# Supplementary material for: Comparative Plastomics of Plantains (Plantago, Plantaginaceae) as a Tool for the Development of Species-Specific DNA Barcodes
Source: Plants (Basel). 2024 Sep 25;13(19):2691. doi: 10.3390/plants13192691 (PMC11478842; doi:10.3390/plants13192691)
Supplement: Supplementary file 1 [file plants-13-02691-s001.zip]

Archive with 17 entries (17 files):
- plants-3143619-supplementary/Fig_S1_Multiple_Accession_phylogney.pdf
- plants-3143619-supplementary/Fig_S2_IR Inversion.png
- plants-3143619-supplementary/Fig_S3_Plantago FDTT.pdf
- plants-3143619-supplementary/Table S1. codon_01.xlsx
- plants-3143619-supplementary/Table S10. Reputer_01.xlsx
- plants-3143619-supplementary/Table S11. Tandem Repeats_01.docx
- plants-3143619-supplementary/Table S12. NCBI Accession.xlsx
- plants-3143619-supplementary/Table S13. PREPACT.xlsx
- plants-3143619-supplementary/Table S2. base composition_01.docx
- plants-3143619-supplementary/Table S3. SNPs_01.xlsx
- plants-3143619-supplementary/Table S4 SNPs and Indels comparision.docx
- plants-3143619-supplementary/Table S5 Plantago intraspecific substitutions.xlsx
- plants-3143619-supplementary/Table S6 P.lan SNPS_01.xlsx
- plants-3143619-supplementary/Table S7. ka.ks Plantago_01.xlsx
- plants-3143619-supplementary/Table S8. Positive selection Plantago_01.xlsx
- plants-3143619-supplementary/Table S9. MISA Loci_01.xlsx
- plants-3143619-supplementary/Table_S14_Plantago_Plastome_primers.xlsx
