# Supplementary material for: Comparative Plastomics of Plantains (Plantago, Plantaginaceae) as a Tool for the Development of Species-Specific DNA Barcodes
Source: Plants (Basel). 2024 Sep 25;13(19):2691. doi: 10.3390/plants13192691 (PMC11478842; doi:10.3390/plants13192691)
Supplement: Supplementary file 1 [file plants-13-02691-s001.zip › plants-3143619-supplementary/Table S1. codon_01.xlsx]

## Sheet: Codon Usage
Table S1. Codon usage in the chloroplast genome of Plantago argentea, Plantago atrata, Plantago lanceolata and Plantago maritima
Codons	Amino Acid	P.arg	P.atr	P.lan	P.mar
GCA	A	412	419	414	466
GCC	A	266	263	262	285
GCG	A	151	159	147	185
GCT	A	601	609	608	639
TGC	C	73	75	75	86
TGT	C	221	223	219	245
GAC	D	221	224	220	255
GAT	D	863	866	861	897
GAA	E	1000	1023	997	1157
GAG	E	372	361	370	392
TTC	F	511	515	511	539
TTT	F	985	1000	983	1081
GGA	G	677	682	677	711
GGC	G	176	185	174	211
GGG	G	344	340	343	385
GGT	G	551	547	549	581
CAC	H	144	142	146	151
CAT	H	463	484	460	468
ATA	I	640	658	638	699
ATC	I	416	425	421	478
ATT	I	1039	1054	1040	1130
AAA	K	1051	1059	1056	1197
AAG	K	350	367	351	457
CTA	L	453	461	448	484
CTC	L	180	177	183	199
CTG	L	172	181	179	211
CTT	L	600	604	601	672
TTA	L	859	874	858	935
TTG	L	558	597	593	631
ATG	M	614	611	585	630
AAC	N	296	277	270	328
AAT	N	987	898	884	969
CCA	P	310	311	308	335
CCC	P	237	237	239	270
CCG	P	148	157	150	172
CCT	P	420	421	418	457
CAA	Q	685	695	689	738
CAG	Q	232	231	231	258
AGA	R	450	464	451	485
AGG	R	169	171	171	218
CGA	R	383	393	380	421
CGC	R	99	99	99	118
CGG	R	131	128	131	143
CGT	R	333	336	335	385
AGC	S	125	127	129	141
AGT	S	390	395	388	431
TCA	S	381	392	376	386
TCC	S	332	335	331	368
TCG	S	191	195	196	239
TCT	S	563	576	561	618
ACA	T	391	387	389	407
ACC	T	251	236	250	279
ACG	T	164	159	169	197
ACT	T	514	531	517	531
GTA	V	503	509	500	551
GTC	V	183	193	184	199
GTG	V	201	198	200	208
GTT	V	522	534	521	572
TGG	W	467	477	468	519
TAC	Y	184	182	182	196
TAT	Y	725	736	728	774
TAA	*	51	48	52	52
TAG	*	21	23	20	20
TGA	*	14	15	14	18
