# Supplementary material for: Comparative Plastomics of Plantains (Plantago, Plantaginaceae) as a Tool for the Development of Species-Specific DNA Barcodes
Source: Plants (Basel). 2024 Sep 25;13(19):2691. doi: 10.3390/plants13192691 (PMC11478842; doi:10.3390/plants13192691)
Supplement: Supplementary file 1 [file plants-13-02691-s001.zip › plants-3143619-supplementary/Table S10. Reputer_01.xlsx]

## Sheet: P.arg
Table S10. oligonucleotide repeats in Plantago argentea
S.No	Type	Location	Region	CDS/IGS/Intron/GENE	position 1	size	Postion 2	Size	sequence
31	F	ycf2	IR	CDS	84991	36	85003	36	AATTGAGAGAGATATTGAGAGAGATATTGAGAGAGA
32	P	ycf2	IR	CDS	84991	36	147542	36	AATTGAGAGAGATATTGAGAGAGATATTGAGAGAGA
18	F	ycf2	IR	CDS	86308	40	86437	40	ATTTGGAAGATTTCCTTTCTGAGCAGAAGAGCCGTTTTCA
19	P	ycf2	IR	CDS	86308	40	146104	40	ATTTGGAAGATTTCCTTTCTGAGCAGAAGAGCCGTTTTCA
3	F	ycf2	IR	CDS	86342	61	86363	61	TTTTCAACTAGTGTTCGATCGATTTCAACTAGTGTTCGATCGATTTCAACTAGTGTTCGAT
4	P	ycf2	IR	CDS	86342	61	146157	61	TTTTCAACTAGTGTTCGATCGATTTCAACTAGTGTTCGATCGATTTCAACTAGTGTTCGAT
11	F	accD	LSC	CDS	56149	47	56554	47	CGATGAATTGGATTCCGAGGCTGTTGAATTGGATTCCGATGAATTGG
10	F	accD	LSC	CDS	56368	48	56416	48	CCATTGTTCAACTCTTTGACAACATGAAAAAACC
7	F	accD	LSC	CDS	56577	54	56607	54	TTGAATTGGATTCCGATGAATTGGAATCCGATGAATTGGATTCCGATGAATTGG
8	F	rps18	LSC	CDS	66204	54	66225	54	TAAATCCAAGCGACCTTTTCTGAAATCCAAGCGACCTTTTCTGAAATCCAAGCG
2	F	rpoB/ycf2	LSC/IR	CDS	23574	75	145775	75	GAAATGATTCAGTTCCAGAGCTAAAGATCGTAGTTCTCGAACGAGCAACCGAAAGGATTCTGGAGCATCCTCAGG
1	P	petD/ycf2	LSC/IR	CDS	23574	75	86731	75	GAAATGATTCAGTTCCAGAGCTAAAGATCGTAGTTCTCGAACGAGCAACCGAAAGGATTCTGGAGCATCCTCAGG
40	F	ycf1	SSC	CDS	122720	31	122753	31	CTAGATAAAAATATATGCCGATATATTAGTT
15	F	ycf2/ycf2-trnM-CAU-ycf2	IR	CDS/IGS	147578	43	147694	43	TATCTCTCTCAATTCGAAACTCCAGGATTGAAATTGATACCCT
42	P	trnS-GCU/trnS-GGA	LSC	GENE	7904	30	44179	30	AACGGAAAGAGAGGGATTCGAACCCTCGGT
16	F	atpA/trnN-GUU-ycf1	LSC/IR	GENE/IGS	9968	42	106140	42	GTAGAAGATATGATTTCTTGGAACTCCGGCTTATTGGTTTTT
17	P	atpA/ycf1-trnN-GUU	LSC/IR	GENE/IGS	9968	42	126399	42	GTAGAAGATATGATTTCTTGGAACTCCGGCTTATTGGTTTTT
9	P	atpI/ccsA-ndhD	LSC/SSC	GENE/IGS	14957	49	112141	49	AGAACATATTCGAAGAAATTCTGACCCCCAGTCGGAATGGTTTGTGGGT
37	F	rpl23-trnM-CAU	IR	IGS	84496	31	84555	31	TAACACAACAATTCCTTAGGTATGGATGATG
41	F	trnM-CAU-rpl23	IR	IGS	147995	31	148054	31	CTCATCATCCATACCTAAGGAATTGTTGTGT
38	P	rpl23-trnM-CAU/trnM-CAU-rpl23	IR	IGS	84496	31	147995	31	TAACACAACAATTCCTTAGGTATGGATGATG
39	P	rpl23-trnM-CAU/trnM-CAU-rpl23	IR	IGS	84555	31	148054	31	GAACACAACAATTCCTTAGGTATGGATGATG
27	F	trnN-GUU-ycf1	IR	IGS	106221	37	106270	37	GTCTTATATAAAGTATAAAGACATAAATCGAAAAAAA
30	F	ycf1-trnN-GUU	IR	IGS	126274	37	126323	37	TGTTTTTTTCGATTTATGTCTTTATACTTTATATAAG
28	P	trnN-GUU-ycf1/ycf1-trnN-GUU	IR	IGS	106221	37	126274	37	GTCTTATATAAAGTATAAAGACATAAATCGAAAAAAA
29	P	trnN-GUU-ycf1/ycf1-trnN-GUU	IR	IGS	106270	37	126323	37	ATCTTATATAAAGTATAAAGACATAAATCGAAAAAAA
35	F	psbA-trnK-UUU/rbcL-accD	LSC	IGS	1414	33	54857	33	TAAAATCTTGGTTTAGTTAATCATCAGGGACTC
26	F	rbcL-accD	LSC	IGS	55587	37	55653	37	CGGAAAGTAGTGACTTCGCGAGTGATGAAAGTAGTGA
12	F	trnM-CAU-ycf2/ycf2	IR	IGS/GENE	84844	43	84960	43	CGAGGGTATCAATTTCAATCCTGGAGTTTCGAATTGAGAGAGA
13	P	trnM-CAU-ycf2/ycf2	IR	IGS/GENE	84844	43	147578	43	CGAGGGTATCAATTTCAATCCTGGAGTTTCGAATTGAGAGAGA

## Sheet: P.atr
Table S10a. oligonucleotide repeats in Plantago atrata
S.No	Type	Location	Region	CDS/IGS/Intron/GENE	position 1	size	Postion 2	Size	sequence
29	F	ycf2	IR	CDS	147280	31	147339	31	CCCCCAAATAGAGATTTTTTCTTTCGGCCAA
18	F	ycf2	IR	CDS	86538	37	86559	37	AATTTGGCTAAGACACTTCCTTTCTTTTTGTCCATTT
19	P	ycf2	IR	CDS	86538	37	145465	37	AATTTGGCTAAGACACTTCCTTTCTTTTTGTCCATTT
9	F	ycf2	IR	CDS	85039	43	85173	43	TCAAGAATTCTCACTATTTCTTAGATTCATGGACGCAATTCAA
10	P	ycf2	IR	CDS	85039	43	146845	43	TCAAGAATTCTCACTATTTCTTAGATTCATGGACGCAATTCAA
5	F	ycf2	IR	CDS	86497	53	86605	53	GTAGTGATCAATCTTTGATTGATTGGTCTGAGGTTATCGACAATTTGGCTAAG
6	P	ycf2	IR	CDS	86497	53	145403	53	GTAGTGATCAATCTTTGATTGATTGGTCTGAGGTTATCGACAATTTGGCTAAG
25	F	rps18	LSC	CDS	66490	33	66511	33	TTTGAAAGAACCAGGTCGACCTCTAGAACGACC
17	F	accD	LSC	CDS	56836	38	56965	38	TCAAACAGGCGTAGGTCAACTAAATGGTATTCCTGTAG
15	F	accD	LSC	CDS	56475	39	56976	39	TTGAAGTGGATTGGAATGAATTGGATTCGGATGAAGATG
2	F	accD	LSC	CDS	56433	82	56856	82	AGGCTATGCCGGAAGAGGTTAGTCAATTGGATTTGGAGGGTGTTGAAGTGGATTGGAATGAATTGGATTCGGATGAAGATGA
1	F	accD	LSC	CDS	55849	90	55915	90	TGAATACTGTGACCATCATTTGAAAATGAGTAGTTCCGAAAGAATCGAACTTTCGATTGATCCCGGCACCTGGGATCCTATGGACGAAGA
24	F	rpoB/ycf2	LSC/IR	CDS	23648	35	145087	35	GACTAGGTATTGTTCCTCCAATGATCGTAGTACCA
23	P	rpoB/ycf2	LSC/IR	CDS	23648	35	86939	35	GACTAGGTATTGTTCCTCCAATGATCGTAGTACCA
4	P	atpA/ycf1	LSC/IR	CDS	10024	53	125733	53	TTCAACAAGAAATTTCCTTACCTGTCCAATTTCTAATGAATCAAGATACCCAT
3	F	atpA/trnN-GUU-ycf1	LSC/IR	CDS/IGS	10024	53	106275	53	TTCAACAAGAAATTTCCTTACCTGTCCAATTTCTAATGAATCAAGATACCCAT
26	F	trnM-CAU	IR	GENE	84691	31	84750	31	GCTTTAACCATTCAGCCATGGATGCTTAGCG
27	P	trnM-CAU/ycf2	IR	GENE/CDS	84691	31	147280	31	GCTTTAACCATTCAGCCATGGATGCTTAGCG
31	F	infA-rps8	LSC	IGS	77815	30	77841	30	GGTACTAATATTGTCTATAATCTTGTCTAT
30	P	trnS-GCU-trnG-UCC/ycf3-trnS-GGA	LSC	IGS	8046	30	44094	30	TCCGTTCTTTTTTATCGCCTTTATCTATTC
28	P	trnM-CAU-ycf2/ycf2	IR	IGS/CDS	84750	31	147339	31	ATTCCAATTGAAATGAAATCTTTCGGATAAA
22	F	rbcL-accD/accD	LSC	IGS/CDS	55728	36	55992	36	GTGACGTCACGCGGTCTAACGATCTCGACCCAAGAA
14	F	rbcL-accD/accD	LSC	IGS/CDS	55793	42	55925	42	GAAAATTGCGAAAAATTAAATTATAAAGCAATTTTGAAATCA

## Sheet: P.lan
Table S10b. oligonucleotide repeats in Plantago lanceolata
S.No	Type	Location	Region	CDS/IGS/Intron/GENE	position 1	size	Postion 2	Size	sequence
20	F	ycf2	IR	CDS	86197	40	86326	40	ATTTGGAAGATTTCCTTTCTGAGCAGAAGAGCCGTTTTCA
21	P	ycf2	IR	CDS	86197	40	145879	40	ATTTGGAAGATTTCCTTTCTGAGCAGAAGAGCCGTTTTCA
4	F	ycf2	IR	CDS	86231	61	86252	61	TTTTCAACTAGTGTTCGATCGATTTCAACTAGTGTTCGATCGATTTCAACTAGTGTTCGAT
5	P	ycf2	IR	CDS	86231	61	145932	61	TTTTCAACTAGTGTTCGATCGATTTCAACTAGTGTTCGATCGATTTCAACTAGTGTTCGAT
30	F	psbT-psbN	LSC	CDS	66144	33	66165	33	TAAATCCAAGCGACCTTTTCTGAAATCCAAGCG
19	F	accD	LSC	CDS	56507	42	56588	42	CGGATTCCGATGAATTGGATTCCGAGGCTGTTGAATTGGATT
3	F	rpoB/ycf2	LSC/IR	CDS	23545	75	145550	75	GAAATGATTCAGTTCCAGAGCTAAAGATCGTAGTTCTCGAACGAGCAACCGAAAGGATTCTGGAGCATCCTCAGG
2	P	rpoB/ycf2	LSC/IR	CDS	23545	75	86620	75	GAAATGATTCAGTTCCAGAGCTAAAGATCGTAGTTCTCGAACGAGCAACCGAAAGGATTCTGGAGCATCCTCAGG
34	F	ycf1	SSC	CDS	122547	31	122580	31	CTAGATAAAAATATATGCCGATATATTAGTT
16	F	ycf2/ycf2-trnM-CAU	IR	CDS/IGS	147341	43	147457	43	TATCTCTCTCAATTCGAAACTCCAGGATTGAAATTGATACCCT
17	F	atpA/trnN-GUU-ycf1	LSC/IR	CDS/IGS	9967	42	105977	42	GTAGAAGATATGATTTCTTGGAACTCCGGCTTATTGGTTTTT
18	P	atpA/ycf1-trnN-GUU	LSC/IR	CDS/IGS	9967	42	126226	42	GTAGAAGATATGATTTCTTGGAACTCCGGCTTATTGGTTTTT
36	P	trnS-GCU	LSC	GENE	7923	30	44148	30	AACGGAAAGAGAGGGATTCGAACCCTCGGT
28	F	trnG-GCC	LSC	GENE	35810	34	80701	34	CCAAGGAGAAGATGCGGGTTCGATTCCCGCTATC
31	F	rpl23-trnM-CAU	IR	IGS	84397	31	84456	31	TAACACAACAATTCCTTAGGTATGGATGATG
35	F	trnM-CAU-rpl23	IR	IGS	147758	31	147817	31	CTCATCATCCATACCTAAGGAATTGTTGTGT
32	P	rpl23-trnM-CAU/trnM-CAU-rpl23	IR	IGS	84397	31	147758	31	TAACACAACAATTCCTTAGGTATGGATGATG
33	P	rpl23-trnM-CAU/trnM-CAU-rpl23	IR	IGS	84456	31	147817	31	GAACACAACAATTCCTTAGGTATGGATGATG
9	F	trnN-GUU-ycf1	IR	IGS	106046	50	106088	50	AAAAAAAACGAATGTCTTATATAAAGTATAAAGACATAAATCGAAAAAAA
12	F	ycf1-trnN-GUU	IR	IGS	126107	50	126149	50	TGTTTTTTTCGATTTATGTCTTTATACTTTATATAAGACATTCGTTTTTT
10	P	trnN-GUU-ycf1/ycf1-trnN-GUU	IR	IGS	106046	50	126107	50	AAAAAAAACGAATGTCTTATATAAAGTATAAAGACATAAATCGAAAAAAA
11	P	trnN-GUU-ycf1/ycf1-trnN-GUU	IR	IGS	106088	50	126149	50	GAAAAAAACGAATGTCTTATATAAAGTATAAAGACATAAATCGAAAAAAA
29	F	psbA-trnK-UUU/rbcL-accD	LSC	IGS	1414	33	54762	33	TAAAATCTTGGTTTAGTTAATCATCAGGGACTC
1	F	rbcL-accD	LSC	IGS	55454	78	55520	78	ATAGTGAAGGCGAGGGTTCTATTATCGGAACCCCTGCGGAAAGTAGAAACTTCGCGAGTGATGAAAGTAGTGAAGGCG
13	F	trnM-CAU-ycf2/ycf2	IR	IGS/CDS	84745	43	84861	43	GGAGGGTATCAATTTCAATCCTGGAGTTTCGAATTGAGAGAGA
14	P	trnM-CAU-ycf2/ycf2	IR	IGS/CDS	84745	43	147341	43	GGAGGGTATCAATTTCAATCCTGGAGTTTCGAATTGAGAGAGA
15	P	ycf2/ycf2-trnM-CAU	IR	IGS/CDS	84861	43	147457	43	CGAGGGTATCAATTTCAATCCTGGAGTTTCGAATTGAGAGAGA

## Sheet: P.mar
Table S10c. oligonucleotide repeats in Plantago maritima
S.No	Type	Location	Region	CDS/IGS/Intron/GENE	position 1	size	Postion 2	Size	sequence
16	F	rps16-trnQ-UUG/ trnG-UCC-trnQ-UUG	LSC	IGS	6551	30	9516	30	ATACTAATCTTTTCAGAAAGGGAAAAAAAA
19	P	trnS-GGA	LSC	GENE	7939	30	44434	30	AACGGAAAGAGAGGGATTCGAACCCTCGGT
10	F	rps16-trnQ-UUG/ ndhB-rps15	LSC/IR	IGS	6069	32	110671	32	AGTGGAATTCTTTTTCTGAAAAAGTCTTAGCA
11	P	rps16-trnQ-UUG/rps15-ndhB	LSC/IR	IGS	6069	32	129262	32	AGTGGAATTCTTTTTCTGAAAAAGTCTTAGCA
36	F	infA/rps8	LSC	IGS	77584	32	77629	32	TTTCTTTCATTCCAAGTTTTTCTTCTTTCATT
26	P	rbcL-accD/rpl20-rps12	LSC	IGS	56252	33	68559	33	CATAAAAAAAGCATAAAAATAAAGTTCCCACTC
21	P	trnE-UUC/trnT-GGU	LSC	IGS	31128	34	31128	34	TTTCTATTCTCCATTCTATAGAATGGAGAATAGA
20	F	trnS-GCU/trnG-UCC	LSC	IGS	8106	35	8144	35	ATATATATAGAGAGAGAGATCTACAAATCAGGAAT
40	F	infA/rps8	LSC	IGS	77643	38	77685	38	AGTTTTTCTTCTTTCATTCTAGGTTTTCCTTCTTTCAT
22	P	ycf3	LSC	INTRON	43315	39	106386	39	CCAGAACCGTACGTGAGATTTTCATCTCATACGGCTCCT
23	P	ycf3/ndhA	LSC/IR	INTRON	43315	39	114159	39	CCAGAACCGTACGTGAGATTTTCATCTCATACGGCTCCT
24	F	ycf3/ndhA	LSC/IR	INTRON	43315	39	125767	39	CCAGAACCGTACGTGAGATTTTCATCTCATACGGCTCCT
25	F	ycf3/RPS12-trnV-GAC	LSC/IR	IGS/INTRON	43315	39	133540	39	CCAGAACCGTACGTGAGATTTTCATCTCATACGGCTCCT
27	F	rbcL/accD	LSC	IGS	56844	39	56890	39	TTTGACAGTGAAATATTTTTTACTAATATTGATAGTTGA
30	F	rbcL/accD	LSC	IGS	57364	41	57418	41	AATTACGAGATTTGGAGGAAAAGCTTTTAAGACAGCCGGAG
38	F	infA/rps8	LSC	IGS	77628	41	77670	41	TCTTCTTTCATTCCAAGTTTTTCTTCTTTCATTCTAGGTTT
18	F	trnQ-UUG	LSC	GENE	6736	42	6763	42	TGGCCACGCCCCATTTGCCTTACCACTCGGCCACGCCCCATT
28	F	rbcL/accD	LSC	IGS	57136	42	57160	42	GGCTTTTAAGCCAGCTGGAGAATAAGCTTTTAAGACAGCTGG
33	P	accD/psaI	LSC	IGS	59105	42	59105	42	CGAATAAGTCCATTTATTTAGTTCTAAATAAATGGACTTATT
12	P	rps16-trnQ-UUG/ trnI-CAU-ycf2	LSC/IR	IGS	6176	43	83666	43	ACTCAGCTCGAAAGTCCAGAATTTCCATCGATCCTTTGACATT
13	F	rps16-trnQ-UUG/ycf2- trnI-CAU	LSC/IR	IGS	6176	43	156256	43	ACTCAGCTCGAAAGTCCAGAATTTCCATCGATCCTTTGACATT
35	P	petB	LSC	INTRON	72739	43	72739	43	TCTAAAAAAAAAAAAGAAAAAATTTCTTTCTTTTTTTTTTTTA
67	F	trnL-CAA-ycf1	IR	IGS	89998	43	90110	43	TTCATGATTCCACGATTGAATATATATAGAGAATATAAGATCT
68	P	trnL-CAA-ycf1/ycf1-trnL-CAA	IR	IGS	89998	43	149812	43	TTCATGATTCCACGATTGAATATATATAGAGAATATAAGATCT
74	F	trnV-GAC-rps12/ndhA	IR	IGS/INTRON	106384	43	114157	43	AACGAGGAGCCGTATGAGGTGAAAATTTCATGTACGGTTCTGT
75	P	trnV-GAC-rps12/ndhA	IR	IGS/INTRON	106384	43	125765	43	AACGAGGAGCCGTATGAGGTGAAAATTTCATGTACGGTTCTGT
76	P	ndhA/rps12-trnV-GAC	IR	IGS/INTRON	114157	43	133538	43	TACGAGGAGCCGTATGAGGTGAAAATTTCATGTACGGTTCTGT
79	F	ndhA/rps12-trnV-GAC	IR	IGS/INTRON	125765	43	133538	43	TTACAGAACCGTACATGAAATTTTCACCTCATACGGCTCCTCG
83	F	ycf1-trnL-CAA	IR	IGS	149812	43	149924	43	CTAGATCTTATATTCTCTATATATATTCAATCGTGGAATCATG
60	F	trnL-CAA-ycf1	IR	IGS	89914	44	89973	44	CTATGTACAACTGAACCAATGACTATTCATGATTCCACGATTGA
61	F	trnL-CAA-ycf1	IR	IGS	89914	44	90165	44	CTATGTACAACTGAACCAATGACTATTCATGATTCCACGATTGA
62	P	trnL-CAA-ycf1/ycf1-trnL-CAA	IR	IGS	89914	44	149756	44	CTATGTACAACTGAACCAATGACTATTCATGATTCCACGATTGA
63	P	trnL-CAA-ycf1/ycf1-trnL-CAA	IR	IGS	89914	44	149948	44	CTATGTACAACTGAACCAATGACTATTCATGATTCCACGATTGA
7	F	rps16-trnQ-UUG/ YCF1-trnL-CAA	LSC/IR	IGS	5984	46	149789	46	TAGTTGTACATAGCCGTCGTAATCTAGATCTTATATTATCTATGTA
5	P	rps16-trnQ-UUG/trnL-CAA-ycf1	LSC/IR	IGS	5984	48	89877	48	TAGTTGTACATAGCCGTCGTAATCTAGATCTTATATTATCTATGTATG
6	F	rps16-trnQ-UUG/ YCF1-trnL-CAA	LSC/IR	IGS	5984	48	150040	48	TAGTTGTACATAGCCGTCGTAATCTAGATCTTATATTATCTATGTATG
34	P	psbT/psbN	LSC	IGS	71896	48	71896	48	CAATTGAAGTAATGAGCCTCCCAACATTGGGAGGCTCATTACTTCAAT
29	F	rbcL/accD	LSC	IGS	57352	49	57406	49	ATGAAGCTAAAAAATTACGAGATTTGGAGGAAAAGCTTTTAAGACAGCC
53	F	ycf2	IR	GENE	85051	52	85102	52	ATTTCGTTTCTGAGCAGAAGAGCCGTTTTCAAATAGTGTTCGATCGATTACG
54	P	ycf2	IR	GENE	85051	52	154811	52	ATTTCGTTTCTGAGCAGAAGAGCCGTTTTCAAATAGTGTTCGATCGATTACG
55	P	ycf2	IR	GENE	85102	52	154862	52	GTTTCGTTTCTGAGCAGAAGAGCCGTTTTCAAATAGTGTTCGATCGATTACG
85	F	ycf2	IR	CDS	154811	52	154862	52	TACGTAATCGATCGAACACTATTTGAAAACGGCTCTTCTGCTCAGAAACGAA
31	F	accD	LSC	GENE	58022	55	58241	55	CTCTACGAATCTGGGGGCGGGTGCATTGGATCCGGATGAATCTGATTCTAATTCA
17	F	trnQ-UUG	LSC	GENE	6722	56	6749	56	GTTGCCTTACCACTTGGCCACGCCCCATTTGCCTTACCACTCGGCCACGCCCCATT
32	F	accD	LSC	GENE	58271	57	58328	57	TCCGGATGAATCTGATTCTAATTCATCCTCTTCGAATGAAGAGGAATCTTATGAAGA
45	F	rpl23-trnI-CAU	IR	IGS	83257	57	83313	57	GAGCCGATTTCAAGTGGTAAAGGAATAAGAATCCTAGAATGATAGGAATTTGATCCT
46	P	rpl23-trnI-CAU/trnI-CAU-rpl23	IR	IGS	83257	57	156595	57	GAGCCGATTTCAAGTGGTAAAGGAATAAGAATCCTAGAATGATAGGAATTTGATCCT
47	P	rpl23-trnI-CAU/trnI-CAU-rpl23	IR	IGS	83313	57	156651	57	TAGCCGATTTCAAGTGGTAAAGGAATAAGAATCCTAGAATGATAGGAATTTGATCCT
88	F	trnI-CAU-rpl23	IR	IGS	156595	57	156651	57	ATAGGATCAAATTCCTATCATTCTAGGATTCTTATTCCTTTACCACTTGAAATCGGC
8	F	rps16-trnQ-UUG/ ndhB-rps15	LSC/IR	IGS	6043	58	110645	58	AATATGAGATATGTGTAATATGGGTAAGTGGAATTCTTTTTCTGAAAAAGTCTTAGCA
9	P	rps16-trnQ-UUG/rps15-ndhB	LSC/IR	IGS	6043	58	129262	58	AATATGAGATATGTGTAATATGGGTAAGTGGAATTCTTTTTCTGAAAAAGTCTTAGCA
14	P	rps16-trnQ-UUG/ trnI-CAU-ycf2	LSC/IR	IGS	6231	58	83738	58	GCTTTTTAAAAAAGTTACATTAGAATAGGTTGAACTCCTATTATTTAGGAAATTTCTA
15	F	rps16-trnQ-UUG/ycf2- trnI-CAU	LSC/IR	IGS	6231	58	156169	58	GCTTTTTAAAAAAGTTACATTAGAATAGGTTGAACTCCTATTATTTAGGAAATTTCTA
69	F	trnL-CAA-ycf1	IR	IGS	90021	58	90218	58	ATATAGAGAATATAAGATCTAATCCACAATTGCATAAATTTACTGAAGATCTAGATAC
70	P	trnL-CAA-ycf1/ycf1-trnL-CAA	IR	IGS	90021	58	149689	58	ATATAGAGAATATAAGATCTAATCCACAATTGCATAAATTTACTGAAGATCTAGATAC
73	P	trnL-CAA-ycf1/ycf1-trnL-CAA	IR	IGS	90218	58	149886	58	GTATAGAGAATATAAGATCTAATCCACAATTGCATAAATTTACTGAAGATCTAGATAC
80	F	ycf1-trnL-CAA	IR	IGS	149689	58	149886	58	GAGTATCTAGATCTTCAGTAAATTTATGCAATTGTGGATTAGATCTTATATTCTCTAT
39	F	infA/rps8	LSC	IGS	77643	59	77664	59	AGTTTTTCTTCTTTCATTCTAGGTTTTCCTTCTTTCATTCTAGGTTTTCCTTCTTTCAT
58	F	trnL-CAA-ycf1	IR	IGS	89899	59	89958	59	TCTAGATTACGACGGCTATGTACAACTGAACCAATGACTATTCATGATTCCACGATTGA
59	P	trnL-CAA-ycf1/ycf1-trnL-CAA	IR	IGS	89899	59	149948	59	TCTAGATTACGACGGCTATGTACAACTGAACCAATGACTATTCATGATTCCACGATTGA
66	P	trnL-CAA-ycf1/ycf1-trnL-CAA	IR	IGS	89958	59	150007	59	ACTAGATTACGACGGTTATGTACAACTGAACCAATGACTATTCATGATTCCACGATTGA
84	F	ycf1-trnL-CAA	IR	IGS	149948	59	150007	59	ATTCAATCGTGGAATCATGAATAGTCATTGGTTCAGTTGTACATAACCGTCGTAATCTA
43	F	rpl23-trnI-CAU	IR	IGS	83209	60	83388	60	GAATATAACACAAGAAGTCCTTAGGTATGGATGATGAGAATTGATACAGAGCCGATTTCA
44	P	rpl23-trnI-CAU/trnI-CAU-rpl23	IR	IGS	83209	60	156517	60	GAATATAACACAAGAAGTCCTTAGGTATGGATGATGAGAATTGATACAGAGCCGATTTCA
49	P	rpl23-trnI-CAU/trnI-CAU-rpl23	IR	IGS	83388	60	156696	60	TAATATAACACAAGAAGTCCTTAGGTATGGATGATGAGAATTGATACAGAGCCGATTTCA
50	F	trnI-CAU-ycf2	IR	IGS/GENE	83666	65	83808	65	CAAATGCCAAGGGATCGATGGAAATTCTGGACTTTCGAGCTGAGAGAGATAGTGAGAGAGATCAA
51	P	trnI-CAU-ycf2/ycf2	IR	IGS/GENE	83666	65	156092	65	CAAATGCCAAGGGATCGATGGAAATTCTGGACTTTCGAGCTGAGAGAGATAGTGAGAGAGATCAA
52	P	ycf2/ycf2-trnI-CAU	IR	IGS/GENE	83808	65	156234	65	AAAATGTCAAAGGATCGATGGAAATTCTGGACTTTCGAGCTGAGAGAGATAGTGAGAGAGATCAA
86	F	ycf2/ycf2-trnI-CAU	IR	CDS/IGS	156092	65	156234	65	TCTTGATCTCTCTCACTATCTCTCTCAGCTCGAAAGTCCAGAATTTCCATCGATCCTTTGACATT
78	F	trnL-CAG/ccsA	SSC	IGS	119601	67	119748	67	TTCTCGGTTCGAGTCCGAGTGGCGGCATGTCATCGACTACAAAAGTCATTAAATCATATATTGAATT
64	F	trnL-CAA-ycf1	IR	IGS	89958	68	90150	68	ACTAGATTACGACGGTTATGTACAACTGAACCAATGACTATTCATGATTCCACGATTGAATATATATA
65	P	trnL-CAA-ycf1/ycf1-trnL-CAA	IR	IGS	89958	68	149747	68	ACTAGATTACGACGGTTATGTACAACTGAACCAATGACTATTCATGATTCCACGATTGAATATATATA
72	P	trnL-CAA-ycf1/ycf1-trnL-CAA	IR	IGS	90150	68	149939	68	TCTAGATTACGACGGTTATGTACAACTGAACCAATGACTATTCATGATTCCACGATTGAATATATATA
81	F	ycf1-trnL-CAA	IR	IGS	149747	68	149939	68	ACTATATATATTCAATCGTGGAATCATGAATAGTCATTGGTTCAGTTGTACATAACCGTCGTAATCTA
37	F	infA/rps8	LSC	IGS	77618	72	77639	72	ACCAAGTTTTTCTTCTTTCATTCCAAGTTTTTCTTCTTTCATTCTAGGTTTTCCTTCTTTCATTCTAGGTTT
41	F	trnI-CAU	IR	IGS	83197	72	83376	72	ATAGAATGATAGGAATATAACACAAGAAGTCCTTAGGTATGGATGATGAGAATTGATACAGAGCCGATTTCA
42	P	trnI-CAU/trnI-CAU-rpl23	IR	IGS	83197	72	156517	72	ATAGAATGATAGGAATATAACACAAGAAGTCCTTAGGTATGGATGATGAGAATTGATACAGAGCCGATTTCA
48	P	rpl23-trnI-CAU/trnI-CAU-rpl23	IR	IGS	83376	72	156696	72	CTAGAATGATAGTAATATAACACAAGAAGTCCTTAGGTATGGATGATGAGAATTGATACAGAGCCGATTTCA
87	F	trnI-CAU-rpl23	IR	IGS	156517	72	156696	72	ATTGAAATCGGCTCTGTATCAATTCTCATCATCCATACCTAAGGACTTCTTGTGTTATATTACTATCATTCT
77	F	trnL-UAG	SSC	GENE	119585	75	119732	75	GAAGCAGTGCGAGAGCTTCTCGGTTCGAGTCCGAGTGGCGGCATGTCATCGACTACAAAAGTCATTAAATCATAT
1	P	rps16-trnQ-UUG/trnL-CAA-ycf1	LSC/IR	IGS	5950	76	90134	76	GATTCAATCGTGGAATCATGAATAGTCATTGGTTTAGTTGTACATAGCCGTCGTAATCTAGATCTTATATTATCTA
2	F	rps16-trnQ-UUG/ YCF1-trnL-CAA	LSC/IR	IGS	5950	76	149755	76	GATTCAATCGTGGAATCATGAATAGTCATTGGTTTAGTTGTACATAGCCGTCGTAATCTAGATCTTATATTATCTA
56	F	trnL-CAA-ycf1	IR	IGS	89879	79	90130	79	CATACATAGATAATATAAGATCTAGATTACGACGGCTATGTACAACTGAACCAATGACTATTCATGATTCCACGATTGA
57	P	trnL-CAA-ycf1/ycf1-trnL-CAA	IR	IGS	89879	79	149756	79	CATACATAGATAATATAAGATCTAGATTACGACGGCTATGTACAACTGAACCAATGACTATTCATGATTCCACGATTGA
71	P	trnL-CAA-ycf1/ycf1-trnL-CAA	IR	IGS	90130	79	150007	79	TATATATAGAGAATATAAGATCTAGATTACGACGGTTATGTACAACTGAACCAATGACTATTCATGATTCCACGATTGA
82	F	ycf1-trnL-CAA	IR	IGS	149756	79	150007	79	ATTCAATCGTGGAATCATGAATAGTCATTGGTTCAGTTGTACATAACCGTCGTAATCTAGATCTTATATTCTCTATATA
3	P	rps16-trnQ-UUG/trnL-CAA-ycf1	LSC/IR	IGS	5951	81	89877	81	ATTCAATCGTGGAATCATGAATAGTCATTGGTTTAGTTGTACATAGCCGTCGTAATCTAGATCTTATATTATCTATGTATG
4	F	rps16-trnQ-UUG/ YCF1-trnL-CAA	LSC/IR	IGS	5951	81	150007	81	ATTCAATCGTGGAATCATGAATAGTCATTGGTTTAGTTGTACATAGCCGTCGTAATCTAGATCTTATATTATCTATGTATG
