# Supplementary material for: Comparative Plastomics of Plantains (Plantago, Plantaginaceae) as a Tool for the Development of Species-Specific DNA Barcodes
Source: Plants (Basel). 2024 Sep 25;13(19):2691. doi: 10.3390/plants13192691 (PMC11478842; doi:10.3390/plants13192691)
Supplement: Supplementary file 1 [file plants-13-02691-s001.zip › plants-3143619-supplementary/Table S12. NCBI Accession.xlsx]

## Sheet: NCBI accession No.
Table S12. Accession numbers of Plantago plastomes
Species	NCBI Accession Numbers
Digitalis lanata	NC_034688
Plantago afra	MW877575
Plantago alpina	MW877565
Plantago amplexicaulis	MW877576
Plantago arachnoidea	NC_088461
Plantago arborescens	NC_088462
Plantago argentea	PP541855
Plantago aristata	MW877578
Plantago asiatica	MZ779005
Plantago atrata	PP541856
Plantago australis	MW877569
Plantago brasiliensis	MW877579
Plantago camtschatica	NC_088464
Plantago cavaleriei	NC_088465
Plantago cornuti	NC_088466
Plantago coronopus	MW877566
Plantago crassifolia	MW877567
Plantago daltonii	NC_088467
Plantago depressa	MW877570
Plantago elongata	MW877571
Plantago erecta	NC_088468
Plantago fengdouensis	OR911476
Plantago hakusanensis	NC_088469
Plantago himalaica	NC_088470
Plantago indica	MW877577
Plantago komarovii	NC_088471
Plantago lagocephala	NC_088472
Plantago lagopus	NC_041420
Plantago lanceolata	PP541857
Plantago lanigera	NC_088473
Plantago macrorhiza	MW877568
Plantago major	NC_084063
Plantago maritima	PP5541858
Plantago minuta	NC_088474
Plantago muelleri	NC_088475
Plantago myosuros	NC_088476
Plantago nubicola	MW877564
Plantago ovata	NC_041421
Plantago pachyphylla	NC_088477
Plantago rapensis	NC_088478
Plantago rigida	MW877572
Plantago rugelii	MW877573
Plantago rupicola	NC_088480
Plantago sericea	MW877584
Plantago tenuiflora	MW877574
Plantago virginica	NC_088481
