# Supplementary material for: Comparative Plastomics of Plantains (Plantago, Plantaginaceae) as a Tool for the Development of Species-Specific DNA Barcodes
Source: Plants (Basel). 2024 Sep 25;13(19):2691. doi: 10.3390/plants13192691 (PMC11478842; doi:10.3390/plants13192691)
Supplement: Supplementary file 1 [file plants-13-02691-s001.zip › plants-3143619-supplementary/Table S13. PREPACT.xlsx]

## Sheet: P.arg
Table S13. Putative RNA editing sites in the Plantago argentea chloroplast genome.
Genes	Nucleotide positions	Amino Acid positions	Codon conversion	Amino Acid conversion	Codon Position
atpF	464	155	ACC→AUC	T→I	2
	509	170	UCU→UUU	S→F	2
	749	250	ACA→AUA	T→I	2
	791	264	GCG→GUG	A→V	2
	947	316	GCG→GUG	A→V	2
clpP	25	9	CCU→UCU	P→S	1
	101	34	UCA→UUA	S→L	2
	278	93	UCA→UUA	S→L	2
	674	225	CCU→CUU	P→L	2
	878	293	UCA→UUA	S→L	2
	926	309	ACC→AUC	T→I	2
	968	323	UCC→UUC	S→F	2
	1027	343	CAU→UAU	H→Y	1
ndhA	1036	346	CUU→UUU	L→F	1
	1069	357	CCC→UCC	P→S	1
	1100	367	UCC→UUC	S→F	2
	1103	368	ACC→AUC	T→I	2
	1159	387	CCC→UCC	P→S	1
	1385	462	ACU→AUU	T→I	2
	1466	489	UCA→UUA	S→L	2
	1528	510	CUU→UUU	L→F	1
	1567	523	CCA→UCA	P→S	1
	1691	564	UCG→UUG	S→L	2
	2015	672	UCC→UUC	S→F	2
	2087	696	UCU→UUU	S→F	2
ndhB	1315	439	CAC→UAC	H→Y	1
	1568	523	ACU→AUU	T→I	2
ndhF	1424	475	UCG→UUG	S→L	2
	1727	576	ACC→AUC	T→I	2
	1888	630	CCC→UCC	P→S	1
	1936	646	CCA→UCA	P→S	1
	2039	680	ACU→AUU	T→I	2
petB	152	51	ACU→AUU	T→I	2
	160	54	CAU→UAU	H→Y	1
	232	78	CUU→UUU	L→F	1
	587	196	CCC→CUC	P→L	2
	721	241	CUC→UUC	L→F	1
	752	251	GCC→GUC	A→V	2
	1076	359	ACC→AUC	T→I	2
	1336	446	CUU→UUU	L→F	1
	1360	454	CAU→UAU	H→Y	1
rpl20	5	2	ACC→AUC	T→I	2
rpoA	824	275	UCC→UUC	S→F	2
rpoC1	50	17	CCU→CUU	P→L	2
	65	22	GCU→GUU	A→V	2
	341	114	ACC→AUC	T→I	2
	487	163	CCA→UCA	P→S	1
	599	200	CCA→CUA	P→L	2
	1093	365	CUC→UUC	L→F	1
	1187	396	CCC→CUC	P→L	2
	1340	447	ACC→AUC	T→I	2
	1592	531	CCC→CUC	P→L	2
	1889	630	UCA→UUA	S→L	2
	1925	642	UCA→UUA	S→L	2
	1958	653	GCA→GUA	A→V	2
	1975	659	CCA→UCA	P→S	1
	2012	671	GCU→GUU	A→V	2
	2120	707	CCU→CUU	P→L	2
	2315	772	UCU→UUU	S→F	2
	2318	773	CCA→CUA	P→L	2
	2609	870	CCU→CUU	P→L	2
rpoC2	1732	578	CCA→UCA	P→S	1
	2764	922	CCA→UCA	P→S	1
	2816	939	UCG→UUG	S→L	2
	2834	945	UCA→UUA	S→L	2
	2902	968	CCA→UCA	P→S	1
	3119	1040	ACC→AUC	T→I	2
	3179	1060	ACA→AUA	T→I	2
	3337	1113	CAU→UAU	H→Y	1
	3563	1188	ACU→AUU	T→I	2
	3776	1259	GCA→GUA	A→V	2
	3985	1329	CCG→UCG	P→S	1
	4010	1337	CCU→CUU	P→L	2
rps2	134	45	ACA→AUA	T→I	2
	596	199	CCA→CUA	P→L	2

## Sheet: P.at
Table S13a. Putative RNA editing sites in the Plantago atrata chloroplast genome.
Genes	Nucleotide positions	Amino Acid positions	Codon conversion	Amino Acid conversion	Codon Position
clpP	25	9	CCU→UCU	P→S	1
	101	34	UCA→UUA	S→L	2
	278	93	UCA→UUA	S→L	2
	719	240	ACA→AUA	T→I	2
	845	282	CCG→CUG	P→L	2
	926	309	ACU→AUU	T→I	2
	1315	439	CUU→UUU	L→F	1
ndhA	955	319	CUU→UUU	L→F	1
	1037	346	UCC→UUC	S→F	2
	1069	357	CCA→UCA	P→S	1
	1129	377	CCC→UCC	P→S	1
	1138	380	CCG→UCG	P→S	1
	1214	405	UCC→UUC	S→F	2
	1846	616	CCA→UCA	P→S	1
	1961	654	ACA→AUA	T→I	2
	2012	671	CCU→CUU	P→L	2
	2024	675	ACA→AUA	T→I	2
ndhB	1315	439	CAC→UAC	H→Y	1
	1568	523	ACU→AUU	T→I	2
ndhF	1424	475	UCG→UUG	S→L	2
	1624	542	CCG→UCG	P→S	1
	1888	630	CCC→UCC	P→S	1
	1936	646	CCA→UCA	P→S	1
	1975	659	CAU→UAU	H→Y	1
	2039	680	ACU→AUU	T→I	2
petB	982	328	CCG→UCG	P→S	1
	1280	427	UCG→UUG	S→L	2
rpl20	5	2	ACC→AUC	T→I	2
rpoA	824	275	UCC→UUC	S→F	2
rpoC1	50	17	CCU→CUU	P→L	2
	65	22	GCU→GUU	A→V	2
	341	114	ACU→AUU	T→I	2
	487	163	CCA→UCA	P→S	1
	599	200	CCA→CUA	P→L	2
	1276	426	CAU→UAU	H→Y	1
	1352	451	UCG→UUG	S→L	2
	1595	532	UCA→UUA	S→L	2
	1889	630	UCG→UUG	S→L	2
	1916	639	GCU→GUU	A→V	2
	1988	663	UCU→UUU	S→F	2
	2033	678	UCA→UUA	S→L	2
	2120	707	CCU→CUU	P→L	2
	2389	797	CCG→UCG	P→S	1
	2483	828	ACC→AUC	T→I	2
	2531	844	ACG→AUG	T→M	2
	2537	846	CCG→CUG	P→L	2
	2560	854	CCG→UCG	P→S	1
	2576	859	UCA→UUA	S→L	2
	2615	872	UCA→UUA	S→L	2
rpoC2	1736	579	CCA→CUA	P→L	2
	1781	594	UCG→UUG	S→L	2
	1802	601	CCC→CUC	P→L	2
	2039	680	UCU→UUU	S→F	2
	2381	794	CCC→CUC	P→L	2
	2579	860	ACA→AUA	T→I	2
	2816	939	UCG→UUG	S→L	2
	2834	945	UCA→UUA	S→L	2
	2942	981	CCU→CUU	P→L	2
	3119	1040	ACC→AUC	T→I	2
	3179	1060	ACA→AUA	T→I	2
	3337	1113	CAU→UAU	H→Y	1
	3563	1188	ACU→AUU	T→I	2
	3776	1259	GCA→GUA	A→V	2
	3985	1329	CCG→UCG	P→S	1
	4010	1337	CCU→CUU	P→L	2
rps2	134	45	ACA→AUA	T→I	2
	596	199	CCA→CUA	P→L	2

## Sheet: P.l
Table S13b. Putative RNA editing sites in the Plantago lanceolata chloroplast genome.
Genes	Nucleotide positions	Amino Acid positions	Codon conversion	Amino Acid conversion	Codon Position
atpF	464	155	ACC→AUC	T→I	2
	509	170	UCU→UUU	S→F	2
	667	223	CCC→UCC	P→S	1
	874	292	CUU→UUU	L→F	1
	1037	346	UCG→UUG	S→L	2
clpP	25	9	CCU→UCU	P→S	1
	101	34	UCA→UUA	S→L	2
	278	93	UCA→UUA	S→L	2
	737	246	UCU→UUU	S→F	2
	767	256	GCA→GUA	A→V	2
	1115	372	CCU→CUU	P→L	2
	1139	380	CCC→CUC	P→L	2
	1202	401	GCU→GUU	A→V	2
ndhA	845	282	ACU→AUU	T→I	2
	920	307	ACU→AUU	T→I	2
	1120	374	CCG→UCG	P→S	1
	1124	375	CCC→CUC	P→L	2
	1192	398	CUU→UUU	L→F	1
	1298	433	UCG→UUG	S→L	2
	1439	480	ACU→AUU	T→I	2
	1454	485	ACU→AUU	T→I	2
	1886	629	GCU→GUU	A→V	2
	1925	642	ACA→AUA	T→I	2
	1985	662	ACU→AUU	T→I	2
	2138	713	CCU→CUU	P→L	2
ndhB	1315	439	CAC→UAC	H→Y	1
	1568	523	ACU→AUU	T→I	2
ndhF	1424	475	UCG→UUG	S→L	2
	1727	576	ACC→AUC	T→I	2
	1888	630	CCC→UCC	P→S	1
	1936	646	CCA→UCA	P→S	1
	2039	680	ACU→AUU	T→I	2
petB	152	51	ACU→AUU	T→I	2
	160	54	CAU→UAU	H→Y	1
	232	78	CUU→UUU	L→F	1
	587	196	CCC→CUC	P→L	2
	721	241	CUC→UUC	L→F	1
	752	251	GCC→GUC	A→V	2
	1076	359	ACU→AUU	T→I	2
	1336	446	CUU→UUU	L→F	1
	1360	454	CAU→UAU	H→Y	1
rpl20	5	2	ACC→AUC	T→I	2
rpoA	824	275	UCC→UUC	S→F	2
rpoC1	50	17	CCU→CUU	P→L	2
	65	22	GCU→GUU	A→V	2
	341	114	ACC→AUC	T→I	2
	487	163	CCA→UCA	P→S	1
	599	200	CCA→CUA	P→L	2
	1157	386	UCC→UUC	S→F	2
	1214	405	CCC→CUC	P→L	2
	1597	533	CCC→UCC	P→S	1
	1873	625	CUU→UUU	L→F	1
	1921	641	CCU→UCU	P→S	1
	1981	661	CCA→UCA	P→S	1
	2105	702	CCU→CUU	P→L	2
	2198	733	CCA→CUA	P→L	2
	2222	741	GCA→GUA	A→V	2
	2264	755	UCU→UUU	S→F	2
	2314	772	CUU→UUU	L→F	1
	2510	837	UCG→UUG	S→L	2
	2560	854	CCU→UCU	P→S	1
	2615	872	CCU→CUU	P→L	2
rpoC2	1732	578	CCA→UCA	P→S	1
	2764	922	CCA→UCA	P→S	1
	2816	939	UCG→UUG	S→L	2
	2834	945	UCA→UUA	S→L	2
	2902	968	CCA→UCA	P→S	1
	3119	1040	ACC→AUC	T→I	2
	3179	1060	ACA→AUA	T→I	2
	3337	1113	CAU→UAU	H→Y	1
	3563	1188	ACU→AUU	T→I	2
	3776	1259	GCA→GUA	A→V	2
	3985	1329	CCG→UCG	P→S	1
	4010	1337	CCU→CUU	P→L	2
rps2	134	45	ACA→AUA	T→I	2
	596	199	CCC→CUC	P→L	2

## Sheet: P.m
Table S13c. Putative RNA editing sites in the Plantago maritim chloroplast genome.
Genes	Nucleotide positions	Amino Acid positions	Codon conversion	Amino Acid conversion	Codon Position
atpF	391	131	CAC→UAC	H→Y	1
	554	185	ACG→AUG	T→M	2
	611	204	CCG→CUG	P→L	2
	935	312	UCG→UUG	S→L	2
	964	322	CAU→UAU	H→Y	1
	994	332	CUU→UUU	L→F	1
	1181	394	ACA→AUA	T→I	2
clpP	157	53	CUC→UUC	L→F	1
	235	79	CAU→UAU	H→Y	1
	332	111	ACC→AUC	T→I	2
	334	112	CAC→UAC	H→Y	1
	548	183	ACU→AUU	T→I	2
ndhA	827	276	ACC→AUC	T→I	2
	964	322	CCA→UCA	P→S	1
	1061	354	UCC→UUC	S→F	2
	1226	409	UCG→UUG	S→L	2
	1241	414	UCU→UUU	S→F	2
	1481	494	UCU→UUU	S→F	2
	1934	645	CCU→CUU	P→L	2
	2053	685	CUU→UUU	L→F	1
	2146	716	CCC→UCC	P→S	1
ndhB	253	85	CUU→UUU	L→F	1
	326	109	ACA→AUA	T→I	2
	334	112	CUC→UUC	L→F	1
	398	133	ACU→AUU	T→I	2
	410	137	GCU→GUU	A→V	2
	542	181	UCU→UUU	S→F	2
	625	209	CCU→UCU	P→S	1
	656	219	ACU→AUU	T→I	2
	820	274	CCA→UCA	P→S	1
	845	282	UCC→UUC	S→F	2
	1066	356	CCC→UCC	P→S	1
	1261	421	CAU→UAU	H→Y	1
	1309	437	CUU→UUU	L→F	1
	1424	475	UCU→UUU	S→F	2
	1492	498	CUC→UUC	L→F	1
	1834	612	CCU→UCU	P→S	1
	1934	645	CCU→CUU	P→L	2
	2021	674	GCG→GUG	A→V	2
	2102	701	ACC→AUC	T→I	2
ndhF	1748	583	CCG→CUG	P→L	2
	1780	594	CCU→UCU	P→S	1
	2206	736	CUU→UUU	L→F	1
petB	152	76	UCU→UUU	S→F	2
	160	194	CCA→CUA	P→L	2
	232	218	CCA→CUA	P→L	2
	587	221	ACU→AUU	T→I	2
	721	229	CUU→UUU	L→F	1
	752	249	UCA→UUA	S→L	2
	1076	256	UCG→UUG	S→L	2
	1336	355	CCG→UCG	P→S	1
	1360	385	CCU→CUU	P→L	2
rpl20	56	19	UCA→UUA	S→L	2
	59	20	UCU→UUU	S→F	2
	323	108	ACG→AUG	T→M	2
rpoA	76	26	CGU→UGU	R→C	1
	107	36	CCA→CUA	P→L	2
	125	42	GCC→GUC	A→V	2
	308	103	ACU→AUU	T→I	2
	350	117	ACU→AUU	T→I	2
	463	155	CGU→UGU	R→C	1
	532	178	CCU→UCU	P→S	1
	676	226	CCC→UCC	P→S	1
rpoC1	20	7	UCU→UUU	S→F	2
	40	14	CAU→UAU	H→Y	1
	383	128	CCU→CUU	P→L	2
	413	138	CCU→CUU	P→L	2
	542	181	ACU→AUU	T→I	2
	667	223	CAC→UAC	H→Y	1
	908	303	UCA→UUA	S→L	2
	1213	405	CCC→UCC	P→S	1
	1546	516	CCA→UCA	P→S	1
	1574	525	CCA→CUA	P→L	2
	1583	528	CCU→CUU	P→L	2
	1715	572	UCU→UUU	S→F	2
rpoC2	401	134	UCG→UUG	S→L	2
	466	156	CCU→UCU	P→S	1
	575	192	ACU→AUU	T→I	2
	688	230	CCU→UCU	P→S	1
	950	317	GCU→GUU	A→V	2
	986	329	CCA→CUA	P→L	2
	1001	334	ACA→AUA	T→I	2
	1115	372	ACA→AUA	T→I	2
	1406	469	CCA→CUA	P→L	2
	1556	519	CCG→CUG	P→L	2
	1670	557	CCG→CUG	P→L	2
	1733	578	UCA→UUA	S→L	2
	1771	591	CCC→UCC	P→S	1
	1798	600	CCC→UCC	P→S	1
	1964	655	CCA→CUA	P→L	2
	2003	668	CCC→CUC	P→L	2
	2024	675	CCC→CUC	P→L	2
	2258	753	UCU→UUU	S→F	2
rps2	98	33	CCU→CUU	P→L	2
	485	162	CCC→CUC	P→L	2
