# Supplementary material for: Comparative Plastomics of Plantains (Plantago, Plantaginaceae) as a Tool for the Development of Species-Specific DNA Barcodes
Source: Plants (Basel). 2024 Sep 25;13(19):2691. doi: 10.3390/plants13192691 (PMC11478842; doi:10.3390/plants13192691)
Supplement: Supplementary file 1 [file plants-13-02691-s001.zip › plants-3143619-supplementary/Table S3. SNPs_01.xlsx]

## Sheet: P.arg LSC
Table S3. SNPs in the Plantago argentea large single copy plastome region
Name	Minimum	Maximum	Length	Coverage	Polymorphism Type	Variant Frequency	SNP
A	84726	84726	1	2	SNP	0.5	A/C
G	84706	84706	1	2	SNP	0.5	G/T
C	84640	84640	1	2	SNP	0.5	C/T
C	84610	84610	1	2	SNP	0.5	C/T		Transition	C/T	745	1472	Ts/Tv	1.39658
A	84556	84556	1	2	SNP	0.5	A/G			A/G	727
A	84526	84526	1	2	SNP	0.5	A/G
C	84465	84465	1	2	SNP	0.5	C/T		Transversion	A/T	355	1054
A	84460	84460	1	2	SNP	0.5	A/G			A/C	265
A	84416	84416	1	2	SNP	0.5	A/G			G/T	287
A	84402	84402	1	2	SNP	0.5	A/C			C/G	147
C	84401	84401	1	2	SNP	0.5	C/G			Total	2526
C	84395	84395	1	2	SNP	0.5	C/T
C	84359	84359	1	2	SNP	0.5	C/T
G	84338	84338	1	2	SNP	0.5	G/T
C	84305	84305	1	2	SNP	0.5	C/T
A	84263	84263	1	2	SNP	0.5	A/G
C	84188	84188	1	2	SNP	0.5	C/T
A	84158	84158	1	2	SNP	0.5	A/G
A	84077	84077	1	2	SNP	0.5	A/G
C	84053	84053	1	2	SNP	0.5	C/T
A	84045	84045	1	2	SNP	0.5	A/T
C	84005	84005	1	2	SNP	0.5	C/T
A	83987	83987	1	2	SNP	0.5	A/G
C	83985	83985	1	2	SNP	0.5	C/T
C	83983	83983	1	2	SNP	0.5	C/T
C	83980	83980	1	2	SNP	0.5	C/T
C	83977	83977	1	2	SNP	0.5	C/T
A	83966	83966	1	2	SNP	0.5	A/G
A	83918	83918	1	2	SNP	0.5	A/G
A	83769	83769	1	2	SNP	0.5	A/G
G	83759	83759	1	2	SNP	0.5	G/T
C	83730	83730	1	2	SNP	0.5	C/T
A	83712	83712	1	2	SNP	0.5	A/G
A	83691	83691	1	2	SNP	0.5	A/G
C	83685	83685	1	2	SNP	0.5	C/T
A	83637	83637	1	2	SNP	0.5	A/G
C	83634	83634	1	2	SNP	0.5	C/G
C	83607	83607	1	2	SNP	0.5	C/T
G	83579	83579	1	2	SNP	0.5	G/T
C	83577	83577	1	2	SNP	0.5	C/T
G	83529	83529	1	2	SNP	0.5	G/T
C	83513	83513	1	2	SNP	0.5	C/T
C	83379	83379	1	2	SNP	0.5	C/T
C	83220	83220	1	2	SNP	0.5	C/T
A	83208	83208	1	2	SNP	0.5	A/G
G	83187	83187	1	2	SNP	0.5	G/T
A	83157	83157	1	2	SNP	0.5	A/G
A	83130	83130	1	2	SNP	0.5	A/G
A	83127	83127	1	2	SNP	0.5	A/T
A	83126	83126	1	2	SNP	0.5	A/G
A	83125	83125	1	2	SNP	0.5	A/G
A	83124	83124	1	2	SNP	0.5	A/T
A	83123	83123	1	2	SNP	0.5	A/T
A	83119	83119	1	2	SNP	0.5	A/T
A	83118	83118	1	2	SNP	0.5	A/T
A	83110	83110	1	2	SNP	0.5	A/T
C	83099	83099	1	2	SNP	0.5	C/T
A	83098	83098	1	2	SNP	0.5	A/G
C	83097	83097	1	2	SNP	0.5	C/T
A	83096	83096	1	2	SNP	0.5	A/G
A	83076	83076	1	2	SNP	0.5	A/G
A	83070	83070	1	2	SNP	0.5	A/C
C	83066	83066	1	2	SNP	0.5	C/T
G	83051	83051	1	2	SNP	0.5	G/T
C	83036	83036	1	2	SNP	0.5	C/T
A	83026	83026	1	2	SNP	0.5	A/T
C	83024	83024	1	2	SNP	0.5	C/G
C	83019	83019	1	2	SNP	0.5	C/T
A	83012	83012	1	2	SNP	0.5	A/G
C	82972	82972	1	2	SNP	0.5	C/T
C	82971	82971	1	2	SNP	0.5	C/T
G	82940	82940	1	2	SNP	0.5	G/T
A	82936	82936	1	2	SNP	0.5	A/G
A	82932	82932	1	2	SNP	0.5	A/G
A	82929	82929	1	2	SNP	0.5	A/G
C	82834	82834	1	2	SNP	0.5	C/T
C	82811	82811	1	2	SNP	0.5	C/G
C	82755	82755	1	2	SNP	0.5	C/T
C	82734	82734	1	2	SNP	0.5	C/G
C	82691	82691	1	2	SNP	0.5	C/G
C	82679	82679	1	2	SNP	0.5	C/T
A	82592	82592	1	2	SNP	0.5	A/G
C	82562	82562	1	2	SNP	0.5	C/T
A	82538	82538	1	2	SNP	0.5	A/C
C	82495	82495	1	2	SNP	0.5	C/T
G	82489	82489	1	2	SNP	0.5	G/T
C	82483	82483	1	2	SNP	0.5	C/T
C	82465	82465	1	2	SNP	0.5	C/T
A	82442	82442	1	2	SNP	0.5	A/T
A	82440	82440	1	2	SNP	0.5	A/G
A	82438	82438	1	2	SNP	0.5	A/T
A	82437	82437	1	2	SNP	0.5	A/T
A	82436	82436	1	2	SNP	0.5	A/T
A	82433	82433	1	2	SNP	0.5	A/T
A	82432	82432	1	2	SNP	0.5	A/G
G	82431	82431	1	2	SNP	0.5	G/T
G	82430	82430	1	2	SNP	0.5	G/T
A	82428	82428	1	2	SNP	0.5	A/T
G	82419	82419	1	2	SNP	0.5	G/T
C	82399	82399	1	2	SNP	0.5	C/T
A	82384	82384	1	2	SNP	0.5	A/C
A	82382	82382	1	2	SNP	0.5	A/T
A	82381	82381	1	2	SNP	0.5	A/G
C	82378	82378	1	2	SNP	0.5	C/T
C	82376	82376	1	2	SNP	0.5	C/G
A	82335	82335	1	2	SNP	0.5	A/C
A	82278	82278	1	2	SNP	0.5	A/C
A	82261	82261	1	2	SNP	0.5	A/G
A	82258	82258	1	2	SNP	0.5	A/C
A	82253	82253	1	2	SNP	0.5	A/G
A	82243	82243	1	2	SNP	0.5	A/G
A	82185	82185	1	2	SNP	0.5	A/C
A	82183	82183	1	2	SNP	0.5	A/C
A	82182	82182	1	2	SNP	0.5	A/T
C	82168	82168	1	2	SNP	0.5	C/G
C	82167	82167	1	2	SNP	0.5	C/T
A	82138	82138	1	2	SNP	0.5	A/G
A	82137	82137	1	2	SNP	0.5	A/T
A	82136	82136	1	2	SNP	0.5	A/G
A	82126	82126	1	2	SNP	0.5	A/T
A	82097	82097	1	2	SNP	0.5	A/T
C	82095	82095	1	2	SNP	0.5	C/T
A	82029	82029	1	2	SNP	0.5	A/G
C	82007	82007	1	2	SNP	0.5	C/T
G	81996	81996	1	2	SNP	0.5	G/T
A	81804	81804	1	2	SNP	0.5	A/G
C	81720	81720	1	2	SNP	0.5	C/T
C	81684	81684	1	2	SNP	0.5	C/T
A	81642	81642	1	2	SNP	0.5	A/G
G	81615	81615	1	2	SNP	0.5	G/T
A	81580	81580	1	2	SNP	0.5	A/C
C	81569	81569	1	2	SNP	0.5	C/T
C	81552	81552	1	2	SNP	0.5	C/T
C	81526	81526	1	2	SNP	0.5	C/G
C	81525	81525	1	2	SNP	0.5	C/T
C	81508	81508	1	2	SNP	0.5	C/T
C	81353	81353	1	2	SNP	0.5	C/T
A	81279	81279	1	2	SNP	0.5	A/G
G	81120	81120	1	2	SNP	0.5	G/T
A	81092	81092	1	2	SNP	0.5	A/T
G	81078	81078	1	2	SNP	0.5	G/T
A	81072	81072	1	2	SNP	0.5	A/G
G	81069	81069	1	2	SNP	0.5	G/T
C	81053	81053	1	2	SNP	0.5	C/T
C	81052	81052	1	2	SNP	0.5	C/T
G	81010	81010	1	2	SNP	0.5	G/T
A	81000	81000	1	2	SNP	0.5	A/C
C	80997	80997	1	2	SNP	0.5	C/T
G	80943	80943	1	2	SNP	0.5	G/T
A	80918	80918	1	2	SNP	0.5	A/C
A	80916	80916	1	2	SNP	0.5	A/G
C	80915	80915	1	2	SNP	0.5	C/T
A	80877	80877	1	2	SNP	0.5	A/C
A	80876	80876	1	2	SNP	0.5	A/G
A	80846	80846	1	2	SNP	0.5	A/G
C	80844	80844	1	2	SNP	0.5	C/T
C	80796	80796	1	2	SNP	0.5	C/T
A	80681	80681	1	2	SNP	0.5	A/C
A	80636	80636	1	2	SNP	0.5	A/C
A	80626	80626	1	2	SNP	0.5	A/C
C	80601	80601	1	2	SNP	0.5	C/T
C	80546	80546	1	2	SNP	0.5	C/T
C	80517	80517	1	2	SNP	0.5	C/T
C	80485	80485	1	2	SNP	0.5	C/T
C	80443	80443	1	2	SNP	0.5	C/T
A	80428	80428	1	2	SNP	0.5	A/G
C	80427	80427	1	2	SNP	0.5	C/T
A	80423	80423	1	2	SNP	0.5	A/G
C	80422	80422	1	2	SNP	0.5	C/T
A	80419	80419	1	2	SNP	0.5	A/T
A	80417	80417	1	2	SNP	0.5	A/T
A	80415	80415	1	2	SNP	0.5	A/T
A	80413	80413	1	2	SNP	0.5	A/T
G	80405	80405	1	2	SNP	0.5	G/T
A	80404	80404	1	2	SNP	0.5	A/G
C	80403	80403	1	2	SNP	0.5	C/T
C	80397	80397	1	2	SNP	0.5	C/T
C	80396	80396	1	2	SNP	0.5	C/T
A	80380	80380	1	2	SNP	0.5	A/G
C	80371	80371	1	2	SNP	0.5	C/T
A	80331	80331	1	2	SNP	0.5	A/G
A	80310	80310	1	2	SNP	0.5	A/G
A	80300	80300	1	2	SNP	0.5	A/C
A	80298	80298	1	2	SNP	0.5	A/T
A	80297	80297	1	2	SNP	0.5	A/T
A	80296	80296	1	2	SNP	0.5	A/C
G	80294	80294	1	2	SNP	0.5	G/T
C	80289	80289	1	2	SNP	0.5	C/G
C	80282	80282	1	2	SNP	0.5	C/T
C	80281	80281	1	2	SNP	0.5	C/T
C	80280	80280	1	2	SNP	0.5	C/T
G	80279	80279	1	2	SNP	0.5	G/T
A	80277	80277	1	2	SNP	0.5	A/G
A	80276	80276	1	2	SNP	0.5	A/T
A	80266	80266	1	2	SNP	0.5	A/G
A	80264	80264	1	2	SNP	0.5	A/T
C	80263	80263	1	2	SNP	0.5	C/T
A	80253	80253	1	2	SNP	0.5	A/G
G	80252	80252	1	2	SNP	0.5	G/T
A	80251	80251	1	2	SNP	0.5	A/G
C	80249	80249	1	2	SNP	0.5	C/T
C	80248	80248	1	2	SNP	0.5	C/T
A	80246	80246	1	2	SNP	0.5	A/T
A	80244	80244	1	2	SNP	0.5	A/T
A	80243	80243	1	2	SNP	0.5	A/T
A	80241	80241	1	2	SNP	0.5	A/T
C	80240	80240	1	2	SNP	0.5	C/T
C	80237	80237	1	2	SNP	0.5	C/T
A	80236	80236	1	2	SNP	0.5	A/T
A	80235	80235	1	2	SNP	0.5	A/T
A	80231	80231	1	2	SNP	0.5	A/T
A	80228	80228	1	2	SNP	0.5	A/T
C	80226	80226	1	2	SNP	0.5	C/T
C	80222	80222	1	2	SNP	0.5	C/T
A	80221	80221	1	2	SNP	0.5	A/C
C	80219	80219	1	2	SNP	0.5	C/T
A	80217	80217	1	2	SNP	0.5	A/T
A	80216	80216	1	2	SNP	0.5	A/G
C	80214	80214	1	2	SNP	0.5	C/T
A	80212	80212	1	2	SNP	0.5	A/C
C	80211	80211	1	2	SNP	0.5	C/G
C	80208	80208	1	2	SNP	0.5	C/T
C	80149	80149	1	2	SNP	0.5	C/T
A	80145	80145	1	2	SNP	0.5	A/T
G	80142	80142	1	2	SNP	0.5	G/T
A	80141	80141	1	2	SNP	0.5	A/G
A	80139	80139	1	2	SNP	0.5	A/C
A	80137	80137	1	2	SNP	0.5	A/T
A	80136	80136	1	2	SNP	0.5	A/G
A	80135	80135	1	2	SNP	0.5	A/G
A	80134	80134	1	2	SNP	0.5	A/T
A	80133	80133	1	2	SNP	0.5	A/T
A	80131	80131	1	2	SNP	0.5	A/C
C	80129	80129	1	2	SNP	0.5	C/G
A	80125	80125	1	2	SNP	0.5	A/T
A	80124	80124	1	2	SNP	0.5	A/G
A	80122	80122	1	2	SNP	0.5	A/C
C	80121	80121	1	2	SNP	0.5	C/T
A	80119	80119	1	2	SNP	0.5	A/T
A	80116	80116	1	2	SNP	0.5	A/G
A	80114	80114	1	2	SNP	0.5	A/G
A	80113	80113	1	2	SNP	0.5	A/T
A	80112	80112	1	2	SNP	0.5	A/T
A	80109	80109	1	2	SNP	0.5	A/C
A	80108	80108	1	2	SNP	0.5	A/T
A	80105	80105	1	2	SNP	0.5	A/G
A	80102	80102	1	2	SNP	0.5	A/T
A	80101	80101	1	2	SNP	0.5	A/T
A	80037	80037	1	2	SNP	0.5	A/T
A	80035	80035	1	2	SNP	0.5	A/T
A	80031	80031	1	2	SNP	0.5	A/G
C	80029	80029	1	2	SNP	0.5	C/T
C	80028	80028	1	2	SNP	0.5	C/T
A	80026	80026	1	2	SNP	0.5	A/C
A	80025	80025	1	2	SNP	0.5	A/C
A	80021	80021	1	2	SNP	0.5	A/T
A	80019	80019	1	2	SNP	0.5	A/T
A	80016	80016	1	2	SNP	0.5	A/T
A	80015	80015	1	2	SNP	0.5	A/T
C	79995	79995	1	2	SNP	0.5	C/T
C	79994	79994	1	2	SNP	0.5	C/G
A	79993	79993	1	2	SNP	0.5	A/G
A	79992	79992	1	2	SNP	0.5	A/T
G	79991	79991	1	2	SNP	0.5	G/T
A	79988	79988	1	2	SNP	0.5	A/T
G	79987	79987	1	2	SNP	0.5	G/T
G	79985	79985	1	2	SNP	0.5	G/T
C	79984	79984	1	2	SNP	0.5	C/T
C	79981	79981	1	2	SNP	0.5	C/T
A	79980	79980	1	2	SNP	0.5	A/G
G	79979	79979	1	2	SNP	0.5	G/T
A	79975	79975	1	2	SNP	0.5	A/T
A	79974	79974	1	2	SNP	0.5	A/G
A	79973	79973	1	2	SNP	0.5	A/T
A	79967	79967	1	2	SNP	0.5	A/G
A	79966	79966	1	2	SNP	0.5	A/T
C	79965	79965	1	2	SNP	0.5	C/T
G	79963	79963	1	2	SNP	0.5	G/T
A	79959	79959	1	2	SNP	0.5	A/G
A	79950	79950	1	2	SNP	0.5	A/G
C	79947	79947	1	2	SNP	0.5	C/T
A	79944	79944	1	2	SNP	0.5	A/T
A	79943	79943	1	2	SNP	0.5	A/G
C	79934	79934	1	2	SNP	0.5	C/G
A	79933	79933	1	2	SNP	0.5	A/T
A	79932	79932	1	2	SNP	0.5	A/G
G	79930	79930	1	2	SNP	0.5	G/T
A	79928	79928	1	2	SNP	0.5	A/T
A	79926	79926	1	2	SNP	0.5	A/T
A	79923	79923	1	2	SNP	0.5	A/T
C	79922	79922	1	2	SNP	0.5	C/T
A	79920	79920	1	2	SNP	0.5	A/C
A	79906	79906	1	2	SNP	0.5	A/G
C	79902	79902	1	2	SNP	0.5	C/T
A	79901	79901	1	2	SNP	0.5	A/C
A	79899	79899	1	2	SNP	0.5	A/T
A	79880	79880	1	2	SNP	0.5	A/T
A	79874	79874	1	2	SNP	0.5	A/G
G	79872	79872	1	2	SNP	0.5	G/T
C	79870	79870	1	2	SNP	0.5	C/G
C	79863	79863	1	2	SNP	0.5	C/G
C	79862	79862	1	2	SNP	0.5	C/G
C	79861	79861	1	2	SNP	0.5	C/T
G	79860	79860	1	2	SNP	0.5	G/T
A	79857	79857	1	2	SNP	0.5	A/G
A	79851	79851	1	2	SNP	0.5	A/G
A	79846	79846	1	2	SNP	0.5	A/G
A	79843	79843	1	2	SNP	0.5	A/G
A	79840	79840	1	2	SNP	0.5	A/T
A	79837	79837	1	2	SNP	0.5	A/G
C	79836	79836	1	2	SNP	0.5	C/T
C	79835	79835	1	2	SNP	0.5	C/G
C	79834	79834	1	2	SNP	0.5	C/T
C	79833	79833	1	2	SNP	0.5	C/T
C	79830	79830	1	2	SNP	0.5	C/T
A	79763	79763	1	2	SNP	0.5	A/T
A	79753	79753	1	2	SNP	0.5	A/T
A	79750	79750	1	2	SNP	0.5	A/T
A	79748	79748	1	2	SNP	0.5	A/T
G	79672	79672	1	2	SNP	0.5	G/T
C	79638	79638	1	2	SNP	0.5	C/T
A	79637	79637	1	2	SNP	0.5	A/C
G	79633	79633	1	2	SNP	0.5	G/T
C	79632	79632	1	2	SNP	0.5	C/G
C	79627	79627	1	2	SNP	0.5	C/T
A	79622	79622	1	2	SNP	0.5	A/C
C	79620	79620	1	2	SNP	0.5	C/T
A	79562	79562	1	2	SNP	0.5	A/C
C	79560	79560	1	2	SNP	0.5	C/T
C	79559	79559	1	2	SNP	0.5	C/T
C	79540	79540	1	2	SNP	0.5	C/T
C	79536	79536	1	2	SNP	0.5	C/T
C	79479	79479	1	2	SNP	0.5	C/T
A	79477	79477	1	2	SNP	0.5	A/C
C	79471	79471	1	2	SNP	0.5	C/T
C	79470	79470	1	2	SNP	0.5	C/T
A	79469	79469	1	2	SNP	0.5	A/T
C	79429	79429	1	2	SNP	0.5	C/T
A	79428	79428	1	2	SNP	0.5	A/T
A	79421	79421	1	2	SNP	0.5	A/T
A	79417	79417	1	2	SNP	0.5	A/C
A	79414	79414	1	2	SNP	0.5	A/T
A	79394	79394	1	2	SNP	0.5	A/T
G	79393	79393	1	2	SNP	0.5	G/T
A	79382	79382	1	2	SNP	0.5	A/C
C	79373	79373	1	2	SNP	0.5	C/T
A	79358	79358	1	2	SNP	0.5	A/G
C	79269	79269	1	2	SNP	0.5	C/T
C	79224	79224	1	2	SNP	0.5	C/T
A	79221	79221	1	2	SNP	0.5	A/G
C	79215	79215	1	2	SNP	0.5	C/T
G	79197	79197	1	2	SNP	0.5	G/T
C	79170	79170	1	2	SNP	0.5	C/T
G	79050	79050	1	2	SNP	0.5	G/T
A	79003	79003	1	2	SNP	0.5	A/C
C	79002	79002	1	2	SNP	0.5	C/T
C	78999	78999	1	2	SNP	0.5	C/T
A	78993	78993	1	2	SNP	0.5	A/C
C	78879	78879	1	2	SNP	0.5	C/T
A	78719	78719	1	2	SNP	0.5	A/G
C	78625	78625	1	2	SNP	0.5	C/T
C	78460	78460	1	2	SNP	0.5	C/T
C	78412	78412	1	2	SNP	0.5	C/T
A	78385	78385	1	2	SNP	0.5	A/G
A	78347	78347	1	2	SNP	0.5	A/G
A	78344	78344	1	2	SNP	0.5	A/G
C	78343	78343	1	2	SNP	0.5	C/T
C	78341	78341	1	2	SNP	0.5	C/T
A	78157	78157	1	2	SNP	0.5	A/G
C	78037	78037	1	2	SNP	0.5	C/T
C	78009	78009	1	2	SNP	0.5	C/T
C	77930	77930	1	2	SNP	0.5	C/T
C	77898	77898	1	2	SNP	0.5	C/T
C	77869	77869	1	2	SNP	0.5	C/T
A	77867	77867	1	2	SNP	0.5	A/G
C	77860	77860	1	2	SNP	0.5	C/T
A	77849	77849	1	2	SNP	0.5	A/C
G	77847	77847	1	2	SNP	0.5	G/T
G	77748	77748	1	2	SNP	0.5	G/T
C	77671	77671	1	2	SNP	0.5	C/T
A	77647	77647	1	2	SNP	0.5	A/C
C	77632	77632	1	2	SNP	0.5	C/G
A	77607	77607	1	2	SNP	0.5	A/G
G	77579	77579	1	2	SNP	0.5	G/T
C	77537	77537	1	2	SNP	0.5	C/T
A	77518	77518	1	2	SNP	0.5	A/C
A	77489	77489	1	2	SNP	0.5	A/G
C	77447	77447	1	2	SNP	0.5	C/T
C	77445	77445	1	2	SNP	0.5	C/T
A	77440	77440	1	2	SNP	0.5	A/G
G	77431	77431	1	2	SNP	0.5	G/T
A	77405	77405	1	2	SNP	0.5	A/T
A	77377	77377	1	2	SNP	0.5	A/C
G	77376	77376	1	2	SNP	0.5	G/T
A	77278	77278	1	2	SNP	0.5	A/C
G	77277	77277	1	2	SNP	0.5	G/T
A	77272	77272	1	2	SNP	0.5	A/C
A	77252	77252	1	2	SNP	0.5	A/C
C	77240	77240	1	2	SNP	0.5	C/T
A	77236	77236	1	2	SNP	0.5	A/C
C	77198	77198	1	2	SNP	0.5	C/T
C	77195	77195	1	2	SNP	0.5	C/T
A	77179	77179	1	2	SNP	0.5	A/G
A	77178	77178	1	2	SNP	0.5	A/G
C	77112	77112	1	2	SNP	0.5	C/T
A	77099	77099	1	2	SNP	0.5	A/G
C	77081	77081	1	2	SNP	0.5	C/T
C	77079	77079	1	2	SNP	0.5	C/T
C	76977	76977	1	2	SNP	0.5	C/T
C	76647	76647	1	2	SNP	0.5	C/T
G	76475	76475	1	2	SNP	0.5	G/T
A	76465	76465	1	2	SNP	0.5	A/G
A	76454	76454	1	2	SNP	0.5	A/T
A	76450	76450	1	2	SNP	0.5	A/G
A	76429	76429	1	2	SNP	0.5	A/G
C	76412	76412	1	2	SNP	0.5	C/T
G	76410	76410	1	2	SNP	0.5	G/T
A	76407	76407	1	2	SNP	0.5	A/G
C	76406	76406	1	2	SNP	0.5	C/T
G	76405	76405	1	2	SNP	0.5	G/T
A	76403	76403	1	2	SNP	0.5	A/T
C	76402	76402	1	2	SNP	0.5	C/G
G	76400	76400	1	2	SNP	0.5	G/T
A	76399	76399	1	2	SNP	0.5	A/T
A	76398	76398	1	2	SNP	0.5	A/T
C	76363	76363	1	2	SNP	0.5	C/T
G	76324	76324	1	2	SNP	0.5	G/T
C	76306	76306	1	2	SNP	0.5	C/T
C	76266	76266	1	2	SNP	0.5	C/G
C	76265	76265	1	2	SNP	0.5	C/G
A	76096	76096	1	2	SNP	0.5	A/G
G	76091	76091	1	2	SNP	0.5	G/T
C	76060	76060	1	2	SNP	0.5	C/T
C	76047	76047	1	2	SNP	0.5	C/T
G	76046	76046	1	2	SNP	0.5	G/T
A	76045	76045	1	2	SNP	0.5	A/T
A	75991	75991	1	2	SNP	0.5	A/T
A	75896	75896	1	2	SNP	0.5	A/C
G	75857	75857	1	2	SNP	0.5	G/T
G	75790	75790	1	2	SNP	0.5	G/T
G	75789	75789	1	2	SNP	0.5	G/T
A	75769	75769	1	2	SNP	0.5	A/C
C	75765	75765	1	2	SNP	0.5	C/T
A	75748	75748	1	2	SNP	0.5	A/G
A	75705	75705	1	2	SNP	0.5	A/G
A	75689	75689	1	2	SNP	0.5	A/T
C	75685	75685	1	2	SNP	0.5	C/G
A	75680	75680	1	2	SNP	0.5	A/G
G	75675	75675	1	2	SNP	0.5	G/T
C	75674	75674	1	2	SNP	0.5	C/T
A	75639	75639	1	2	SNP	0.5	A/G
A	75635	75635	1	2	SNP	0.5	A/G
C	75505	75505	1	2	SNP	0.5	C/T
A	75160	75160	1	2	SNP	0.5	A/G
C	75058	75058	1	2	SNP	0.5	C/T
C	74983	74983	1	2	SNP	0.5	C/T
C	74883	74883	1	2	SNP	0.5	C/T
C	74881	74881	1	2	SNP	0.5	C/T
A	74844	74844	1	2	SNP	0.5	A/T
A	74842	74842	1	2	SNP	0.5	A/G
A	74841	74841	1	2	SNP	0.5	A/C
A	74840	74840	1	2	SNP	0.5	A/T
G	74839	74839	1	2	SNP	0.5	G/T
G	74838	74838	1	2	SNP	0.5	G/T
G	74836	74836	1	2	SNP	0.5	G/T
C	74835	74835	1	2	SNP	0.5	C/T
A	74834	74834	1	2	SNP	0.5	A/T
A	74833	74833	1	2	SNP	0.5	A/G
C	74832	74832	1	2	SNP	0.5	C/G
A	74818	74818	1	2	SNP	0.5	A/T
G	74808	74808	1	2	SNP	0.5	G/T
C	74737	74737	1	2	SNP	0.5	C/T
C	74661	74661	1	2	SNP	0.5	C/T
A	74634	74634	1	2	SNP	0.5	A/G
A	74500	74500	1	2	SNP	0.5	A/G
C	74465	74465	1	2	SNP	0.5	C/G
C	74464	74464	1	2	SNP	0.5	C/T
A	74459	74459	1	2	SNP	0.5	A/T
C	74455	74455	1	2	SNP	0.5	C/T
C	74444	74444	1	2	SNP	0.5	C/T
C	74440	74440	1	2	SNP	0.5	C/T
C	74436	74436	1	2	SNP	0.5	C/T
A	74425	74425	1	2	SNP	0.5	A/G
A	74422	74422	1	2	SNP	0.5	A/G
A	74416	74416	1	2	SNP	0.5	A/C
A	74410	74410	1	2	SNP	0.5	A/C
A	74250	74250	1	2	SNP	0.5	A/C
G	74155	74155	1	2	SNP	0.5	G/T
C	74135	74135	1	2	SNP	0.5	C/T
C	74110	74110	1	2	SNP	0.5	C/T
A	73953	73953	1	2	SNP	0.5	A/G
A	73880	73880	1	2	SNP	0.5	A/G
C	73774	73774	1	2	SNP	0.5	C/T
A	73709	73709	1	2	SNP	0.5	A/G
A	73591	73591	1	2	SNP	0.5	A/C
A	73578	73578	1	2	SNP	0.5	A/C
A	73555	73555	1	2	SNP	0.5	A/T
A	73542	73542	1	2	SNP	0.5	A/G
C	73470	73470	1	2	SNP	0.5	C/T
A	73371	73371	1	2	SNP	0.5	A/G
A	73353	73353	1	2	SNP	0.5	A/G
A	73309	73309	1	2	SNP	0.5	A/G
C	73236	73236	1	2	SNP	0.5	C/T
A	73135	73135	1	2	SNP	0.5	A/G
A	73054	73054	1	2	SNP	0.5	A/G
G	72976	72976	1	2	SNP	0.5	G/T
C	72811	72811	1	2	SNP	0.5	C/T
A	72768	72768	1	2	SNP	0.5	A/G
C	72766	72766	1	2	SNP	0.5	C/T
C	72748	72748	1	2	SNP	0.5	C/T
C	72661	72661	1	2	SNP	0.5	C/G
A	72592	72592	1	2	SNP	0.5	A/T
A	72544	72544	1	2	SNP	0.5	A/G
C	72427	72427	1	2	SNP	0.5	C/T
A	72373	72373	1	2	SNP	0.5	A/G
C	72340	72340	1	2	SNP	0.5	C/T
C	72229	72229	1	2	SNP	0.5	C/T
A	72154	72154	1	2	SNP	0.5	A/G
C	72151	72151	1	2	SNP	0.5	C/T
C	71989	71989	1	2	SNP	0.5	C/T
C	71860	71860	1	2	SNP	0.5	C/T
C	71842	71842	1	2	SNP	0.5	C/T
C	71798	71798	1	2	SNP	0.5	C/T
C	71750	71750	1	2	SNP	0.5	C/T
A	71707	71707	1	2	SNP	0.5	A/G
A	71628	71628	1	2	SNP	0.5	A/G
A	71623	71623	1	2	SNP	0.5	A/G
A	71620	71620	1	2	SNP	0.5	A/G
C	71614	71614	1	2	SNP	0.5	C/G
C	71489	71489	1	2	SNP	0.5	C/T
C	71472	71472	1	2	SNP	0.5	C/T
A	71424	71424	1	2	SNP	0.5	A/G
A	71421	71421	1	2	SNP	0.5	A/C
A	71408	71408	1	2	SNP	0.5	A/G
A	71394	71394	1	2	SNP	0.5	A/G
A	71393	71393	1	2	SNP	0.5	A/G
C	71376	71376	1	2	SNP	0.5	C/G
C	71349	71349	1	2	SNP	0.5	C/T
C	71269	71269	1	2	SNP	0.5	C/T
C	71175	71175	1	2	SNP	0.5	C/T
C	71149	71149	1	2	SNP	0.5	C/T
C	71099	71099	1	2	SNP	0.5	C/T
C	71090	71090	1	2	SNP	0.5	C/T
C	71056	71056	1	2	SNP	0.5	C/T
C	70989	70989	1	2	SNP	0.5	C/T
A	70970	70970	1	2	SNP	0.5	A/G
C	70886	70886	1	2	SNP	0.5	C/T
C	70881	70881	1	2	SNP	0.5	C/T
A	70840	70840	1	2	SNP	0.5	A/T
C	70824	70824	1	2	SNP	0.5	C/T
C	70822	70822	1	2	SNP	0.5	C/T
G	70774	70774	1	2	SNP	0.5	G/T
A	70723	70723	1	2	SNP	0.5	A/T
A	70651	70651	1	2	SNP	0.5	A/C
A	70640	70640	1	2	SNP	0.5	A/G
A	70549	70549	1	2	SNP	0.5	A/G
A	70365	70365	1	2	SNP	0.5	A/G
A	70290	70290	1	2	SNP	0.5	A/G
C	70202	70202	1	2	SNP	0.5	C/T
A	70188	70188	1	2	SNP	0.5	A/G
A	70170	70170	1	2	SNP	0.5	A/G
C	70158	70158	1	2	SNP	0.5	C/T
A	70116	70116	1	2	SNP	0.5	A/G
C	70037	70037	1	2	SNP	0.5	C/T
C	69920	69920	1	2	SNP	0.5	C/T
A	69911	69911	1	2	SNP	0.5	A/G
A	69888	69888	1	2	SNP	0.5	A/C
C	69876	69876	1	2	SNP	0.5	C/T
G	69765	69765	1	2	SNP	0.5	G/T
A	69619	69619	1	2	SNP	0.5	A/C
A	69603	69603	1	2	SNP	0.5	A/G
C	69407	69407	1	2	SNP	0.5	C/T
C	69330	69330	1	2	SNP	0.5	C/G
C	69247	69247	1	2	SNP	0.5	C/T
A	69175	69175	1	2	SNP	0.5	A/G
A	69170	69170	1	2	SNP	0.5	A/G
A	69159	69159	1	2	SNP	0.5	A/G
G	69157	69157	1	2	SNP	0.5	G/T
A	69156	69156	1	2	SNP	0.5	A/T
A	69153	69153	1	2	SNP	0.5	A/T
A	69152	69152	1	2	SNP	0.5	A/T
A	69151	69151	1	2	SNP	0.5	A/T
A	69148	69148	1	2	SNP	0.5	A/T
A	69144	69144	1	2	SNP	0.5	A/G
A	69143	69143	1	2	SNP	0.5	A/G
A	69128	69128	1	2	SNP	0.5	A/G
A	69115	69115	1	2	SNP	0.5	A/G
G	69100	69100	1	2	SNP	0.5	G/T
G	69082	69082	1	2	SNP	0.5	G/T
C	69042	69042	1	2	SNP	0.5	C/T
G	69020	69020	1	2	SNP	0.5	G/T
C	68851	68851	1	2	SNP	0.5	C/T
G	68697	68697	1	2	SNP	0.5	G/T
A	68606	68606	1	2	SNP	0.5	A/G
A	68603	68603	1	2	SNP	0.5	A/C
A	68423	68423	1	2	SNP	0.5	A/T
A	68415	68415	1	2	SNP	0.5	A/C
C	68406	68406	1	2	SNP	0.5	C/T
C	68392	68392	1	2	SNP	0.5	C/T
G	68367	68367	1	2	SNP	0.5	G/T
A	68345	68345	1	2	SNP	0.5	A/G
G	68286	68286	1	2	SNP	0.5	G/T
C	68261	68261	1	2	SNP	0.5	C/T
G	67872	67872	1	2	SNP	0.5	G/T
G	67871	67871	1	2	SNP	0.5	G/T
A	67855	67855	1	2	SNP	0.5	A/T
A	67818	67818	1	2	SNP	0.5	A/G
C	67788	67788	1	2	SNP	0.5	C/T
C	67753	67753	1	2	SNP	0.5	C/T
A	67715	67715	1	2	SNP	0.5	A/C
C	67687	67687	1	2	SNP	0.5	C/G
G	67658	67658	1	2	SNP	0.5	G/T
A	67654	67654	1	2	SNP	0.5	A/G
G	67653	67653	1	2	SNP	0.5	G/T
A	67650	67650	1	2	SNP	0.5	A/T
A	67649	67649	1	2	SNP	0.5	A/T
A	67645	67645	1	2	SNP	0.5	A/G
A	67631	67631	1	2	SNP	0.5	A/G
A	67580	67580	1	2	SNP	0.5	A/T
A	67579	67579	1	2	SNP	0.5	A/T
A	67573	67573	1	2	SNP	0.5	A/G
A	67556	67556	1	2	SNP	0.5	A/C
C	67462	67462	1	2	SNP	0.5	C/G
A	67414	67414	1	2	SNP	0.5	A/T
A	67393	67393	1	2	SNP	0.5	A/G
C	67391	67391	1	2	SNP	0.5	C/G
A	67318	67318	1	2	SNP	0.5	A/G
A	67315	67315	1	2	SNP	0.5	A/G
G	67313	67313	1	2	SNP	0.5	G/T
C	67311	67311	1	2	SNP	0.5	C/T
C	67298	67298	1	2	SNP	0.5	C/T
A	67289	67289	1	2	SNP	0.5	A/C
A	67252	67252	1	2	SNP	0.5	A/G
G	67179	67179	1	2	SNP	0.5	G/T
G	67137	67137	1	2	SNP	0.5	G/T
A	67128	67128	1	2	SNP	0.5	A/G
A	67122	67122	1	2	SNP	0.5	A/G
C	67097	67097	1	2	SNP	0.5	C/T
A	67044	67044	1	2	SNP	0.5	A/G
C	67038	67038	1	2	SNP	0.5	C/T
A	67003	67003	1	2	SNP	0.5	A/G
G	66999	66999	1	2	SNP	0.5	G/T
A	66841	66841	1	2	SNP	0.5	A/G
A	66822	66822	1	2	SNP	0.5	A/G
A	66821	66821	1	2	SNP	0.5	A/G
A	66809	66809	1	2	SNP	0.5	A/G
A	66791	66791	1	2	SNP	0.5	A/T
A	66790	66790	1	2	SNP	0.5	A/T
C	66742	66742	1	2	SNP	0.5	C/T
G	66739	66739	1	2	SNP	0.5	G/T
C	66723	66723	1	2	SNP	0.5	C/T
G	66722	66722	1	2	SNP	0.5	G/T
C	66720	66720	1	2	SNP	0.5	C/T
A	66670	66670	1	2	SNP	0.5	A/G
C	66521	66521	1	2	SNP	0.5	C/T
A	66519	66519	1	2	SNP	0.5	A/G
A	66482	66482	1	2	SNP	0.5	A/G
A	66434	66434	1	2	SNP	0.5	A/T
A	66402	66402	1	2	SNP	0.5	A/G
G	66396	66396	1	2	SNP	0.5	G/T
A	66340	66340	1	2	SNP	0.5	A/G
C	66324	66324	1	2	SNP	0.5	C/T
G	66286	66286	1	2	SNP	0.5	G/T
C	66282	66282	1	2	SNP	0.5	C/G
C	66270	66270	1	2	SNP	0.5	C/G
C	66268	66268	1	2	SNP	0.5	C/T
A	66253	66253	1	2	SNP	0.5	A/G
C	66252	66252	1	2	SNP	0.5	C/G
A	66245	66245	1	2	SNP	0.5	A/G
A	66229	66229	1	2	SNP	0.5	A/G
A	66223	66223	1	2	SNP	0.5	A/C
C	66222	66222	1	2	SNP	0.5	C/T
C	66202	66202	1	2	SNP	0.5	C/G
A	66197	66197	1	2	SNP	0.5	A/G
A	66114	66114	1	2	SNP	0.5	A/G
C	66074	66074	1	2	SNP	0.5	C/T
C	66058	66058	1	2	SNP	0.5	C/T
C	66043	66043	1	2	SNP	0.5	C/T
C	66042	66042	1	2	SNP	0.5	C/T
A	66041	66041	1	2	SNP	0.5	A/T
C	66002	66002	1	2	SNP	0.5	C/T
C	65938	65938	1	2	SNP	0.5	C/T
A	65933	65933	1	2	SNP	0.5	A/G
A	65913	65913	1	2	SNP	0.5	A/G
G	65618	65618	1	2	SNP	0.5	G/T
C	65577	65577	1	2	SNP	0.5	C/T
C	65567	65567	1	2	SNP	0.5	C/T
C	65565	65565	1	2	SNP	0.5	C/T
A	65564	65564	1	2	SNP	0.5	A/G
C	65534	65534	1	2	SNP	0.5	C/T
C	65526	65526	1	2	SNP	0.5	C/T
G	65515	65515	1	2	SNP	0.5	G/T
A	65514	65514	1	2	SNP	0.5	A/T
A	65513	65513	1	2	SNP	0.5	A/C
A	65448	65448	1	2	SNP	0.5	A/G
A	65438	65438	1	2	SNP	0.5	A/C
A	65436	65436	1	2	SNP	0.5	A/C
C	65434	65434	1	2	SNP	0.5	C/T
C	65433	65433	1	2	SNP	0.5	C/T
A	65399	65399	1	2	SNP	0.5	A/G
A	65398	65398	1	2	SNP	0.5	A/G
G	65393	65393	1	2	SNP	0.5	G/T
A	65364	65364	1	2	SNP	0.5	A/G
A	65359	65359	1	2	SNP	0.5	A/T
A	65303	65303	1	2	SNP	0.5	A/G
A	65284	65284	1	2	SNP	0.5	A/G
C	65278	65278	1	2	SNP	0.5	C/T
C	65269	65269	1	2	SNP	0.5	C/T
G	65261	65261	1	2	SNP	0.5	G/T
A	65250	65250	1	2	SNP	0.5	A/G
G	65249	65249	1	2	SNP	0.5	G/T
C	65238	65238	1	2	SNP	0.5	C/T
C	65168	65168	1	2	SNP	0.5	C/G
A	65151	65151	1	2	SNP	0.5	A/G
C	65131	65131	1	2	SNP	0.5	C/G
A	65051	65051	1	2	SNP	0.5	A/G
G	65043	65043	1	2	SNP	0.5	G/T
G	64973	64973	1	2	SNP	0.5	G/T
C	64946	64946	1	2	SNP	0.5	C/T
A	64931	64931	1	2	SNP	0.5	A/G
G	64917	64917	1	2	SNP	0.5	G/T
C	64750	64750	1	2	SNP	0.5	C/T
A	64717	64717	1	2	SNP	0.5	A/G
A	64696	64696	1	2	SNP	0.5	A/G
A	64690	64690	1	2	SNP	0.5	A/G
A	64389	64389	1	2	SNP	0.5	A/G
A	64312	64312	1	2	SNP	0.5	A/C
A	64270	64270	1	2	SNP	0.5	A/G
A	64142	64142	1	2	SNP	0.5	A/G
C	64138	64138	1	2	SNP	0.5	C/T
G	64114	64114	1	2	SNP	0.5	G/T
C	64020	64020	1	2	SNP	0.5	C/T
C	63924	63924	1	2	SNP	0.5	C/T
C	63912	63912	1	2	SNP	0.5	C/G
C	63907	63907	1	2	SNP	0.5	C/T
A	63891	63891	1	2	SNP	0.5	A/G
C	63885	63885	1	2	SNP	0.5	C/T
A	63875	63875	1	2	SNP	0.5	A/T
A	63874	63874	1	2	SNP	0.5	A/T
A	63873	63873	1	2	SNP	0.5	A/T
G	63867	63867	1	2	SNP	0.5	G/T
A	63859	63859	1	2	SNP	0.5	A/G
A	63816	63816	1	2	SNP	0.5	A/G
A	63808	63808	1	2	SNP	0.5	A/C
A	63797	63797	1	2	SNP	0.5	A/T
A	63795	63795	1	2	SNP	0.5	A/C
A	63791	63791	1	2	SNP	0.5	A/G
C	63766	63766	1	2	SNP	0.5	C/T
A	63755	63755	1	2	SNP	0.5	A/C
C	63736	63736	1	2	SNP	0.5	C/T
A	63705	63705	1	2	SNP	0.5	A/G
A	63697	63697	1	2	SNP	0.5	A/T
A	63693	63693	1	2	SNP	0.5	A/T
A	63691	63691	1	2	SNP	0.5	A/T
A	63689	63689	1	2	SNP	0.5	A/G
C	63688	63688	1	2	SNP	0.5	C/T
A	63686	63686	1	2	SNP	0.5	A/T
A	63684	63684	1	2	SNP	0.5	A/T
A	63682	63682	1	2	SNP	0.5	A/T
A	63676	63676	1	2	SNP	0.5	A/G
C	63675	63675	1	2	SNP	0.5	C/T
A	63674	63674	1	2	SNP	0.5	A/G
A	63672	63672	1	2	SNP	0.5	A/T
A	63668	63668	1	2	SNP	0.5	A/G
A	63667	63667	1	2	SNP	0.5	A/T
C	63651	63651	1	2	SNP	0.5	C/T
A	63649	63649	1	2	SNP	0.5	A/T
A	63647	63647	1	2	SNP	0.5	A/T
C	63634	63634	1	2	SNP	0.5	C/G
A	63623	63623	1	2	SNP	0.5	A/C
A	63622	63622	1	2	SNP	0.5	A/T
A	63579	63579	1	2	SNP	0.5	A/C
C	63557	63557	1	2	SNP	0.5	C/T
A	63552	63552	1	2	SNP	0.5	A/C
A	63539	63539	1	2	SNP	0.5	A/G
A	63503	63503	1	2	SNP	0.5	A/T
A	63499	63499	1	2	SNP	0.5	A/C
C	63484	63484	1	2	SNP	0.5	C/T
A	63480	63480	1	2	SNP	0.5	A/G
G	63463	63463	1	2	SNP	0.5	G/T
C	63448	63448	1	2	SNP	0.5	C/T
A	63438	63438	1	2	SNP	0.5	A/G
A	63437	63437	1	2	SNP	0.5	A/T
G	63420	63420	1	2	SNP	0.5	G/T
C	63382	63382	1	2	SNP	0.5	C/T
A	63381	63381	1	2	SNP	0.5	A/T
A	63380	63380	1	2	SNP	0.5	A/T
A	63379	63379	1	2	SNP	0.5	A/C
A	63378	63378	1	2	SNP	0.5	A/T
A	63377	63377	1	2	SNP	0.5	A/T
A	63375	63375	1	2	SNP	0.5	A/T
G	63374	63374	1	2	SNP	0.5	G/T
A	63373	63373	1	2	SNP	0.5	A/T
A	63372	63372	1	2	SNP	0.5	A/T
A	63371	63371	1	2	SNP	0.5	A/G
A	63368	63368	1	2	SNP	0.5	A/G
C	63309	63309	1	2	SNP	0.5	C/T
A	63162	63162	1	2	SNP	0.5	A/C
A	63142	63142	1	2	SNP	0.5	A/T
A	63138	63138	1	2	SNP	0.5	A/C
C	63103	63103	1	2	SNP	0.5	C/T
A	63089	63089	1	2	SNP	0.5	A/C
A	63088	63088	1	2	SNP	0.5	A/T
C	63076	63076	1	2	SNP	0.5	C/T
A	63059	63059	1	2	SNP	0.5	A/G
C	63053	63053	1	2	SNP	0.5	C/T
A	63051	63051	1	2	SNP	0.5	A/G
A	63042	63042	1	2	SNP	0.5	A/G
C	63039	63039	1	2	SNP	0.5	C/T
C	63037	63037	1	2	SNP	0.5	C/T
C	62900	62900	1	2	SNP	0.5	C/T
C	62767	62767	1	2	SNP	0.5	C/T
C	62765	62765	1	2	SNP	0.5	C/T
A	62729	62729	1	2	SNP	0.5	A/C
C	62704	62704	1	2	SNP	0.5	C/T
A	62625	62625	1	2	SNP	0.5	A/G
C	62603	62603	1	2	SNP	0.5	C/T
C	62579	62579	1	2	SNP	0.5	C/T
A	62390	62390	1	2	SNP	0.5	A/G
A	62375	62375	1	2	SNP	0.5	A/G
A	62267	62267	1	2	SNP	0.5	A/G
A	62222	62222	1	2	SNP	0.5	A/G
A	62213	62213	1	2	SNP	0.5	A/C
C	62129	62129	1	2	SNP	0.5	C/T
C	62012	62012	1	2	SNP	0.5	C/G
C	61973	61973	1	2	SNP	0.5	C/T
A	61950	61950	1	2	SNP	0.5	A/G
G	61788	61788	1	2	SNP	0.5	G/T
A	61713	61713	1	2	SNP	0.5	A/C
C	61623	61623	1	2	SNP	0.5	C/T
A	61560	61560	1	2	SNP	0.5	A/C
C	61543	61543	1	2	SNP	0.5	C/T
A	61528	61528	1	2	SNP	0.5	A/C
C	61527	61527	1	2	SNP	0.5	C/G
G	61524	61524	1	2	SNP	0.5	G/T
C	61434	61434	1	2	SNP	0.5	C/T
C	61425	61425	1	2	SNP	0.5	C/T
A	61381	61381	1	2	SNP	0.5	A/C
G	61358	61358	1	2	SNP	0.5	G/T
A	61324	61324	1	2	SNP	0.5	A/G
A	61303	61303	1	2	SNP	0.5	A/T
C	61243	61243	1	2	SNP	0.5	C/T
A	61227	61227	1	2	SNP	0.5	A/G
A	61189	61189	1	2	SNP	0.5	A/G
A	61185	61185	1	2	SNP	0.5	A/G
A	61153	61153	1	2	SNP	0.5	A/G
C	61152	61152	1	2	SNP	0.5	C/T
C	61060	61060	1	2	SNP	0.5	C/T
C	61057	61057	1	2	SNP	0.5	C/G
C	61049	61049	1	2	SNP	0.5	C/T
C	61048	61048	1	2	SNP	0.5	C/T
A	61009	61009	1	2	SNP	0.5	A/G
C	61002	61002	1	2	SNP	0.5	C/T
A	61001	61001	1	2	SNP	0.5	A/G
A	60998	60998	1	2	SNP	0.5	A/C
A	60905	60905	1	2	SNP	0.5	A/G
C	60903	60903	1	2	SNP	0.5	C/G
A	60852	60852	1	2	SNP	0.5	A/G
C	60750	60750	1	2	SNP	0.5	C/T
C	60744	60744	1	2	SNP	0.5	C/T
C	60738	60738	1	2	SNP	0.5	C/T
A	60720	60720	1	2	SNP	0.5	A/G
A	60690	60690	1	2	SNP	0.5	A/G
A	60685	60685	1	2	SNP	0.5	A/C
C	60483	60483	1	2	SNP	0.5	C/T
C	60249	60249	1	2	SNP	0.5	C/T
C	60219	60219	1	2	SNP	0.5	C/G
C	60171	60171	1	2	SNP	0.5	C/T
A	60153	60153	1	2	SNP	0.5	A/T
G	60152	60152	1	2	SNP	0.5	G/T
A	60147	60147	1	2	SNP	0.5	A/G
G	60112	60112	1	2	SNP	0.5	G/T
C	60102	60102	1	2	SNP	0.5	C/T
G	60051	60051	1	2	SNP	0.5	G/T
A	60046	60046	1	2	SNP	0.5	A/T
A	60043	60043	1	2	SNP	0.5	A/C
A	60039	60039	1	2	SNP	0.5	A/G
C	60009	60009	1	2	SNP	0.5	C/T
A	59999	59999	1	2	SNP	0.5	A/T
A	59997	59997	1	2	SNP	0.5	A/G
C	59981	59981	1	2	SNP	0.5	C/T
A	59970	59970	1	2	SNP	0.5	A/G
A	59968	59968	1	2	SNP	0.5	A/G
A	59940	59940	1	2	SNP	0.5	A/G
A	59894	59894	1	2	SNP	0.5	A/G
C	59892	59892	1	2	SNP	0.5	C/T
A	59882	59882	1	2	SNP	0.5	A/C
A	59757	59757	1	2	SNP	0.5	A/G
A	59730	59730	1	2	SNP	0.5	A/T
C	59707	59707	1	2	SNP	0.5	C/T
A	59702	59702	1	2	SNP	0.5	A/G
A	59701	59701	1	2	SNP	0.5	A/G
C	59686	59686	1	2	SNP	0.5	C/G
A	59636	59636	1	2	SNP	0.5	A/C
A	59634	59634	1	2	SNP	0.5	A/T
C	59633	59633	1	2	SNP	0.5	C/T
A	59631	59631	1	2	SNP	0.5	A/T
A	59607	59607	1	2	SNP	0.5	A/G
A	59600	59600	1	2	SNP	0.5	A/T
A	59586	59586	1	2	SNP	0.5	A/T
G	59553	59553	1	2	SNP	0.5	G/T
C	59547	59547	1	2	SNP	0.5	C/G
C	59496	59496	1	2	SNP	0.5	C/T
A	59467	59467	1	2	SNP	0.5	A/C
G	59397	59397	1	2	SNP	0.5	G/T
A	59396	59396	1	2	SNP	0.5	A/T
A	59385	59385	1	2	SNP	0.5	A/G
A	59383	59383	1	2	SNP	0.5	A/T
A	59382	59382	1	2	SNP	0.5	A/T
A	59347	59347	1	2	SNP	0.5	A/G
A	59308	59308	1	2	SNP	0.5	A/C
A	59237	59237	1	2	SNP	0.5	A/C
C	59188	59188	1	2	SNP	0.5	C/T
G	59169	59169	1	2	SNP	0.5	G/T
A	59168	59168	1	2	SNP	0.5	A/C
G	59154	59154	1	2	SNP	0.5	G/T
C	59138	59138	1	2	SNP	0.5	C/G
A	59134	59134	1	2	SNP	0.5	A/C
A	59133	59133	1	2	SNP	0.5	A/C
A	59129	59129	1	2	SNP	0.5	A/T
G	59128	59128	1	2	SNP	0.5	G/T
C	59127	59127	1	2	SNP	0.5	C/G
C	59124	59124	1	2	SNP	0.5	C/T
A	59106	59106	1	2	SNP	0.5	A/G
C	59087	59087	1	2	SNP	0.5	C/T
A	59081	59081	1	2	SNP	0.5	A/G
C	59058	59058	1	2	SNP	0.5	C/G
G	59056	59056	1	2	SNP	0.5	G/T
C	59022	59022	1	2	SNP	0.5	C/T
A	59011	59011	1	2	SNP	0.5	A/T
A	59009	59009	1	2	SNP	0.5	A/T
A	59003	59003	1	2	SNP	0.5	A/G
A	58972	58972	1	2	SNP	0.5	A/G
C	58970	58970	1	2	SNP	0.5	C/T
G	58913	58913	1	2	SNP	0.5	G/T
C	58911	58911	1	2	SNP	0.5	C/T
A	58885	58885	1	2	SNP	0.5	A/G
A	58879	58879	1	2	SNP	0.5	A/G
A	58852	58852	1	2	SNP	0.5	A/G
G	58833	58833	1	2	SNP	0.5	G/T
C	58830	58830	1	2	SNP	0.5	C/T
A	58803	58803	1	2	SNP	0.5	A/T
A	58717	58717	1	2	SNP	0.5	A/G
C	58686	58686	1	2	SNP	0.5	C/T
C	58683	58683	1	2	SNP	0.5	C/T
C	58674	58674	1	2	SNP	0.5	C/T
A	58660	58660	1	2	SNP	0.5	A/C
A	58641	58641	1	2	SNP	0.5	A/G
A	58606	58606	1	2	SNP	0.5	A/T
A	58572	58572	1	2	SNP	0.5	A/G
C	58563	58563	1	2	SNP	0.5	C/T
A	58395	58395	1	2	SNP	0.5	A/G
A	58340	58340	1	2	SNP	0.5	A/G
A	58311	58311	1	2	SNP	0.5	A/G
A	58274	58274	1	2	SNP	0.5	A/G
A	58269	58269	1	2	SNP	0.5	A/G
A	58259	58259	1	2	SNP	0.5	A/G
A	58254	58254	1	2	SNP	0.5	A/G
C	58223	58223	1	2	SNP	0.5	C/T
A	58220	58220	1	2	SNP	0.5	A/G
G	58215	58215	1	2	SNP	0.5	G/T
A	58208	58208	1	2	SNP	0.5	A/G
C	58188	58188	1	2	SNP	0.5	C/G
A	58185	58185	1	2	SNP	0.5	A/T
C	58152	58152	1	2	SNP	0.5	C/G
A	58149	58149	1	2	SNP	0.5	A/T
C	58137	58137	1	2	SNP	0.5	C/G
C	58136	58136	1	2	SNP	0.5	C/G
A	58133	58133	1	2	SNP	0.5	A/G
G	58119	58119	1	2	SNP	0.5	G/T
G	58118	58118	1	2	SNP	0.5	G/T
A	58115	58115	1	2	SNP	0.5	A/G
A	58112	58112	1	2	SNP	0.5	A/C
A	58108	58108	1	2	SNP	0.5	A/C
A	58103	58103	1	2	SNP	0.5	A/G
A	58102	58102	1	2	SNP	0.5	A/C
C	58090	58090	1	2	SNP	0.5	C/T
G	58086	58086	1	2	SNP	0.5	G/T
A	58079	58079	1	2	SNP	0.5	A/G
C	58078	58078	1	2	SNP	0.5	C/T
A	58063	58063	1	2	SNP	0.5	A/T
G	58058	58058	1	2	SNP	0.5	G/T
G	58055	58055	1	2	SNP	0.5	G/T
A	58054	58054	1	2	SNP	0.5	A/T
G	58053	58053	1	2	SNP	0.5	G/T
A	58047	58047	1	2	SNP	0.5	A/G
C	58045	58045	1	2	SNP	0.5	C/G
G	58043	58043	1	2	SNP	0.5	G/T
G	58038	58038	1	2	SNP	0.5	G/T
G	58028	58028	1	2	SNP	0.5	G/T
A	58020	58020	1	2	SNP	0.5	A/G
A	58017	58017	1	2	SNP	0.5	A/G
A	57988	57988	1	2	SNP	0.5	A/G
A	57970	57970	1	2	SNP	0.5	A/T
A	57969	57969	1	2	SNP	0.5	A/T
A	57962	57962	1	2	SNP	0.5	A/G
A	57889	57889	1	2	SNP	0.5	A/C
G	57881	57881	1	2	SNP	0.5	G/T
C	57876	57876	1	2	SNP	0.5	C/T
A	57869	57869	1	2	SNP	0.5	A/T
G	57868	57868	1	2	SNP	0.5	G/T
C	57829	57829	1	2	SNP	0.5	C/G
C	57823	57823	1	2	SNP	0.5	C/T
A	57810	57810	1	2	SNP	0.5	A/G
A	57789	57789	1	2	SNP	0.5	A/C
A	57785	57785	1	2	SNP	0.5	A/G
A	57783	57783	1	2	SNP	0.5	A/G
A	57765	57765	1	2	SNP	0.5	A/G
G	57663	57663	1	2	SNP	0.5	G/T
C	57657	57657	1	2	SNP	0.5	C/T
C	57503	57503	1	2	SNP	0.5	C/T
A	57488	57488	1	2	SNP	0.5	A/G
A	57380	57380	1	2	SNP	0.5	A/T
A	57364	57364	1	2	SNP	0.5	A/C
A	57363	57363	1	2	SNP	0.5	A/G
A	57331	57331	1	2	SNP	0.5	A/C
C	57312	57312	1	2	SNP	0.5	C/T
A	57282	57282	1	2	SNP	0.5	A/C
G	57276	57276	1	2	SNP	0.5	G/T
A	57261	57261	1	2	SNP	0.5	A/G
C	57256	57256	1	2	SNP	0.5	C/T
C	57236	57236	1	2	SNP	0.5	C/T
A	57223	57223	1	2	SNP	0.5	A/G
A	57200	57200	1	2	SNP	0.5	A/G
C	57196	57196	1	2	SNP	0.5	C/T
A	57114	57114	1	2	SNP	0.5	A/G
C	57113	57113	1	2	SNP	0.5	C/T
A	57102	57102	1	2	SNP	0.5	A/G
A	56997	56997	1	2	SNP	0.5	A/G
A	56995	56995	1	2	SNP	0.5	A/G
G	56993	56993	1	2	SNP	0.5	G/T
A	56990	56990	1	2	SNP	0.5	A/G
C	56977	56977	1	2	SNP	0.5	C/T
C	56971	56971	1	2	SNP	0.5	C/T
G	56969	56969	1	2	SNP	0.5	G/T
C	56963	56963	1	2	SNP	0.5	C/T
C	56944	56944	1	2	SNP	0.5	C/G
A	56926	56926	1	2	SNP	0.5	A/G
A	56910	56910	1	2	SNP	0.5	A/G
C	56909	56909	1	2	SNP	0.5	C/T
C	56877	56877	1	2	SNP	0.5	C/G
C	56865	56865	1	2	SNP	0.5	C/T
C	56861	56861	1	2	SNP	0.5	C/T
A	56858	56858	1	2	SNP	0.5	A/G
A	56836	56836	1	2	SNP	0.5	A/G
A	56832	56832	1	2	SNP	0.5	A/G
A	56831	56831	1	2	SNP	0.5	A/G
A	56829	56829	1	2	SNP	0.5	A/G
A	56822	56822	1	2	SNP	0.5	A/G
A	56809	56809	1	2	SNP	0.5	A/C
A	56796	56796	1	2	SNP	0.5	A/T
G	56778	56778	1	2	SNP	0.5	G/T
A	56772	56772	1	2	SNP	0.5	A/C
A	56733	56733	1	2	SNP	0.5	A/T
C	56732	56732	1	2	SNP	0.5	C/T
C	56731	56731	1	2	SNP	0.5	C/T
A	56730	56730	1	2	SNP	0.5	A/T
A	56729	56729	1	2	SNP	0.5	A/C
C	56726	56726	1	2	SNP	0.5	C/T
C	56709	56709	1	2	SNP	0.5	C/T
A	56707	56707	1	2	SNP	0.5	A/C
A	56673	56673	1	2	SNP	0.5	A/G
A	56643	56643	1	2	SNP	0.5	A/C
C	56575	56575	1	2	SNP	0.5	C/T
A	56434	56434	1	2	SNP	0.5	A/G
C	56419	56419	1	2	SNP	0.5	C/T
A	56418	56418	1	2	SNP	0.5	A/C
A	56417	56417	1	2	SNP	0.5	A/C
A	56416	56416	1	2	SNP	0.5	A/T
A	56415	56415	1	2	SNP	0.5	A/T
G	56414	56414	1	2	SNP	0.5	G/T
G	56413	56413	1	2	SNP	0.5	G/T
A	56412	56412	1	2	SNP	0.5	A/G
C	56393	56393	1	2	SNP	0.5	C/T
A	56387	56387	1	2	SNP	0.5	A/C
A	56300	56300	1	2	SNP	0.5	A/T
A	56296	56296	1	2	SNP	0.5	A/T
A	56286	56286	1	2	SNP	0.5	A/G
A	56277	56277	1	2	SNP	0.5	A/C
A	56243	56243	1	2	SNP	0.5	A/C
A	56239	56239	1	2	SNP	0.5	A/G
C	56229	56229	1	2	SNP	0.5	C/T
A	56199	56199	1	2	SNP	0.5	A/G
A	56198	56198	1	2	SNP	0.5	A/T
A	56171	56171	1	2	SNP	0.5	A/C
A	56168	56168	1	2	SNP	0.5	A/T
G	56049	56049	1	2	SNP	0.5	G/T
A	56013	56013	1	2	SNP	0.5	A/T
A	56012	56012	1	2	SNP	0.5	A/G
A	56011	56011	1	2	SNP	0.5	A/C
A	56002	56002	1	2	SNP	0.5	A/G
G	55944	55944	1	2	SNP	0.5	G/T
C	55843	55843	1	2	SNP	0.5	C/T
C	55728	55728	1	2	SNP	0.5	C/T
C	55698	55698	1	2	SNP	0.5	C/T
C	55656	55656	1	2	SNP	0.5	C/T
C	55602	55602	1	2	SNP	0.5	C/G
C	55497	55497	1	2	SNP	0.5	C/T
C	55341	55341	1	2	SNP	0.5	C/T
C	55257	55257	1	2	SNP	0.5	C/T
C	55179	55179	1	2	SNP	0.5	C/T
C	55170	55170	1	2	SNP	0.5	C/T
C	55145	55145	1	2	SNP	0.5	C/G
A	55144	55144	1	2	SNP	0.5	A/T
C	55125	55125	1	2	SNP	0.5	C/T
C	55072	55072	1	2	SNP	0.5	C/T
C	54993	54993	1	2	SNP	0.5	C/T
C	54942	54942	1	2	SNP	0.5	C/T
A	54834	54834	1	2	SNP	0.5	A/G
C	54813	54813	1	2	SNP	0.5	C/T
A	54807	54807	1	2	SNP	0.5	A/G
C	54580	54580	1	2	SNP	0.5	C/G
C	54575	54575	1	2	SNP	0.5	C/T
C	54551	54551	1	2	SNP	0.5	C/T
A	54547	54547	1	2	SNP	0.5	A/C
A	54489	54489	1	2	SNP	0.5	A/G
A	54445	54445	1	2	SNP	0.5	A/G
A	54402	54402	1	2	SNP	0.5	A/G
G	54332	54332	1	2	SNP	0.5	G/T
C	54309	54309	1	2	SNP	0.5	C/T
C	54308	54308	1	2	SNP	0.5	C/G
C	54298	54298	1	2	SNP	0.5	C/G
C	54294	54294	1	2	SNP	0.5	C/T
C	54292	54292	1	2	SNP	0.5	C/T
A	54236	54236	1	2	SNP	0.5	A/G
A	54232	54232	1	2	SNP	0.5	A/T
C	54179	54179	1	2	SNP	0.5	C/T
G	54165	54165	1	2	SNP	0.5	G/T
C	54072	54072	1	2	SNP	0.5	C/T
A	54028	54028	1	2	SNP	0.5	A/G
C	54026	54026	1	2	SNP	0.5	C/T
A	53996	53996	1	2	SNP	0.5	A/T
G	53908	53908	1	2	SNP	0.5	G/T
C	53899	53899	1	2	SNP	0.5	C/T
C	53823	53823	1	2	SNP	0.5	C/G
C	53740	53740	1	2	SNP	0.5	C/T
C	53725	53725	1	2	SNP	0.5	C/T
C	53647	53647	1	2	SNP	0.5	C/G
A	53614	53614	1	2	SNP	0.5	A/G
A	53497	53497	1	2	SNP	0.5	A/G
C	53467	53467	1	2	SNP	0.5	C/T
C	53461	53461	1	2	SNP	0.5	C/T
C	53449	53449	1	2	SNP	0.5	C/T
A	53317	53317	1	2	SNP	0.5	A/G
A	53257	53257	1	2	SNP	0.5	A/G
C	53187	53187	1	2	SNP	0.5	C/T
A	53082	53082	1	2	SNP	0.5	A/G
A	53074	53074	1	2	SNP	0.5	A/C
A	53064	53064	1	2	SNP	0.5	A/T
C	52936	52936	1	2	SNP	0.5	C/G
A	52903	52903	1	2	SNP	0.5	A/G
A	52753	52753	1	2	SNP	0.5	A/G
A	52744	52744	1	2	SNP	0.5	A/G
C	52633	52633	1	2	SNP	0.5	C/T
C	52584	52584	1	2	SNP	0.5	C/T
C	52498	52498	1	2	SNP	0.5	C/T
A	52382	52382	1	2	SNP	0.5	A/G
A	52228	52228	1	2	SNP	0.5	A/G
A	52226	52226	1	2	SNP	0.5	A/T
C	52214	52214	1	2	SNP	0.5	C/T
C	52166	52166	1	2	SNP	0.5	C/T
A	52144	52144	1	2	SNP	0.5	A/G
A	52139	52139	1	2	SNP	0.5	A/G
G	52136	52136	1	2	SNP	0.5	G/T
C	52118	52118	1	2	SNP	0.5	C/T
A	52089	52089	1	2	SNP	0.5	A/G
A	52065	52065	1	2	SNP	0.5	A/C
G	51955	51955	1	2	SNP	0.5	G/T
A	51945	51945	1	2	SNP	0.5	A/G
C	51821	51821	1	2	SNP	0.5	C/T
A	51804	51804	1	2	SNP	0.5	A/G
C	51787	51787	1	2	SNP	0.5	C/T
G	51728	51728	1	2	SNP	0.5	G/T
C	51716	51716	1	2	SNP	0.5	C/T
A	51696	51696	1	2	SNP	0.5	A/T
A	51653	51653	1	2	SNP	0.5	A/G
C	51578	51578	1	2	SNP	0.5	C/T
C	51573	51573	1	2	SNP	0.5	C/T
A	51570	51570	1	2	SNP	0.5	A/G
A	51567	51567	1	2	SNP	0.5	A/T
A	51473	51473	1	2	SNP	0.5	A/G
A	51469	51469	1	2	SNP	0.5	A/C
G	51405	51405	1	2	SNP	0.5	G/T
A	51382	51382	1	2	SNP	0.5	A/C
A	51375	51375	1	2	SNP	0.5	A/G
G	51364	51364	1	2	SNP	0.5	G/T
A	51319	51319	1	2	SNP	0.5	A/C
A	51294	51294	1	2	SNP	0.5	A/G
C	51269	51269	1	2	SNP	0.5	C/T
A	51245	51245	1	2	SNP	0.5	A/C
A	51206	51206	1	2	SNP	0.5	A/G
A	51205	51205	1	2	SNP	0.5	A/C
C	51124	51124	1	2	SNP	0.5	C/T
C	51120	51120	1	2	SNP	0.5	C/T
G	50900	50900	1	2	SNP	0.5	G/T
A	50898	50898	1	2	SNP	0.5	A/T
G	50879	50879	1	2	SNP	0.5	G/T
C	50861	50861	1	2	SNP	0.5	C/G
A	50860	50860	1	2	SNP	0.5	A/T
A	50809	50809	1	2	SNP	0.5	A/T
G	50808	50808	1	2	SNP	0.5	G/T
A	50744	50744	1	2	SNP	0.5	A/G
A	50698	50698	1	2	SNP	0.5	A/G
C	50697	50697	1	2	SNP	0.5	C/T
A	50691	50691	1	2	SNP	0.5	A/G
A	50690	50690	1	2	SNP	0.5	A/G
G	50678	50678	1	2	SNP	0.5	G/T
A	50501	50501	1	2	SNP	0.5	A/G
A	50414	50414	1	2	SNP	0.5	A/T
A	50381	50381	1	2	SNP	0.5	A/G
C	50324	50324	1	2	SNP	0.5	C/T
C	50315	50315	1	2	SNP	0.5	C/T
G	50193	50193	1	2	SNP	0.5	G/T
C	49965	49965	1	2	SNP	0.5	C/T
G	49890	49890	1	2	SNP	0.5	G/T
C	49805	49805	1	2	SNP	0.5	C/T
G	49724	49724	1	2	SNP	0.5	G/T
A	49652	49652	1	2	SNP	0.5	A/G
G	49621	49621	1	2	SNP	0.5	G/T
C	49617	49617	1	2	SNP	0.5	C/G
A	49581	49581	1	2	SNP	0.5	A/G
G	49570	49570	1	2	SNP	0.5	G/T
A	49532	49532	1	2	SNP	0.5	A/G
C	49494	49494	1	2	SNP	0.5	C/G
A	49221	49221	1	2	SNP	0.5	A/G
C	49164	49164	1	2	SNP	0.5	C/T
A	49146	49146	1	2	SNP	0.5	A/G
C	49014	49014	1	2	SNP	0.5	C/T
C	48953	48953	1	2	SNP	0.5	C/T
C	48925	48925	1	2	SNP	0.5	C/T
C	48597	48597	1	2	SNP	0.5	C/T
C	48582	48582	1	2	SNP	0.5	C/G
A	48578	48578	1	2	SNP	0.5	A/G
A	48574	48574	1	2	SNP	0.5	A/G
C	48536	48536	1	2	SNP	0.5	C/G
C	48511	48511	1	2	SNP	0.5	C/T
C	48485	48485	1	2	SNP	0.5	C/T
A	48484	48484	1	2	SNP	0.5	A/T
A	48483	48483	1	2	SNP	0.5	A/T
A	48482	48482	1	2	SNP	0.5	A/T
A	48454	48454	1	2	SNP	0.5	A/G
G	48444	48444	1	2	SNP	0.5	G/T
G	48427	48427	1	2	SNP	0.5	G/T
C	48358	48358	1	2	SNP	0.5	C/T
A	48326	48326	1	2	SNP	0.5	A/C
A	48211	48211	1	2	SNP	0.5	A/G
G	48134	48134	1	2	SNP	0.5	G/T
C	48116	48116	1	2	SNP	0.5	C/T
A	48108	48108	1	2	SNP	0.5	A/T
A	48097	48097	1	2	SNP	0.5	A/G
C	48092	48092	1	2	SNP	0.5	C/T
G	48041	48041	1	2	SNP	0.5	G/T
C	48016	48016	1	2	SNP	0.5	C/T
C	48004	48004	1	2	SNP	0.5	C/T
A	48003	48003	1	2	SNP	0.5	A/G
C	47921	47921	1	2	SNP	0.5	C/T
A	47877	47877	1	2	SNP	0.5	A/G
G	47876	47876	1	2	SNP	0.5	G/T
C	47869	47869	1	2	SNP	0.5	C/T
A	47766	47766	1	2	SNP	0.5	A/G
A	47762	47762	1	2	SNP	0.5	A/G
G	47761	47761	1	2	SNP	0.5	G/T
A	47760	47760	1	2	SNP	0.5	A/T
A	47759	47759	1	2	SNP	0.5	A/G
A	47758	47758	1	2	SNP	0.5	A/G
A	47757	47757	1	2	SNP	0.5	A/T
A	47739	47739	1	2	SNP	0.5	A/G
G	47734	47734	1	2	SNP	0.5	G/T
A	47714	47714	1	2	SNP	0.5	A/C
A	47599	47599	1	2	SNP	0.5	A/T
C	47498	47498	1	2	SNP	0.5	C/G
C	47367	47367	1	2	SNP	0.5	C/T
A	47346	47346	1	2	SNP	0.5	A/G
A	47345	47345	1	2	SNP	0.5	A/C
A	47333	47333	1	2	SNP	0.5	A/G
C	47266	47266	1	2	SNP	0.5	C/T
C	47202	47202	1	2	SNP	0.5	C/T
A	47170	47170	1	2	SNP	0.5	A/T
C	47146	47146	1	2	SNP	0.5	C/G
C	47087	47087	1	2	SNP	0.5	C/T
C	47085	47085	1	2	SNP	0.5	C/T
A	47067	47067	1	2	SNP	0.5	A/C
C	47046	47046	1	2	SNP	0.5	C/T
A	47020	47020	1	2	SNP	0.5	A/C
A	47011	47011	1	2	SNP	0.5	A/T
A	47008	47008	1	2	SNP	0.5	A/T
G	47007	47007	1	2	SNP	0.5	G/T
A	47006	47006	1	2	SNP	0.5	A/G
A	47005	47005	1	2	SNP	0.5	A/T
A	47004	47004	1	2	SNP	0.5	A/G
G	46981	46981	1	2	SNP	0.5	G/T
C	46976	46976	1	2	SNP	0.5	C/T
A	46937	46937	1	2	SNP	0.5	A/G
A	46928	46928	1	2	SNP	0.5	A/G
A	46863	46863	1	2	SNP	0.5	A/T
C	46831	46831	1	2	SNP	0.5	C/T
A	46801	46801	1	2	SNP	0.5	A/C
C	46795	46795	1	2	SNP	0.5	C/T
C	46779	46779	1	2	SNP	0.5	C/T
G	46750	46750	1	2	SNP	0.5	G/T
A	46749	46749	1	2	SNP	0.5	A/T
A	46748	46748	1	2	SNP	0.5	A/T
A	46747	46747	1	2	SNP	0.5	A/T
A	46742	46742	1	2	SNP	0.5	A/G
A	46740	46740	1	2	SNP	0.5	A/T
A	46739	46739	1	2	SNP	0.5	A/T
A	46731	46731	1	2	SNP	0.5	A/G
A	46729	46729	1	2	SNP	0.5	A/G
C	46719	46719	1	2	SNP	0.5	C/T
G	46697	46697	1	2	SNP	0.5	G/T
A	46692	46692	1	2	SNP	0.5	A/G
G	46691	46691	1	2	SNP	0.5	G/T
G	46683	46683	1	2	SNP	0.5	G/T
A	46676	46676	1	2	SNP	0.5	A/G
C	46635	46635	1	2	SNP	0.5	C/T
A	46634	46634	1	2	SNP	0.5	A/G
C	46448	46448	1	2	SNP	0.5	C/T
A	46444	46444	1	2	SNP	0.5	A/G
C	46441	46441	1	2	SNP	0.5	C/T
A	46410	46410	1	2	SNP	0.5	A/G
A	46394	46394	1	2	SNP	0.5	A/T
A	46392	46392	1	2	SNP	0.5	A/G
G	46391	46391	1	2	SNP	0.5	G/T
A	46380	46380	1	2	SNP	0.5	A/T
A	46375	46375	1	2	SNP	0.5	A/T
A	46374	46374	1	2	SNP	0.5	A/G
G	46372	46372	1	2	SNP	0.5	G/T
C	46369	46369	1	2	SNP	0.5	C/T
A	46368	46368	1	2	SNP	0.5	A/T
G	46367	46367	1	2	SNP	0.5	G/T
C	46364	46364	1	2	SNP	0.5	C/T
A	46363	46363	1	2	SNP	0.5	A/C
A	46362	46362	1	2	SNP	0.5	A/G
A	46348	46348	1	2	SNP	0.5	A/T
A	46339	46339	1	2	SNP	0.5	A/T
A	46325	46325	1	2	SNP	0.5	A/T
C	46293	46293	1	2	SNP	0.5	C/T
A	46292	46292	1	2	SNP	0.5	A/T
A	46290	46290	1	2	SNP	0.5	A/C
A	46289	46289	1	2	SNP	0.5	A/T
A	46278	46278	1	2	SNP	0.5	A/G
A	46268	46268	1	2	SNP	0.5	A/T
A	46244	46244	1	2	SNP	0.5	A/G
A	46165	46165	1	2	SNP	0.5	A/T
A	46163	46163	1	2	SNP	0.5	A/T
A	46067	46067	1	2	SNP	0.5	A/T
A	46039	46039	1	2	SNP	0.5	A/G
A	45937	45937	1	2	SNP	0.5	A/G
A	45922	45922	1	2	SNP	0.5	A/C
A	45874	45874	1	2	SNP	0.5	A/G
A	45769	45769	1	2	SNP	0.5	A/G
C	45670	45670	1	2	SNP	0.5	C/T
C	45634	45634	1	2	SNP	0.5	C/T
C	45624	45624	1	2	SNP	0.5	C/G
A	45601	45601	1	2	SNP	0.5	A/T
A	45583	45583	1	2	SNP	0.5	A/G
C	45572	45572	1	2	SNP	0.5	C/T
A	45544	45544	1	2	SNP	0.5	A/G
A	45537	45537	1	2	SNP	0.5	A/G
C	45484	45484	1	2	SNP	0.5	C/T
A	45414	45414	1	2	SNP	0.5	A/G
C	45359	45359	1	2	SNP	0.5	C/T
A	45345	45345	1	2	SNP	0.5	A/G
A	45338	45338	1	2	SNP	0.5	A/G
C	45337	45337	1	2	SNP	0.5	C/G
A	45335	45335	1	2	SNP	0.5	A/C
C	45295	45295	1	2	SNP	0.5	C/T
C	45252	45252	1	2	SNP	0.5	C/T
A	45187	45187	1	2	SNP	0.5	A/T
C	45185	45185	1	2	SNP	0.5	C/T
C	45166	45166	1	2	SNP	0.5	C/T
C	45027	45027	1	2	SNP	0.5	C/T
A	45020	45020	1	2	SNP	0.5	A/T
C	45000	45000	1	2	SNP	0.5	C/T
C	44989	44989	1	2	SNP	0.5	C/G
A	44945	44945	1	2	SNP	0.5	A/C
A	44944	44944	1	2	SNP	0.5	A/T
A	44904	44904	1	2	SNP	0.5	A/T
A	44900	44900	1	2	SNP	0.5	A/G
A	44896	44896	1	2	SNP	0.5	A/G
G	44888	44888	1	2	SNP	0.5	G/T
A	44866	44866	1	2	SNP	0.5	A/G
C	44862	44862	1	2	SNP	0.5	C/T
C	44855	44855	1	2	SNP	0.5	C/T
C	44833	44833	1	2	SNP	0.5	C/G
C	44704	44704	1	2	SNP	0.5	C/T
A	44700	44700	1	2	SNP	0.5	A/C
A	44657	44657	1	2	SNP	0.5	A/G
A	44592	44592	1	2	SNP	0.5	A/G
C	44562	44562	1	2	SNP	0.5	C/T
A	44485	44485	1	2	SNP	0.5	A/G
C	44482	44482	1	2	SNP	0.5	C/G
C	44446	44446	1	2	SNP	0.5	C/T
A	44416	44416	1	2	SNP	0.5	A/G
C	44381	44381	1	2	SNP	0.5	C/T
A	44372	44372	1	2	SNP	0.5	A/C
G	44366	44366	1	2	SNP	0.5	G/T
A	44286	44286	1	2	SNP	0.5	A/G
C	44253	44253	1	2	SNP	0.5	C/T
A	44221	44221	1	2	SNP	0.5	A/T
A	44196	44196	1	2	SNP	0.5	A/C
C	44162	44162	1	2	SNP	0.5	C/T
C	44140	44140	1	2	SNP	0.5	C/G
A	44137	44137	1	2	SNP	0.5	A/G
A	44043	44043	1	2	SNP	0.5	A/G
C	44036	44036	1	2	SNP	0.5	C/T
A	43936	43936	1	2	SNP	0.5	A/G
C	43932	43932	1	2	SNP	0.5	C/G
A	43925	43925	1	2	SNP	0.5	A/G
G	43904	43904	1	2	SNP	0.5	G/T
C	43896	43896	1	2	SNP	0.5	C/T
G	43641	43641	1	2	SNP	0.5	G/T
A	43551	43551	1	2	SNP	0.5	A/G
A	43549	43549	1	2	SNP	0.5	A/C
C	43510	43510	1	2	SNP	0.5	C/G
C	43468	43468	1	2	SNP	0.5	C/G
C	43419	43419	1	2	SNP	0.5	C/T
C	43417	43417	1	2	SNP	0.5	C/T
C	43294	43294	1	2	SNP	0.5	C/T
C	43265	43265	1	2	SNP	0.5	C/T
A	43129	43129	1	2	SNP	0.5	A/G
C	43083	43083	1	2	SNP	0.5	C/T
C	43061	43061	1	2	SNP	0.5	C/T
C	42958	42958	1	2	SNP	0.5	C/T
A	42947	42947	1	2	SNP	0.5	A/G
A	42911	42911	1	2	SNP	0.5	A/G
A	42907	42907	1	2	SNP	0.5	A/G
A	42807	42807	1	2	SNP	0.5	A/C
A	42741	42741	1	2	SNP	0.5	A/G
A	42634	42634	1	2	SNP	0.5	A/G
A	42633	42633	1	2	SNP	0.5	A/T
C	42623	42623	1	2	SNP	0.5	C/T
C	42619	42619	1	2	SNP	0.5	C/T
A	42613	42613	1	2	SNP	0.5	A/G
C	42612	42612	1	2	SNP	0.5	C/G
A	42592	42592	1	2	SNP	0.5	A/C
C	42499	42499	1	2	SNP	0.5	C/G
A	42462	42462	1	2	SNP	0.5	A/G
G	42453	42453	1	2	SNP	0.5	G/T
C	42438	42438	1	2	SNP	0.5	C/T
A	42425	42425	1	2	SNP	0.5	A/G
G	42366	42366	1	2	SNP	0.5	G/T
A	42353	42353	1	2	SNP	0.5	A/G
A	42299	42299	1	2	SNP	0.5	A/G
A	42255	42255	1	2	SNP	0.5	A/G
A	42240	42240	1	2	SNP	0.5	A/G
A	42226	42226	1	2	SNP	0.5	A/T
C	42223	42223	1	2	SNP	0.5	C/T
C	42222	42222	1	2	SNP	0.5	C/T
A	42208	42208	1	2	SNP	0.5	A/C
C	42207	42207	1	2	SNP	0.5	C/T
C	42198	42198	1	2	SNP	0.5	C/T
C	42195	42195	1	2	SNP	0.5	C/T
A	41872	41872	1	2	SNP	0.5	A/G
A	41845	41845	1	2	SNP	0.5	A/C
A	41827	41827	1	2	SNP	0.5	A/G
A	41788	41788	1	2	SNP	0.5	A/G
C	41743	41743	1	2	SNP	0.5	C/T
G	41670	41670	1	2	SNP	0.5	G/T
A	41601	41601	1	2	SNP	0.5	A/C
C	41596	41596	1	2	SNP	0.5	C/G
A	41509	41509	1	2	SNP	0.5	A/G
C	41457	41457	1	2	SNP	0.5	C/T
C	41269	41269	1	2	SNP	0.5	C/T
A	41221	41221	1	2	SNP	0.5	A/G
A	41158	41158	1	2	SNP	0.5	A/G
A	41149	41149	1	2	SNP	0.5	A/G
A	40819	40819	1	2	SNP	0.5	A/G
C	40777	40777	1	2	SNP	0.5	C/T
C	40690	40690	1	2	SNP	0.5	C/T
A	40624	40624	1	2	SNP	0.5	A/G
C	40555	40555	1	2	SNP	0.5	C/T
C	40543	40543	1	2	SNP	0.5	C/T
A	40444	40444	1	2	SNP	0.5	A/G
G	40258	40258	1	2	SNP	0.5	G/T
C	40144	40144	1	2	SNP	0.5	C/T
A	40099	40099	1	2	SNP	0.5	A/G
A	39741	39741	1	2	SNP	0.5	A/G
A	39666	39666	1	2	SNP	0.5	A/C
A	39534	39534	1	2	SNP	0.5	A/G
A	39522	39522	1	2	SNP	0.5	A/G
A	39483	39483	1	2	SNP	0.5	A/C
A	39477	39477	1	2	SNP	0.5	A/G
C	39269	39269	1	2	SNP	0.5	C/T
C	39201	39201	1	2	SNP	0.5	C/T
C	39063	39063	1	2	SNP	0.5	C/G
C	38862	38862	1	2	SNP	0.5	C/T
C	38601	38601	1	2	SNP	0.5	C/T
A	38568	38568	1	2	SNP	0.5	A/G
A	38547	38547	1	2	SNP	0.5	A/G
A	38508	38508	1	2	SNP	0.5	A/G
A	38418	38418	1	2	SNP	0.5	A/C
A	38411	38411	1	2	SNP	0.5	A/C
C	38379	38379	1	2	SNP	0.5	C/T
C	38370	38370	1	2	SNP	0.5	C/T
A	38355	38355	1	2	SNP	0.5	A/G
A	38337	38337	1	2	SNP	0.5	A/G
A	38028	38028	1	2	SNP	0.5	A/G
C	37983	37983	1	2	SNP	0.5	C/G
C	37615	37615	1	2	SNP	0.5	C/T
C	37579	37579	1	2	SNP	0.5	C/T
G	37566	37566	1	2	SNP	0.5	G/T
C	37404	37404	1	2	SNP	0.5	C/T
A	37341	37341	1	2	SNP	0.5	A/G
A	37302	37302	1	2	SNP	0.5	A/C
A	37197	37197	1	2	SNP	0.5	A/G
A	37165	37165	1	2	SNP	0.5	A/G
A	36968	36968	1	2	SNP	0.5	A/G
A	36967	36967	1	2	SNP	0.5	A/C
A	36961	36961	1	2	SNP	0.5	A/G
C	36943	36943	1	2	SNP	0.5	C/T
G	36927	36927	1	2	SNP	0.5	G/T
G	36905	36905	1	2	SNP	0.5	G/T
C	36874	36874	1	2	SNP	0.5	C/T
C	36871	36871	1	2	SNP	0.5	C/T
C	36846	36846	1	2	SNP	0.5	C/G
A	36789	36789	1	2	SNP	0.5	A/T
A	36788	36788	1	2	SNP	0.5	A/T
A	36687	36687	1	2	SNP	0.5	A/G
A	36677	36677	1	2	SNP	0.5	A/T
A	36676	36676	1	2	SNP	0.5	A/T
C	36652	36652	1	2	SNP	0.5	C/T
C	36650	36650	1	2	SNP	0.5	C/T
A	36639	36639	1	2	SNP	0.5	A/G
C	36632	36632	1	2	SNP	0.5	C/T
C	36569	36569	1	2	SNP	0.5	C/T
A	36537	36537	1	2	SNP	0.5	A/G
C	36485	36485	1	2	SNP	0.5	C/T
A	36484	36484	1	2	SNP	0.5	A/G
A	36460	36460	1	2	SNP	0.5	A/T
C	36414	36414	1	2	SNP	0.5	C/T
C	36318	36318	1	2	SNP	0.5	C/T
A	36218	36218	1	2	SNP	0.5	A/G
A	36204	36204	1	2	SNP	0.5	A/G
A	36156	36156	1	2	SNP	0.5	A/T
A	36138	36138	1	2	SNP	0.5	A/G
C	35992	35992	1	2	SNP	0.5	C/T
C	35972	35972	1	2	SNP	0.5	C/T
C	35945	35945	1	2	SNP	0.5	C/T
A	35886	35886	1	2	SNP	0.5	A/G
C	35828	35828	1	2	SNP	0.5	C/T
G	35712	35712	1	2	SNP	0.5	G/T
A	35604	35604	1	2	SNP	0.5	A/C
G	35572	35572	1	2	SNP	0.5	G/T
A	35554	35554	1	2	SNP	0.5	A/G
G	35553	35553	1	2	SNP	0.5	G/T
G	35532	35532	1	2	SNP	0.5	G/T
A	35529	35529	1	2	SNP	0.5	A/T
A	35528	35528	1	2	SNP	0.5	A/T
A	35527	35527	1	2	SNP	0.5	A/T
A	35521	35521	1	2	SNP	0.5	A/T
A	35520	35520	1	2	SNP	0.5	A/T
C	35519	35519	1	2	SNP	0.5	C/T
C	35518	35518	1	2	SNP	0.5	C/T
C	35516	35516	1	2	SNP	0.5	C/T
C	35513	35513	1	2	SNP	0.5	C/T
C	35485	35485	1	2	SNP	0.5	C/T
C	35317	35317	1	2	SNP	0.5	C/T
A	35173	35173	1	2	SNP	0.5	A/G
A	35088	35088	1	2	SNP	0.5	A/G
C	35079	35079	1	2	SNP	0.5	C/T
C	34911	34911	1	2	SNP	0.5	C/T
A	34872	34872	1	2	SNP	0.5	A/G
C	34656	34656	1	2	SNP	0.5	C/T
A	34629	34629	1	2	SNP	0.5	A/G
A	34614	34614	1	2	SNP	0.5	A/G
C	34479	34479	1	2	SNP	0.5	C/T
C	34314	34314	1	2	SNP	0.5	C/T
C	34212	34212	1	2	SNP	0.5	C/T
C	34189	34189	1	2	SNP	0.5	C/T
G	34007	34007	1	2	SNP	0.5	G/T
C	33926	33926	1	2	SNP	0.5	C/T
A	33872	33872	1	2	SNP	0.5	A/G
C	33791	33791	1	2	SNP	0.5	C/T
C	33668	33668	1	2	SNP	0.5	C/T
A	33611	33611	1	2	SNP	0.5	A/G
C	33578	33578	1	2	SNP	0.5	C/T
C	33447	33447	1	2	SNP	0.5	C/T
C	33389	33389	1	2	SNP	0.5	C/T
A	33293	33293	1	2	SNP	0.5	A/G
G	33272	33272	1	2	SNP	0.5	G/T
A	33170	33170	1	2	SNP	0.5	A/G
A	33045	33045	1	2	SNP	0.5	A/G
C	32920	32920	1	2	SNP	0.5	C/T
C	32850	32850	1	2	SNP	0.5	C/T
A	32450	32450	1	2	SNP	0.5	A/T
A	32403	32403	1	2	SNP	0.5	A/G
C	32398	32398	1	2	SNP	0.5	C/T
A	32384	32384	1	2	SNP	0.5	A/G
A	32319	32319	1	2	SNP	0.5	A/C
C	32308	32308	1	2	SNP	0.5	C/T
A	32294	32294	1	2	SNP	0.5	A/G
C	32274	32274	1	2	SNP	0.5	C/G
A	32226	32226	1	2	SNP	0.5	A/G
C	32149	32149	1	2	SNP	0.5	C/T
C	32142	32142	1	2	SNP	0.5	C/T
A	32120	32120	1	2	SNP	0.5	A/G
A	32118	32118	1	2	SNP	0.5	A/T
A	32115	32115	1	2	SNP	0.5	A/G
A	32114	32114	1	2	SNP	0.5	A/G
A	32055	32055	1	2	SNP	0.5	A/G
C	32021	32021	1	2	SNP	0.5	C/T
A	31999	31999	1	2	SNP	0.5	A/T
C	31971	31971	1	2	SNP	0.5	C/T
A	31946	31946	1	2	SNP	0.5	A/G
C	31940	31940	1	2	SNP	0.5	C/T
G	31930	31930	1	2	SNP	0.5	G/T
C	31880	31880	1	2	SNP	0.5	C/T
A	31845	31845	1	2	SNP	0.5	A/C
A	31813	31813	1	2	SNP	0.5	A/G
G	31811	31811	1	2	SNP	0.5	G/T
A	31810	31810	1	2	SNP	0.5	A/T
A	31801	31801	1	2	SNP	0.5	A/G
A	31764	31764	1	2	SNP	0.5	A/G
A	31763	31763	1	2	SNP	0.5	A/G
G	31761	31761	1	2	SNP	0.5	G/T
A	31760	31760	1	2	SNP	0.5	A/T
A	31759	31759	1	2	SNP	0.5	A/C
A	31757	31757	1	2	SNP	0.5	A/T
C	31756	31756	1	2	SNP	0.5	C/T
A	31755	31755	1	2	SNP	0.5	A/C
A	31753	31753	1	2	SNP	0.5	A/G
A	31751	31751	1	2	SNP	0.5	A/G
C	31720	31720	1	2	SNP	0.5	C/G
C	31628	31628	1	2	SNP	0.5	C/T
A	31616	31616	1	2	SNP	0.5	A/C
A	31606	31606	1	2	SNP	0.5	A/G
A	31548	31548	1	2	SNP	0.5	A/T
A	31547	31547	1	2	SNP	0.5	A/T
C	31486	31486	1	2	SNP	0.5	C/T
A	31474	31474	1	2	SNP	0.5	A/T
A	31461	31461	1	2	SNP	0.5	A/G
G	31454	31454	1	2	SNP	0.5	G/T
C	31450	31450	1	2	SNP	0.5	C/T
A	31425	31425	1	2	SNP	0.5	A/C
A	31404	31404	1	2	SNP	0.5	A/T
A	31402	31402	1	2	SNP	0.5	A/T
A	31381	31381	1	2	SNP	0.5	A/T
A	31378	31378	1	2	SNP	0.5	A/T
A	31368	31368	1	2	SNP	0.5	A/T
C	31282	31282	1	2	SNP	0.5	C/T
G	31223	31223	1	2	SNP	0.5	G/T
G	31217	31217	1	2	SNP	0.5	G/T
C	31196	31196	1	2	SNP	0.5	C/G
C	31149	31149	1	2	SNP	0.5	C/T
A	31086	31086	1	2	SNP	0.5	A/C
A	30965	30965	1	2	SNP	0.5	A/G
A	30947	30947	1	2	SNP	0.5	A/C
C	30921	30921	1	2	SNP	0.5	C/G
A	30831	30831	1	2	SNP	0.5	A/G
A	30816	30816	1	2	SNP	0.5	A/G
A	30792	30792	1	2	SNP	0.5	A/G
A	30736	30736	1	2	SNP	0.5	A/G
A	30718	30718	1	2	SNP	0.5	A/G
C	30628	30628	1	2	SNP	0.5	C/T
A	30584	30584	1	2	SNP	0.5	A/C
C	30481	30481	1	2	SNP	0.5	C/T
A	30478	30478	1	2	SNP	0.5	A/C
C	30469	30469	1	2	SNP	0.5	C/T
G	30430	30430	1	2	SNP	0.5	G/T
A	30401	30401	1	2	SNP	0.5	A/T
C	30398	30398	1	2	SNP	0.5	C/G
A	30382	30382	1	2	SNP	0.5	A/T
A	30369	30369	1	2	SNP	0.5	A/T
A	30301	30301	1	2	SNP	0.5	A/G
C	30294	30294	1	2	SNP	0.5	C/T
A	30293	30293	1	2	SNP	0.5	A/C
A	30255	30255	1	2	SNP	0.5	A/T
A	30243	30243	1	2	SNP	0.5	A/T
A	30242	30242	1	2	SNP	0.5	A/C
A	30228	30228	1	2	SNP	0.5	A/T
A	30218	30218	1	2	SNP	0.5	A/T
A	30166	30166	1	2	SNP	0.5	A/C
A	30107	30107	1	2	SNP	0.5	A/G
A	30029	30029	1	2	SNP	0.5	A/G
A	30014	30014	1	2	SNP	0.5	A/G
C	29964	29964	1	2	SNP	0.5	C/T
G	29937	29937	1	2	SNP	0.5	G/T
A	29921	29921	1	2	SNP	0.5	A/C
A	29806	29806	1	2	SNP	0.5	A/G
G	29792	29792	1	2	SNP	0.5	G/T
A	29749	29749	1	2	SNP	0.5	A/G
C	29741	29741	1	2	SNP	0.5	C/T
G	29685	29685	1	2	SNP	0.5	G/T
C	29663	29663	1	2	SNP	0.5	C/T
A	29635	29635	1	2	SNP	0.5	A/G
C	29626	29626	1	2	SNP	0.5	C/G
A	29578	29578	1	2	SNP	0.5	A/G
C	29572	29572	1	2	SNP	0.5	C/T
C	29556	29556	1	2	SNP	0.5	C/T
C	29544	29544	1	2	SNP	0.5	C/G
C	29540	29540	1	2	SNP	0.5	C/T
C	29460	29460	1	2	SNP	0.5	C/T
A	29456	29456	1	2	SNP	0.5	A/T
A	29342	29342	1	2	SNP	0.5	A/G
C	29339	29339	1	2	SNP	0.5	C/T
A	29247	29247	1	2	SNP	0.5	A/G
G	29222	29222	1	2	SNP	0.5	G/T
A	29169	29169	1	2	SNP	0.5	A/G
C	29167	29167	1	2	SNP	0.5	C/T
C	29142	29142	1	2	SNP	0.5	C/T
C	29141	29141	1	2	SNP	0.5	C/T
C	29138	29138	1	2	SNP	0.5	C/T
A	29075	29075	1	2	SNP	0.5	A/C
C	29027	29027	1	2	SNP	0.5	C/T
A	29025	29025	1	2	SNP	0.5	A/G
A	29008	29008	1	2	SNP	0.5	A/C
C	28999	28999	1	2	SNP	0.5	C/G
A	28990	28990	1	2	SNP	0.5	A/C
C	28967	28967	1	2	SNP	0.5	C/T
A	28961	28961	1	2	SNP	0.5	A/G
C	28950	28950	1	2	SNP	0.5	C/T
A	28913	28913	1	2	SNP	0.5	A/G
A	28910	28910	1	2	SNP	0.5	A/T
A	28898	28898	1	2	SNP	0.5	A/G
G	28885	28885	1	2	SNP	0.5	G/T
A	28869	28869	1	2	SNP	0.5	A/C
G	28811	28811	1	2	SNP	0.5	G/T
A	28769	28769	1	2	SNP	0.5	A/G
C	28768	28768	1	2	SNP	0.5	C/T
G	28703	28703	1	2	SNP	0.5	G/T
C	28702	28702	1	2	SNP	0.5	C/T
C	28657	28657	1	2	SNP	0.5	C/T
C	28541	28541	1	2	SNP	0.5	C/T
C	28536	28536	1	2	SNP	0.5	C/T
A	28531	28531	1	2	SNP	0.5	A/T
A	28528	28528	1	2	SNP	0.5	A/C
G	28526	28526	1	2	SNP	0.5	G/T
G	28525	28525	1	2	SNP	0.5	G/T
C	28466	28466	1	2	SNP	0.5	C/T
C	28461	28461	1	2	SNP	0.5	C/G
C	28449	28449	1	2	SNP	0.5	C/T
A	28425	28425	1	2	SNP	0.5	A/G
C	28419	28419	1	2	SNP	0.5	C/T
A	28397	28397	1	2	SNP	0.5	A/G
C	28394	28394	1	2	SNP	0.5	C/T
A	28390	28390	1	2	SNP	0.5	A/C
C	28378	28378	1	2	SNP	0.5	C/T
C	28341	28341	1	2	SNP	0.5	C/T
C	28300	28300	1	2	SNP	0.5	C/T
A	28297	28297	1	2	SNP	0.5	A/T
A	28295	28295	1	2	SNP	0.5	A/G
C	28294	28294	1	2	SNP	0.5	C/G
A	28271	28271	1	2	SNP	0.5	A/G
C	28266	28266	1	2	SNP	0.5	C/G
C	28260	28260	1	2	SNP	0.5	C/T
A	28248	28248	1	2	SNP	0.5	A/T
A	28224	28224	1	2	SNP	0.5	A/G
C	28223	28223	1	2	SNP	0.5	C/T
G	28176	28176	1	2	SNP	0.5	G/T
A	28166	28166	1	2	SNP	0.5	A/T
A	28162	28162	1	2	SNP	0.5	A/T
A	28134	28134	1	2	SNP	0.5	A/T
C	28125	28125	1	2	SNP	0.5	C/T
A	28104	28104	1	2	SNP	0.5	A/T
G	28103	28103	1	2	SNP	0.5	G/T
C	28071	28071	1	2	SNP	0.5	C/T
A	28048	28048	1	2	SNP	0.5	A/G
A	28046	28046	1	2	SNP	0.5	A/G
G	28035	28035	1	2	SNP	0.5	G/T
C	28023	28023	1	2	SNP	0.5	C/T
C	28022	28022	1	2	SNP	0.5	C/T
A	28020	28020	1	2	SNP	0.5	A/T
A	28018	28018	1	2	SNP	0.5	A/G
A	28015	28015	1	2	SNP	0.5	A/G
A	28014	28014	1	2	SNP	0.5	A/T
A	28013	28013	1	2	SNP	0.5	A/T
A	27996	27996	1	2	SNP	0.5	A/T
C	27995	27995	1	2	SNP	0.5	C/T
A	27993	27993	1	2	SNP	0.5	A/T
A	27991	27991	1	2	SNP	0.5	A/C
A	27990	27990	1	2	SNP	0.5	A/T
A	27989	27989	1	2	SNP	0.5	A/T
G	27987	27987	1	2	SNP	0.5	G/T
A	27986	27986	1	2	SNP	0.5	A/T
A	27985	27985	1	2	SNP	0.5	A/T
A	27984	27984	1	2	SNP	0.5	A/T
C	27983	27983	1	2	SNP	0.5	C/T
A	27982	27982	1	2	SNP	0.5	A/T
A	27981	27981	1	2	SNP	0.5	A/C
G	27970	27970	1	2	SNP	0.5	G/T
A	27957	27957	1	2	SNP	0.5	A/G
A	27955	27955	1	2	SNP	0.5	A/G
C	27946	27946	1	2	SNP	0.5	C/G
A	27933	27933	1	2	SNP	0.5	A/C
A	27893	27893	1	2	SNP	0.5	A/G
A	27883	27883	1	2	SNP	0.5	A/T
G	27831	27831	1	2	SNP	0.5	G/T
C	27825	27825	1	2	SNP	0.5	C/T
C	27819	27819	1	2	SNP	0.5	C/T
A	27812	27812	1	2	SNP	0.5	A/G
A	27794	27794	1	2	SNP	0.5	A/G
A	27792	27792	1	2	SNP	0.5	A/G
C	27778	27778	1	2	SNP	0.5	C/T
A	27776	27776	1	2	SNP	0.5	A/T
A	27746	27746	1	2	SNP	0.5	A/T
A	27722	27722	1	2	SNP	0.5	A/T
G	27700	27700	1	2	SNP	0.5	G/T
A	27698	27698	1	2	SNP	0.5	A/G
G	27684	27684	1	2	SNP	0.5	G/T
A	27680	27680	1	2	SNP	0.5	A/G
G	27644	27644	1	2	SNP	0.5	G/T
G	27607	27607	1	2	SNP	0.5	G/T
A	27572	27572	1	2	SNP	0.5	A/T
A	27555	27555	1	2	SNP	0.5	A/T
A	27531	27531	1	2	SNP	0.5	A/G
C	27521	27521	1	2	SNP	0.5	C/T
C	27474	27474	1	2	SNP	0.5	C/T
A	27444	27444	1	2	SNP	0.5	A/G
A	27432	27432	1	2	SNP	0.5	A/T
A	27429	27429	1	2	SNP	0.5	A/T
A	27379	27379	1	2	SNP	0.5	A/C
A	27368	27368	1	2	SNP	0.5	A/G
G	27356	27356	1	2	SNP	0.5	G/T
A	27283	27283	1	2	SNP	0.5	A/G
C	27192	27192	1	2	SNP	0.5	C/T
A	27131	27131	1	2	SNP	0.5	A/G
A	26961	26961	1	2	SNP	0.5	A/G
A	26934	26934	1	2	SNP	0.5	A/G
A	26712	26712	1	2	SNP	0.5	A/G
C	26494	26494	1	2	SNP	0.5	C/G
A	26349	26349	1	2	SNP	0.5	A/G
C	26304	26304	1	2	SNP	0.5	C/T
A	26130	26130	1	2	SNP	0.5	A/G
C	26054	26054	1	2	SNP	0.5	C/T
C	26042	26042	1	2	SNP	0.5	C/G
A	25988	25988	1	2	SNP	0.5	A/G
C	25920	25920	1	2	SNP	0.5	C/G
A	25629	25629	1	2	SNP	0.5	A/C
C	25620	25620	1	2	SNP	0.5	C/T
C	25616	25616	1	2	SNP	0.5	C/T
A	25602	25602	1	2	SNP	0.5	A/G
A	25587	25587	1	2	SNP	0.5	A/G
C	25584	25584	1	2	SNP	0.5	C/T
C	25581	25581	1	2	SNP	0.5	C/T
A	25568	25568	1	2	SNP	0.5	A/G
C	25518	25518	1	2	SNP	0.5	C/T
A	25506	25506	1	2	SNP	0.5	A/G
C	25499	25499	1	2	SNP	0.5	C/G
C	25498	25498	1	2	SNP	0.5	C/T
C	25476	25476	1	2	SNP	0.5	C/T
A	25455	25455	1	2	SNP	0.5	A/G
C	25425	25425	1	2	SNP	0.5	C/T
C	25278	25278	1	2	SNP	0.5	C/T
A	25128	25128	1	2	SNP	0.5	A/G
A	24961	24961	1	2	SNP	0.5	A/G
C	24879	24879	1	2	SNP	0.5	C/T
C	24819	24819	1	2	SNP	0.5	C/T
C	24765	24765	1	2	SNP	0.5	C/T
A	24758	24758	1	2	SNP	0.5	A/G
A	24714	24714	1	2	SNP	0.5	A/G
A	24585	24585	1	2	SNP	0.5	A/G
A	24561	24561	1	2	SNP	0.5	A/G
A	24510	24510	1	2	SNP	0.5	A/G
A	24327	24327	1	2	SNP	0.5	A/G
A	24221	24221	1	2	SNP	0.5	A/G
A	24075	24075	1	2	SNP	0.5	A/G
C	24069	24069	1	2	SNP	0.5	C/G
A	24054	24054	1	2	SNP	0.5	A/G
C	24045	24045	1	2	SNP	0.5	C/T
A	24021	24021	1	2	SNP	0.5	A/G
C	23976	23976	1	2	SNP	0.5	C/T
C	23898	23898	1	2	SNP	0.5	C/T
A	23611	23611	1	2	SNP	0.5	A/C
A	23567	23567	1	2	SNP	0.5	A/T
A	23511	23511	1	2	SNP	0.5	A/G
C	23405	23405	1	2	SNP	0.5	C/T
C	23346	23346	1	2	SNP	0.5	C/T
A	23267	23267	1	2	SNP	0.5	A/T
A	23263	23263	1	2	SNP	0.5	A/G
C	23245	23245	1	2	SNP	0.5	C/T
G	23161	23161	1	2	SNP	0.5	G/T
C	23146	23146	1	2	SNP	0.5	C/T
A	23013	23013	1	2	SNP	0.5	A/G
G	22813	22813	1	2	SNP	0.5	G/T
A	22736	22736	1	2	SNP	0.5	A/C
C	22673	22673	1	2	SNP	0.5	C/T
A	22526	22526	1	2	SNP	0.5	A/T
A	22511	22511	1	2	SNP	0.5	A/C
G	22403	22403	1	2	SNP	0.5	G/T
G	22322	22322	1	2	SNP	0.5	G/T
A	22283	22283	1	2	SNP	0.5	A/G
C	22280	22280	1	2	SNP	0.5	C/T
C	22268	22268	1	2	SNP	0.5	C/G
A	22259	22259	1	2	SNP	0.5	A/G
A	22223	22223	1	2	SNP	0.5	A/G
C	22205	22205	1	2	SNP	0.5	C/T
A	22178	22178	1	2	SNP	0.5	A/G
A	22016	22016	1	2	SNP	0.5	A/G
C	22013	22013	1	2	SNP	0.5	C/T
A	22001	22001	1	2	SNP	0.5	A/G
C	21977	21977	1	2	SNP	0.5	C/T
A	21791	21791	1	2	SNP	0.5	A/G
C	21707	21707	1	2	SNP	0.5	C/T
A	21508	21508	1	2	SNP	0.5	A/C
A	21327	21327	1	2	SNP	0.5	A/C
C	21317	21317	1	2	SNP	0.5	C/G
A	21282	21282	1	2	SNP	0.5	A/G
C	21276	21276	1	2	SNP	0.5	C/G
C	21275	21275	1	2	SNP	0.5	C/T
C	21256	21256	1	2	SNP	0.5	C/T
C	21186	21186	1	2	SNP	0.5	C/T
C	21002	21002	1	2	SNP	0.5	C/T
C	20966	20966	1	2	SNP	0.5	C/T
A	20855	20855	1	2	SNP	0.5	A/G
A	20786	20786	1	2	SNP	0.5	A/G
C	20678	20678	1	2	SNP	0.5	C/T
A	20612	20612	1	2	SNP	0.5	A/T
A	20576	20576	1	2	SNP	0.5	A/G
C	20561	20561	1	2	SNP	0.5	C/T
C	20478	20478	1	2	SNP	0.5	C/T
C	20399	20399	1	2	SNP	0.5	C/T
A	20384	20384	1	2	SNP	0.5	A/G
A	20372	20372	1	2	SNP	0.5	A/G
A	20369	20369	1	2	SNP	0.5	A/G
A	20326	20326	1	2	SNP	0.5	A/G
A	20243	20243	1	2	SNP	0.5	A/G
A	20234	20234	1	2	SNP	0.5	A/G
A	20081	20081	1	2	SNP	0.5	A/G
C	20052	20052	1	2	SNP	0.5	C/T
G	19967	19967	1	2	SNP	0.5	G/T
C	19718	19718	1	2	SNP	0.5	C/T
A	19713	19713	1	2	SNP	0.5	A/G
A	19694	19694	1	2	SNP	0.5	A/G
G	19631	19631	1	2	SNP	0.5	G/T
C	19625	19625	1	2	SNP	0.5	C/T
C	19622	19622	1	2	SNP	0.5	C/G
G	19614	19614	1	2	SNP	0.5	G/T
A	19583	19583	1	2	SNP	0.5	A/G
C	19573	19573	1	2	SNP	0.5	C/T
C	19563	19563	1	2	SNP	0.5	C/T
G	19501	19501	1	2	SNP	0.5	G/T
C	19478	19478	1	2	SNP	0.5	C/T
C	19441	19441	1	2	SNP	0.5	C/T
A	19388	19388	1	2	SNP	0.5	A/T
A	19373	19373	1	2	SNP	0.5	A/T
C	19369	19369	1	2	SNP	0.5	C/T
A	19368	19368	1	2	SNP	0.5	A/C
G	19361	19361	1	2	SNP	0.5	G/T
A	19354	19354	1	2	SNP	0.5	A/G
C	19334	19334	1	2	SNP	0.5	C/T
C	19268	19268	1	2	SNP	0.5	C/T
C	19252	19252	1	2	SNP	0.5	C/G
C	19119	19119	1	2	SNP	0.5	C/T
C	19060	19060	1	2	SNP	0.5	C/T
C	19046	19046	1	2	SNP	0.5	C/T
A	19004	19004	1	2	SNP	0.5	A/G
G	18999	18999	1	2	SNP	0.5	G/T
G	18978	18978	1	2	SNP	0.5	G/T
A	18918	18918	1	2	SNP	0.5	A/G
A	18917	18917	1	2	SNP	0.5	A/G
C	18913	18913	1	2	SNP	0.5	C/T
A	18908	18908	1	2	SNP	0.5	A/C
C	18864	18864	1	2	SNP	0.5	C/T
C	18810	18810	1	2	SNP	0.5	C/T
A	18775	18775	1	2	SNP	0.5	A/G
C	18760	18760	1	2	SNP	0.5	C/T
A	18746	18746	1	2	SNP	0.5	A/G
G	18644	18644	1	2	SNP	0.5	G/T
G	18638	18638	1	2	SNP	0.5	G/T
A	18610	18610	1	2	SNP	0.5	A/G
C	18570	18570	1	2	SNP	0.5	C/T
A	18551	18551	1	2	SNP	0.5	A/G
A	18539	18539	1	2	SNP	0.5	A/G
G	18500	18500	1	2	SNP	0.5	G/T
A	18486	18486	1	2	SNP	0.5	A/G
G	18477	18477	1	2	SNP	0.5	G/T
A	18407	18407	1	2	SNP	0.5	A/G
C	18321	18321	1	2	SNP	0.5	C/T
C	18312	18312	1	2	SNP	0.5	C/G
C	18305	18305	1	2	SNP	0.5	C/G
A	18235	18235	1	2	SNP	0.5	A/G
C	18229	18229	1	2	SNP	0.5	C/G
A	18228	18228	1	2	SNP	0.5	A/G
A	18185	18185	1	2	SNP	0.5	A/G
G	18157	18157	1	2	SNP	0.5	G/T
G	18139	18139	1	2	SNP	0.5	G/T
C	18092	18092	1	2	SNP	0.5	C/G
A	17988	17988	1	2	SNP	0.5	A/T
A	17985	17985	1	2	SNP	0.5	A/G
C	17921	17921	1	2	SNP	0.5	C/T
A	17858	17858	1	2	SNP	0.5	A/G
A	17843	17843	1	2	SNP	0.5	A/G
A	17756	17756	1	2	SNP	0.5	A/G
C	17549	17549	1	2	SNP	0.5	C/T
A	17431	17431	1	2	SNP	0.5	A/C
G	17330	17330	1	2	SNP	0.5	G/T
A	17282	17282	1	2	SNP	0.5	A/G
A	17273	17273	1	2	SNP	0.5	A/C
C	17216	17216	1	2	SNP	0.5	C/G
A	17214	17214	1	2	SNP	0.5	A/G
C	17198	17198	1	2	SNP	0.5	C/T
A	17182	17182	1	2	SNP	0.5	A/G
C	17129	17129	1	2	SNP	0.5	C/T
C	17125	17125	1	2	SNP	0.5	C/T
C	17115	17115	1	2	SNP	0.5	C/T
A	17010	17010	1	2	SNP	0.5	A/G
C	16903	16903	1	2	SNP	0.5	C/G
[truncated: 528 more rows]

## Sheet: P.arg SSC
Table S3. SNPs in the Plantago argentea small single copy plastome region
Name	Minimum	Maximum	Length	Coverage	Polymorphism Type	Variant Frequency	SNP
A	18655	18655	1	2	SNP	0.5	A/G
G	18611	18611	1	2	SNP	0.5	G/T
C	18598	18598	1	2	SNP	0.5	C/T
C	18566	18566	1	2	SNP	0.5	C/G		Transition	C/T	212	408	Ts/Tv	1.30769
C	18558	18558	1	2	SNP	0.5	C/G			A/G	196
A	18553	18553	1	2	SNP	0.5	A/G
C	18548	18548	1	2	SNP	0.5	C/T		Transversion	A/T	71	312
A	18543	18543	1	2	SNP	0.5	A/T			A/C	88
A	18540	18540	1	2	SNP	0.5	A/T			G/T	102
A	18539	18539	1	2	SNP	0.5	A/T			C/G	51
G	18537	18537	1	2	SNP	0.5	G/T			Total	720
A	18524	18524	1	2	SNP	0.5	A/G
A	18506	18506	1	2	SNP	0.5	A/G
G	18505	18505	1	2	SNP	0.5	G/T
A	18432	18432	1	2	SNP	0.5	A/G
C	18430	18430	1	2	SNP	0.5	C/T
G	18415	18415	1	2	SNP	0.5	G/T
A	18377	18377	1	2	SNP	0.5	A/G
C	18376	18376	1	2	SNP	0.5	C/G
A	18371	18371	1	2	SNP	0.5	A/G
A	18368	18368	1	2	SNP	0.5	A/G
C	18326	18326	1	2	SNP	0.5	C/G
A	18323	18323	1	2	SNP	0.5	A/G
A	18284	18284	1	2	SNP	0.5	A/G
A	18258	18258	1	2	SNP	0.5	A/C
C	18255	18255	1	2	SNP	0.5	C/T
G	18239	18239	1	2	SNP	0.5	G/T
A	18231	18231	1	2	SNP	0.5	A/T
A	18209	18209	1	2	SNP	0.5	A/C
A	18203	18203	1	2	SNP	0.5	A/C
G	18150	18150	1	2	SNP	0.5	G/T
C	18137	18137	1	2	SNP	0.5	C/T
C	18117	18117	1	2	SNP	0.5	C/T
A	18110	18110	1	2	SNP	0.5	A/T
A	18062	18062	1	2	SNP	0.5	A/G
A	18046	18046	1	2	SNP	0.5	A/T
C	18030	18030	1	2	SNP	0.5	C/G
C	17990	17990	1	2	SNP	0.5	C/T
A	17987	17987	1	2	SNP	0.5	A/G
C	17981	17981	1	2	SNP	0.5	C/T
C	17964	17964	1	2	SNP	0.5	C/T
G	17963	17963	1	2	SNP	0.5	G/T
A	17940	17940	1	2	SNP	0.5	A/G
C	17900	17900	1	2	SNP	0.5	C/T
C	17892	17892	1	2	SNP	0.5	C/T
A	17885	17885	1	2	SNP	0.5	A/G
C	17884	17884	1	2	SNP	0.5	C/G
A	17881	17881	1	2	SNP	0.5	A/G
A	17870	17870	1	2	SNP	0.5	A/G
C	17845	17845	1	2	SNP	0.5	C/T
C	17797	17797	1	2	SNP	0.5	C/T
C	17789	17789	1	2	SNP	0.5	C/G
A	17765	17765	1	2	SNP	0.5	A/G
C	17731	17731	1	2	SNP	0.5	C/T
C	17712	17712	1	2	SNP	0.5	C/T
A	17703	17703	1	2	SNP	0.5	A/C
A	17702	17702	1	2	SNP	0.5	A/C
A	17701	17701	1	2	SNP	0.5	A/C
G	17692	17692	1	2	SNP	0.5	G/T
C	17686	17686	1	2	SNP	0.5	C/T
C	17677	17677	1	2	SNP	0.5	C/T
A	17675	17675	1	2	SNP	0.5	A/G
A	17671	17671	1	2	SNP	0.5	A/C
A	17668	17668	1	2	SNP	0.5	A/G
A	17635	17635	1	2	SNP	0.5	A/G
C	17629	17629	1	2	SNP	0.5	C/T
C	17626	17626	1	2	SNP	0.5	C/T
C	17622	17622	1	2	SNP	0.5	C/T
A	17618	17618	1	2	SNP	0.5	A/C
A	17615	17615	1	2	SNP	0.5	A/C
A	17612	17612	1	2	SNP	0.5	A/C
A	17604	17604	1	2	SNP	0.5	A/G
A	17600	17600	1	2	SNP	0.5	A/G
A	17595	17595	1	2	SNP	0.5	A/G
A	17593	17593	1	2	SNP	0.5	A/C
A	17592	17592	1	2	SNP	0.5	A/G
A	17591	17591	1	2	SNP	0.5	A/T
A	17590	17590	1	2	SNP	0.5	A/T
A	17588	17588	1	2	SNP	0.5	A/C
A	17586	17586	1	2	SNP	0.5	A/C
C	17577	17577	1	2	SNP	0.5	C/G
C	17575	17575	1	2	SNP	0.5	C/G
A	17574	17574	1	2	SNP	0.5	A/C
A	17568	17568	1	2	SNP	0.5	A/T
C	17553	17553	1	2	SNP	0.5	C/G
A	17540	17540	1	2	SNP	0.5	A/G
C	17536	17536	1	2	SNP	0.5	C/T
C	17530	17530	1	2	SNP	0.5	C/G
C	17524	17524	1	2	SNP	0.5	C/T
A	17502	17502	1	2	SNP	0.5	A/G
A	17459	17459	1	2	SNP	0.5	A/G
A	17445	17445	1	2	SNP	0.5	A/G
A	17435	17435	1	2	SNP	0.5	A/T
G	17410	17410	1	2	SNP	0.5	G/T
A	17409	17409	1	2	SNP	0.5	A/G
A	17292	17292	1	2	SNP	0.5	A/C
G	17275	17275	1	2	SNP	0.5	G/T
A	17264	17264	1	2	SNP	0.5	A/G
G	17257	17257	1	2	SNP	0.5	G/T
C	17247	17247	1	2	SNP	0.5	C/T
C	17224	17224	1	2	SNP	0.5	C/G
C	17218	17218	1	2	SNP	0.5	C/T
A	17211	17211	1	2	SNP	0.5	A/C
G	17209	17209	1	2	SNP	0.5	G/T
C	17189	17189	1	2	SNP	0.5	C/G
A	17179	17179	1	2	SNP	0.5	A/G
C	17178	17178	1	2	SNP	0.5	C/G
A	17168	17168	1	2	SNP	0.5	A/G
C	17158	17158	1	2	SNP	0.5	C/T
A	17156	17156	1	2	SNP	0.5	A/T
C	17128	17128	1	2	SNP	0.5	C/T
C	17127	17127	1	2	SNP	0.5	C/T
C	17125	17125	1	2	SNP	0.5	C/T
A	17097	17097	1	2	SNP	0.5	A/G
G	17084	17084	1	2	SNP	0.5	G/T
A	17072	17072	1	2	SNP	0.5	A/G
A	17051	17051	1	2	SNP	0.5	A/G
C	16985	16985	1	2	SNP	0.5	C/G
C	16955	16955	1	2	SNP	0.5	C/G
C	16954	16954	1	2	SNP	0.5	C/T
A	16948	16948	1	2	SNP	0.5	A/C
G	16938	16938	1	2	SNP	0.5	G/T
A	16937	16937	1	2	SNP	0.5	A/T
A	16934	16934	1	2	SNP	0.5	A/C
A	16933	16933	1	2	SNP	0.5	A/T
A	16932	16932	1	2	SNP	0.5	A/T
A	16931	16931	1	2	SNP	0.5	A/T
A	16929	16929	1	2	SNP	0.5	A/G
A	16926	16926	1	2	SNP	0.5	A/G
A	16925	16925	1	2	SNP	0.5	A/T
C	16924	16924	1	2	SNP	0.5	C/T
C	16919	16919	1	2	SNP	0.5	C/T
C	16915	16915	1	2	SNP	0.5	C/T
C	16907	16907	1	2	SNP	0.5	C/T
G	16863	16863	1	2	SNP	0.5	G/T
C	16848	16848	1	2	SNP	0.5	C/T
C	16811	16811	1	2	SNP	0.5	C/T
G	16770	16770	1	2	SNP	0.5	G/T
C	16759	16759	1	2	SNP	0.5	C/T
C	16758	16758	1	2	SNP	0.5	C/G
G	16735	16735	1	2	SNP	0.5	G/T
G	16720	16720	1	2	SNP	0.5	G/T
A	16687	16687	1	2	SNP	0.5	A/C
A	16658	16658	1	2	SNP	0.5	A/G
G	16641	16641	1	2	SNP	0.5	G/T
C	16572	16572	1	2	SNP	0.5	C/T
A	16568	16568	1	2	SNP	0.5	A/G
C	16543	16543	1	2	SNP	0.5	C/T
A	16504	16504	1	2	SNP	0.5	A/G
A	16496	16496	1	2	SNP	0.5	A/G
C	16485	16485	1	2	SNP	0.5	C/T
A	16418	16418	1	2	SNP	0.5	A/C
A	16406	16406	1	2	SNP	0.5	A/G
G	16370	16370	1	2	SNP	0.5	G/T
A	16367	16367	1	2	SNP	0.5	A/C
G	16361	16361	1	2	SNP	0.5	G/T
C	16346	16346	1	2	SNP	0.5	C/T
C	16341	16341	1	2	SNP	0.5	C/T
C	16309	16309	1	2	SNP	0.5	C/T
C	16308	16308	1	2	SNP	0.5	C/T
C	16285	16285	1	2	SNP	0.5	C/T
G	16272	16272	1	2	SNP	0.5	G/T
A	16266	16266	1	2	SNP	0.5	A/G
C	16231	16231	1	2	SNP	0.5	C/T
A	16213	16213	1	2	SNP	0.5	A/C
C	16165	16165	1	2	SNP	0.5	C/T
G	16160	16160	1	2	SNP	0.5	G/T
G	16150	16150	1	2	SNP	0.5	G/T
C	16104	16104	1	2	SNP	0.5	C/T
G	16084	16084	1	2	SNP	0.5	G/T
A	16049	16049	1	2	SNP	0.5	A/G
C	16048	16048	1	2	SNP	0.5	C/T
C	16034	16034	1	2	SNP	0.5	C/G
A	16017	16017	1	2	SNP	0.5	A/G
A	16016	16016	1	2	SNP	0.5	A/C
A	16008	16008	1	2	SNP	0.5	A/G
A	15942	15942	1	2	SNP	0.5	A/C
A	15941	15941	1	2	SNP	0.5	A/C
C	15932	15932	1	2	SNP	0.5	C/G
G	15900	15900	1	2	SNP	0.5	G/T
A	15891	15891	1	2	SNP	0.5	A/C
G	15877	15877	1	2	SNP	0.5	G/T
C	15875	15875	1	2	SNP	0.5	C/T
C	15848	15848	1	2	SNP	0.5	C/T
C	15844	15844	1	2	SNP	0.5	C/T
C	15843	15843	1	2	SNP	0.5	C/T
A	15821	15821	1	2	SNP	0.5	A/G
A	15808	15808	1	2	SNP	0.5	A/G
C	15803	15803	1	2	SNP	0.5	C/T
A	15782	15782	1	2	SNP	0.5	A/T
C	15727	15727	1	2	SNP	0.5	C/T
A	15718	15718	1	2	SNP	0.5	A/G
A	15680	15680	1	2	SNP	0.5	A/C
A	15602	15602	1	2	SNP	0.5	A/C
C	15544	15544	1	2	SNP	0.5	C/G
C	15536	15536	1	2	SNP	0.5	C/T
G	15520	15520	1	2	SNP	0.5	G/T
A	15502	15502	1	2	SNP	0.5	A/G
C	15492	15492	1	2	SNP	0.5	C/T
C	15488	15488	1	2	SNP	0.5	C/G
C	15481	15481	1	2	SNP	0.5	C/G
C	15437	15437	1	2	SNP	0.5	C/T
A	15432	15432	1	2	SNP	0.5	A/G
C	15430	15430	1	2	SNP	0.5	C/T
A	15420	15420	1	2	SNP	0.5	A/C
A	15412	15412	1	2	SNP	0.5	A/G
A	15410	15410	1	2	SNP	0.5	A/G
C	15407	15407	1	2	SNP	0.5	C/T
A	15389	15389	1	2	SNP	0.5	A/G
C	15378	15378	1	2	SNP	0.5	C/T
C	15337	15337	1	2	SNP	0.5	C/T
C	15321	15321	1	2	SNP	0.5	C/T
A	15298	15298	1	2	SNP	0.5	A/G
C	15297	15297	1	2	SNP	0.5	C/T
G	15268	15268	1	2	SNP	0.5	G/T
C	15205	15205	1	2	SNP	0.5	C/G
A	15198	15198	1	2	SNP	0.5	A/C
C	15197	15197	1	2	SNP	0.5	C/G
C	15196	15196	1	2	SNP	0.5	C/T
A	15189	15189	1	2	SNP	0.5	A/T
G	15155	15155	1	2	SNP	0.5	G/T
C	15123	15123	1	2	SNP	0.5	C/T
C	15074	15074	1	2	SNP	0.5	C/T
A	15057	15057	1	2	SNP	0.5	A/G
C	15052	15052	1	2	SNP	0.5	C/T
A	15033	15033	1	2	SNP	0.5	A/C
A	15006	15006	1	2	SNP	0.5	A/G
A	14993	14993	1	2	SNP	0.5	A/G
A	14990	14990	1	2	SNP	0.5	A/G
C	14979	14979	1	2	SNP	0.5	C/T
C	14977	14977	1	2	SNP	0.5	C/G
C	14970	14970	1	2	SNP	0.5	C/T
A	14966	14966	1	2	SNP	0.5	A/T
G	14965	14965	1	2	SNP	0.5	G/T
G	14912	14912	1	2	SNP	0.5	G/T
A	14846	14846	1	2	SNP	0.5	A/G
C	14828	14828	1	2	SNP	0.5	C/T
C	14795	14795	1	2	SNP	0.5	C/T
G	14780	14780	1	2	SNP	0.5	G/T
C	14759	14759	1	2	SNP	0.5	C/T
A	14703	14703	1	2	SNP	0.5	A/T
C	14678	14678	1	2	SNP	0.5	C/T
C	14649	14649	1	2	SNP	0.5	C/T
G	14635	14635	1	2	SNP	0.5	G/T
A	14634	14634	1	2	SNP	0.5	A/G
G	14632	14632	1	2	SNP	0.5	G/T
C	14625	14625	1	2	SNP	0.5	C/T
C	14608	14608	1	2	SNP	0.5	C/T
G	14605	14605	1	2	SNP	0.5	G/T
C	14578	14578	1	2	SNP	0.5	C/T
A	14576	14576	1	2	SNP	0.5	A/T
G	14575	14575	1	2	SNP	0.5	G/T
G	14574	14574	1	2	SNP	0.5	G/T
A	14573	14573	1	2	SNP	0.5	A/C
C	14572	14572	1	2	SNP	0.5	C/G
A	14571	14571	1	2	SNP	0.5	A/G
A	14570	14570	1	2	SNP	0.5	A/T
C	14569	14569	1	2	SNP	0.5	C/T
G	14568	14568	1	2	SNP	0.5	G/T
A	14567	14567	1	2	SNP	0.5	A/T
A	14566	14566	1	2	SNP	0.5	A/C
C	14563	14563	1	2	SNP	0.5	C/T
G	14561	14561	1	2	SNP	0.5	G/T
C	14539	14539	1	2	SNP	0.5	C/G
C	14493	14493	1	2	SNP	0.5	C/T
C	14491	14491	1	2	SNP	0.5	C/T
C	14488	14488	1	2	SNP	0.5	C/T
A	14466	14466	1	2	SNP	0.5	A/C
C	14456	14456	1	2	SNP	0.5	C/T
C	14453	14453	1	2	SNP	0.5	C/T
C	14375	14375	1	2	SNP	0.5	C/T
G	14311	14311	1	2	SNP	0.5	G/T
A	14301	14301	1	2	SNP	0.5	A/G
G	14212	14212	1	2	SNP	0.5	G/T
C	14200	14200	1	2	SNP	0.5	C/T
C	14188	14188	1	2	SNP	0.5	C/G
G	14184	14184	1	2	SNP	0.5	G/T
C	14141	14141	1	2	SNP	0.5	C/G
C	14136	14136	1	2	SNP	0.5	C/T
A	14099	14099	1	2	SNP	0.5	A/G
C	14094	14094	1	2	SNP	0.5	C/T
C	14093	14093	1	2	SNP	0.5	C/T
C	14053	14053	1	2	SNP	0.5	C/G
A	14048	14048	1	2	SNP	0.5	A/C
C	14035	14035	1	2	SNP	0.5	C/T
C	14025	14025	1	2	SNP	0.5	C/T
A	13988	13988	1	2	SNP	0.5	A/T
A	13985	13985	1	2	SNP	0.5	A/T
C	13973	13973	1	2	SNP	0.5	C/T
A	13936	13936	1	2	SNP	0.5	A/C
A	13907	13907	1	2	SNP	0.5	A/G
A	13901	13901	1	2	SNP	0.5	A/G
C	13888	13888	1	2	SNP	0.5	C/T
C	13856	13856	1	2	SNP	0.5	C/T
A	13807	13807	1	2	SNP	0.5	A/T
A	13806	13806	1	2	SNP	0.5	A/T
A	13805	13805	1	2	SNP	0.5	A/C
A	13764	13764	1	2	SNP	0.5	A/G
A	13763	13763	1	2	SNP	0.5	A/T
C	13759	13759	1	2	SNP	0.5	C/T
A	13751	13751	1	2	SNP	0.5	A/G
C	13750	13750	1	2	SNP	0.5	C/T
A	13697	13697	1	2	SNP	0.5	A/G
G	13688	13688	1	2	SNP	0.5	G/T
C	13684	13684	1	2	SNP	0.5	C/G
G	13683	13683	1	2	SNP	0.5	G/T
C	13679	13679	1	2	SNP	0.5	C/T
A	13661	13661	1	2	SNP	0.5	A/C
A	13561	13561	1	2	SNP	0.5	A/G
A	13559	13559	1	2	SNP	0.5	A/G
A	13535	13535	1	2	SNP	0.5	A/C
A	13497	13497	1	2	SNP	0.5	A/T
A	13496	13496	1	2	SNP	0.5	A/T
C	13495	13495	1	2	SNP	0.5	C/T
A	13494	13494	1	2	SNP	0.5	A/C
A	13491	13491	1	2	SNP	0.5	A/G
A	13489	13489	1	2	SNP	0.5	A/T
C	13487	13487	1	2	SNP	0.5	C/T
C	13479	13479	1	2	SNP	0.5	C/T
A	13388	13388	1	2	SNP	0.5	A/C
C	13347	13347	1	2	SNP	0.5	C/T
G	13337	13337	1	2	SNP	0.5	G/T
A	13299	13299	1	2	SNP	0.5	A/G
A	13224	13224	1	2	SNP	0.5	A/G
C	13182	13182	1	2	SNP	0.5	C/T
C	13170	13170	1	2	SNP	0.5	C/T
A	13135	13135	1	2	SNP	0.5	A/G
A	13131	13131	1	2	SNP	0.5	A/T
C	13130	13130	1	2	SNP	0.5	C/T
G	12966	12966	1	2	SNP	0.5	G/T
G	12942	12942	1	2	SNP	0.5	G/T
C	12831	12831	1	2	SNP	0.5	C/T
C	12792	12792	1	2	SNP	0.5	C/T
A	12750	12750	1	2	SNP	0.5	A/G
A	12738	12738	1	2	SNP	0.5	A/G
A	12731	12731	1	2	SNP	0.5	A/G
C	12672	12672	1	2	SNP	0.5	C/T
A	12540	12540	1	2	SNP	0.5	A/C
A	12441	12441	1	2	SNP	0.5	A/G
A	12437	12437	1	2	SNP	0.5	A/C
G	12436	12436	1	2	SNP	0.5	G/T
G	12336	12336	1	2	SNP	0.5	G/T
G	12173	12173	1	2	SNP	0.5	G/T
A	12147	12147	1	2	SNP	0.5	A/G
A	12141	12141	1	2	SNP	0.5	A/C
A	12138	12138	1	2	SNP	0.5	A/T
C	12117	12117	1	2	SNP	0.5	C/T
G	12096	12096	1	2	SNP	0.5	G/T
A	12066	12066	1	2	SNP	0.5	A/G
A	12048	12048	1	2	SNP	0.5	A/G
A	12045	12045	1	2	SNP	0.5	A/T
A	11894	11894	1	2	SNP	0.5	A/G
C	11767	11767	1	2	SNP	0.5	C/T
A	11762	11762	1	2	SNP	0.5	A/C
C	11739	11739	1	2	SNP	0.5	C/T
C	11609	11609	1	2	SNP	0.5	C/T
C	11471	11471	1	2	SNP	0.5	C/T
A	11449	11449	1	2	SNP	0.5	A/G
A	11405	11405	1	2	SNP	0.5	A/G
C	11369	11369	1	2	SNP	0.5	C/G
A	11088	11088	1	2	SNP	0.5	A/G
A	11030	11030	1	2	SNP	0.5	A/G
A	10995	10995	1	2	SNP	0.5	A/G
A	10968	10968	1	2	SNP	0.5	A/G
A	10964	10964	1	2	SNP	0.5	A/C
A	10960	10960	1	2	SNP	0.5	A/C
A	10945	10945	1	2	SNP	0.5	A/G
A	10940	10940	1	2	SNP	0.5	A/G
C	10888	10888	1	2	SNP	0.5	C/T
A	10870	10870	1	2	SNP	0.5	A/G
A	10862	10862	1	2	SNP	0.5	A/C
A	10819	10819	1	2	SNP	0.5	A/G
A	10790	10790	1	2	SNP	0.5	A/G
G	10779	10779	1	2	SNP	0.5	G/T
C	10778	10778	1	2	SNP	0.5	C/T
C	10764	10764	1	2	SNP	0.5	C/T
C	10763	10763	1	2	SNP	0.5	C/T
C	10657	10657	1	2	SNP	0.5	C/T
A	10638	10638	1	2	SNP	0.5	A/G
A	10637	10637	1	2	SNP	0.5	A/G
C	10551	10551	1	2	SNP	0.5	C/T
C	10545	10545	1	2	SNP	0.5	C/T
A	10518	10518	1	2	SNP	0.5	A/T
A	10512	10512	1	2	SNP	0.5	A/G
A	10511	10511	1	2	SNP	0.5	A/C
A	10503	10503	1	2	SNP	0.5	A/G
A	10459	10459	1	2	SNP	0.5	A/C
G	10206	10206	1	2	SNP	0.5	G/T
C	10150	10150	1	2	SNP	0.5	C/T
A	10144	10144	1	2	SNP	0.5	A/G
C	10116	10116	1	2	SNP	0.5	C/T
C	10051	10051	1	2	SNP	0.5	C/T
A	10039	10039	1	2	SNP	0.5	A/G
C	9928	9928	1	2	SNP	0.5	C/T
C	9922	9922	1	2	SNP	0.5	C/T
A	9771	9771	1	2	SNP	0.5	A/G
C	9753	9753	1	2	SNP	0.5	C/T
C	9738	9738	1	2	SNP	0.5	C/T
C	9715	9715	1	2	SNP	0.5	C/T
A	9390	9390	1	2	SNP	0.5	A/G
A	9371	9371	1	2	SNP	0.5	A/G
C	9363	9363	1	2	SNP	0.5	C/T
C	9171	9171	1	2	SNP	0.5	C/T
C	9036	9036	1	2	SNP	0.5	C/T
C	9027	9027	1	2	SNP	0.5	C/T
G	8955	8955	1	2	SNP	0.5	G/T
G	8943	8943	1	2	SNP	0.5	G/T
A	8939	8939	1	2	SNP	0.5	A/T
G	8922	8922	1	2	SNP	0.5	G/T
C	8921	8921	1	2	SNP	0.5	C/T
A	8919	8919	1	2	SNP	0.5	A/C
G	8898	8898	1	2	SNP	0.5	G/T
C	8888	8888	1	2	SNP	0.5	C/T
A	8886	8886	1	2	SNP	0.5	A/G
C	8885	8885	1	2	SNP	0.5	C/G
C	8861	8861	1	2	SNP	0.5	C/G
A	8827	8827	1	2	SNP	0.5	A/C
A	8812	8812	1	2	SNP	0.5	A/C
A	8806	8806	1	2	SNP	0.5	A/T
A	8800	8800	1	2	SNP	0.5	A/G
C	8758	8758	1	2	SNP	0.5	C/G
A	8698	8698	1	2	SNP	0.5	A/G
A	8670	8670	1	2	SNP	0.5	A/G
C	8661	8661	1	2	SNP	0.5	C/T
C	8495	8495	1	2	SNP	0.5	C/T
A	8453	8453	1	2	SNP	0.5	A/T
A	8380	8380	1	2	SNP	0.5	A/C
C	8315	8315	1	2	SNP	0.5	C/T
C	8153	8153	1	2	SNP	0.5	C/T
C	8129	8129	1	2	SNP	0.5	C/G
A	8108	8108	1	2	SNP	0.5	A/G
C	8059	8059	1	2	SNP	0.5	C/T
C	8007	8007	1	2	SNP	0.5	C/T
A	8001	8001	1	2	SNP	0.5	A/G
A	7997	7997	1	2	SNP	0.5	A/G
C	7990	7990	1	2	SNP	0.5	C/T
G	7973	7973	1	2	SNP	0.5	G/T
C	7967	7967	1	2	SNP	0.5	C/T
A	7966	7966	1	2	SNP	0.5	A/C
A	7965	7965	1	2	SNP	0.5	A/T
A	7941	7941	1	2	SNP	0.5	A/G
A	7925	7925	1	2	SNP	0.5	A/G
A	7921	7921	1	2	SNP	0.5	A/C
A	7664	7664	1	2	SNP	0.5	A/G
C	7528	7528	1	2	SNP	0.5	C/T
A	7498	7498	1	2	SNP	0.5	A/T
C	7490	7490	1	2	SNP	0.5	C/T
C	7482	7482	1	2	SNP	0.5	C/T
C	7475	7475	1	2	SNP	0.5	C/T
A	7446	7446	1	2	SNP	0.5	A/T
C	7433	7433	1	2	SNP	0.5	C/T
A	7428	7428	1	2	SNP	0.5	A/G
C	7417	7417	1	2	SNP	0.5	C/G
A	7389	7389	1	2	SNP	0.5	A/G
A	7381	7381	1	2	SNP	0.5	A/G
A	7377	7377	1	2	SNP	0.5	A/G
C	7371	7371	1	2	SNP	0.5	C/T
G	7343	7343	1	2	SNP	0.5	G/T
A	7342	7342	1	2	SNP	0.5	A/C
A	7325	7325	1	2	SNP	0.5	A/G
A	7227	7227	1	2	SNP	0.5	A/G
G	7221	7221	1	2	SNP	0.5	G/T
A	7116	7116	1	2	SNP	0.5	A/G
A	6995	6995	1	2	SNP	0.5	A/G
G	6978	6978	1	2	SNP	0.5	G/T
G	6976	6976	1	2	SNP	0.5	G/T
A	6975	6975	1	2	SNP	0.5	A/T
A	6974	6974	1	2	SNP	0.5	A/T
A	6973	6973	1	2	SNP	0.5	A/T
A	6971	6971	1	2	SNP	0.5	A/T
A	6969	6969	1	2	SNP	0.5	A/T
A	6968	6968	1	2	SNP	0.5	A/T
A	6967	6967	1	2	SNP	0.5	A/T
A	6966	6966	1	2	SNP	0.5	A/C
A	6964	6964	1	2	SNP	0.5	A/C
A	6881	6881	1	2	SNP	0.5	A/T
A	6871	6871	1	2	SNP	0.5	A/C
A	6853	6853	1	2	SNP	0.5	A/G
C	6839	6839	1	2	SNP	0.5	C/T
A	6821	6821	1	2	SNP	0.5	A/G
A	6742	6742	1	2	SNP	0.5	A/G
A	6697	6697	1	2	SNP	0.5	A/C
C	6677	6677	1	2	SNP	0.5	C/T
C	6652	6652	1	2	SNP	0.5	C/T
C	6644	6644	1	2	SNP	0.5	C/T
C	6602	6602	1	2	SNP	0.5	C/T
G	6584	6584	1	2	SNP	0.5	G/T
A	6551	6551	1	2	SNP	0.5	A/G
C	6536	6536	1	2	SNP	0.5	C/T
A	6440	6440	1	2	SNP	0.5	A/G
A	6395	6395	1	2	SNP	0.5	A/C
A	6365	6365	1	2	SNP	0.5	A/G
A	6329	6329	1	2	SNP	0.5	A/T
G	6320	6320	1	2	SNP	0.5	G/T
A	6107	6107	1	2	SNP	0.5	A/G
C	6077	6077	1	2	SNP	0.5	C/T
G	6038	6038	1	2	SNP	0.5	G/T
A	5987	5987	1	2	SNP	0.5	A/C
C	5951	5951	1	2	SNP	0.5	C/G
A	5927	5927	1	2	SNP	0.5	A/C
C	5870	5870	1	2	SNP	0.5	C/T
A	5768	5768	1	2	SNP	0.5	A/G
A	5715	5715	1	2	SNP	0.5	A/C
C	5714	5714	1	2	SNP	0.5	C/G
G	5684	5684	1	2	SNP	0.5	G/T
G	5669	5669	1	2	SNP	0.5	G/T
C	5603	5603	1	2	SNP	0.5	C/T
A	5594	5594	1	2	SNP	0.5	A/G
A	5591	5591	1	2	SNP	0.5	A/G
C	5546	5546	1	2	SNP	0.5	C/T
C	5440	5440	1	2	SNP	0.5	C/G
A	5426	5426	1	2	SNP	0.5	A/G
A	5390	5390	1	2	SNP	0.5	A/C
A	5379	5379	1	2	SNP	0.5	A/G
C	5367	5367	1	2	SNP	0.5	C/G
C	5357	5357	1	2	SNP	0.5	C/T
G	5356	5356	1	2	SNP	0.5	G/T
A	5355	5355	1	2	SNP	0.5	A/T
A	5354	5354	1	2	SNP	0.5	A/T
A	5353	5353	1	2	SNP	0.5	A/T
A	5352	5352	1	2	SNP	0.5	A/C
A	5351	5351	1	2	SNP	0.5	A/G
C	5326	5326	1	2	SNP	0.5	C/T
C	5314	5314	1	2	SNP	0.5	C/G
G	5302	5302	1	2	SNP	0.5	G/T
A	5295	5295	1	2	SNP	0.5	A/G
A	5269	5269	1	2	SNP	0.5	A/G
C	5228	5228	1	2	SNP	0.5	C/G
A	5225	5225	1	2	SNP	0.5	A/G
A	5194	5194	1	2	SNP	0.5	A/G
A	5193	5193	1	2	SNP	0.5	A/G
C	5191	5191	1	2	SNP	0.5	C/T
G	5118	5118	1	2	SNP	0.5	G/T
A	5117	5117	1	2	SNP	0.5	A/G
A	5116	5116	1	2	SNP	0.5	A/T
A	5107	5107	1	2	SNP	0.5	A/G
A	5104	5104	1	2	SNP	0.5	A/T
A	5103	5103	1	2	SNP	0.5	A/T
A	5102	5102	1	2	SNP	0.5	A/G
C	5068	5068	1	2	SNP	0.5	C/T
A	5025	5025	1	2	SNP	0.5	A/C
A	4981	4981	1	2	SNP	0.5	A/C
C	4962	4962	1	2	SNP	0.5	C/T
A	4947	4947	1	2	SNP	0.5	A/G
C	4822	4822	1	2	SNP	0.5	C/T
A	4791	4791	1	2	SNP	0.5	A/G
A	4760	4760	1	2	SNP	0.5	A/G
A	4723	4723	1	2	SNP	0.5	A/G
A	4722	4722	1	2	SNP	0.5	A/C
C	4716	4716	1	2	SNP	0.5	C/T
G	4690	4690	1	2	SNP	0.5	G/T
A	4686	4686	1	2	SNP	0.5	A/G
C	4572	4572	1	2	SNP	0.5	C/T
C	4482	4482	1	2	SNP	0.5	C/T
C	4476	4476	1	2	SNP	0.5	C/T
C	4467	4467	1	2	SNP	0.5	C/T
C	4460	4460	1	2	SNP	0.5	C/T
A	4442	4442	1	2	SNP	0.5	A/G
A	4258	4258	1	2	SNP	0.5	A/G
C	4257	4257	1	2	SNP	0.5	C/T
A	4182	4182	1	2	SNP	0.5	A/G
C	4175	4175	1	2	SNP	0.5	C/G
A	4122	4122	1	2	SNP	0.5	A/T
A	4118	4118	1	2	SNP	0.5	A/T
A	3916	3916	1	2	SNP	0.5	A/T
A	3896	3896	1	2	SNP	0.5	A/C
C	3892	3892	1	2	SNP	0.5	C/T
G	3862	3862	1	2	SNP	0.5	G/T
C	3854	3854	1	2	SNP	0.5	C/T
A	3845	3845	1	2	SNP	0.5	A/C
G	3844	3844	1	2	SNP	0.5	G/T
A	3842	3842	1	2	SNP	0.5	A/T
G	3838	3838	1	2	SNP	0.5	G/T
C	3836	3836	1	2	SNP	0.5	C/T
C	3804	3804	1	2	SNP	0.5	C/T
A	3779	3779	1	2	SNP	0.5	A/G
A	3774	3774	1	2	SNP	0.5	A/G
A	3747	3747	1	2	SNP	0.5	A/G
A	3744	3744	1	2	SNP	0.5	A/G
A	3729	3729	1	2	SNP	0.5	A/G
A	3698	3698	1	2	SNP	0.5	A/C
A	3689	3689	1	2	SNP	0.5	A/G
G	3640	3640	1	2	SNP	0.5	G/T
C	3639	3639	1	2	SNP	0.5	C/T
A	3591	3591	1	2	SNP	0.5	A/C
C	3584	3584	1	2	SNP	0.5	C/T
C	3573	3573	1	2	SNP	0.5	C/T
C	3545	3545	1	2	SNP	0.5	C/T
A	3525	3525	1	2	SNP	0.5	A/T
G	3410	3410	1	2	SNP	0.5	G/T
A	3408	3408	1	2	SNP	0.5	A/C
C	3404	3404	1	2	SNP	0.5	C/G
C	3362	3362	1	2	SNP	0.5	C/T
C	3336	3336	1	2	SNP	0.5	C/T
A	3326	3326	1	2	SNP	0.5	A/G
A	3324	3324	1	2	SNP	0.5	A/G
A	3311	3311	1	2	SNP	0.5	A/C
A	3276	3276	1	2	SNP	0.5	A/C
C	3270	3270	1	2	SNP	0.5	C/T
A	3241	3241	1	2	SNP	0.5	A/C
A	3157	3157	1	2	SNP	0.5	A/G
G	3082	3082	1	2	SNP	0.5	G/T
A	3079	3079	1	2	SNP	0.5	A/C
G	3063	3063	1	2	SNP	0.5	G/T
C	3045	3045	1	2	SNP	0.5	C/T
A	3044	3044	1	2	SNP	0.5	A/C
C	3042	3042	1	2	SNP	0.5	C/T
A	3032	3032	1	2	SNP	0.5	A/C
A	3024	3024	1	2	SNP	0.5	A/G
C	3001	3001	1	2	SNP	0.5	C/T
A	2996	2996	1	2	SNP	0.5	A/G
A	2991	2991	1	2	SNP	0.5	A/C
A	2988	2988	1	2	SNP	0.5	A/G
A	2949	2949	1	2	SNP	0.5	A/G
C	2931	2931	1	2	SNP	0.5	C/T
A	2930	2930	1	2	SNP	0.5	A/C
A	2929	2929	1	2	SNP	0.5	A/T
G	2927	2927	1	2	SNP	0.5	G/T
A	2925	2925	1	2	SNP	0.5	A/G
C	2924	2924	1	2	SNP	0.5	C/T
G	2922	2922	1	2	SNP	0.5	G/T
A	2920	2920	1	2	SNP	0.5	A/T
C	2918	2918	1	2	SNP	0.5	C/T
A	2917	2917	1	2	SNP	0.5	A/T
G	2902	2902	1	2	SNP	0.5	G/T
A	2891	2891	1	2	SNP	0.5	A/G
A	2883	2883	1	2	SNP	0.5	A/G
A	2881	2881	1	2	SNP	0.5	A/T
A	2878	2878	1	2	SNP	0.5	A/G
C	2866	2866	1	2	SNP	0.5	C/G
C	2826	2826	1	2	SNP	0.5	C/T
C	2807	2807	1	2	SNP	0.5	C/G
A	2791	2791	1	2	SNP	0.5	A/G
A	2775	2775	1	2	SNP	0.5	A/G
C	2767	2767	1	2	SNP	0.5	C/G
C	2762	2762	1	2	SNP	0.5	C/T
G	2752	2752	1	2	SNP	0.5	G/T
G	2739	2739	1	2	SNP	0.5	G/T
G	2729	2729	1	2	SNP	0.5	G/T
G	2718	2718	1	2	SNP	0.5	G/T
A	2706	2706	1	2	SNP	0.5	A/G
C	2700	2700	1	2	SNP	0.5	C/T
A	2686	2686	1	2	SNP	0.5	A/G
A	2683	2683	1	2	SNP	0.5	A/T
G	2611	2611	1	2	SNP	0.5	G/T
A	2606	2606	1	2	SNP	0.5	A/G
A	2597	2597	1	2	SNP	0.5	A/G
C	2570	2570	1	2	SNP	0.5	C/G
A	2563	2563	1	2	SNP	0.5	A/G
A	2561	2561	1	2	SNP	0.5	A/C
G	2560	2560	1	2	SNP	0.5	G/T
A	2555	2555	1	2	SNP	0.5	A/G
A	2530	2530	1	2	SNP	0.5	A/G
C	2524	2524	1	2	SNP	0.5	C/T
G	2523	2523	1	2	SNP	0.5	G/T
A	2511	2511	1	2	SNP	0.5	A/G
G	2510	2510	1	2	SNP	0.5	G/T
G	2320	2320	1	2	SNP	0.5	G/T
A	2310	2310	1	2	SNP	0.5	A/C
A	2266	2266	1	2	SNP	0.5	A/G
A	2229	2229	1	2	SNP	0.5	A/G
G	2211	2211	1	2	SNP	0.5	G/T
A	2205	2205	1	2	SNP	0.5	A/T
A	2196	2196	1	2	SNP	0.5	A/G
G	2101	2101	1	2	SNP	0.5	G/T
A	1953	1953	1	2	SNP	0.5	A/G
A	1926	1926	1	2	SNP	0.5	A/G
C	1911	1911	1	2	SNP	0.5	C/T
C	1722	1722	1	2	SNP	0.5	C/T
C	1623	1623	1	2	SNP	0.5	C/T
C	1601	1601	1	2	SNP	0.5	C/T
G	1494	1494	1	2	SNP	0.5	G/T
A	1482	1482	1	2	SNP	0.5	A/G
C	1467	1467	1	2	SNP	0.5	C/T
C	1464	1464	1	2	SNP	0.5	C/T
C	1329	1329	1	2	SNP	0.5	C/T
C	1200	1200	1	2	SNP	0.5	C/T
A	1095	1095	1	2	SNP	0.5	A/G
C	963	963	1	2	SNP	0.5	C/T
C	951	951	1	2	SNP	0.5	C/T
A	905	905	1	2	SNP	0.5	A/G
G	890	890	1	2	SNP	0.5	G/T
G	881	881	1	2	SNP	0.5	G/T
A	880	880	1	2	SNP	0.5	A/C
A	860	860	1	2	SNP	0.5	A/G
G	858	858	1	2	SNP	0.5	G/T
C	852	852	1	2	SNP	0.5	C/G
C	831	831	1	2	SNP	0.5	C/T
A	783	783	1	2	SNP	0.5	A/G
C	781	781	1	2	SNP	0.5	C/G
G	779	779	1	2	SNP	0.5	G/T
A	754	754	1	2	SNP	0.5	A/G
A	744	744	1	2	SNP	0.5	A/T
A	734	734	1	2	SNP	0.5	A/G
A	709	709	1	2	SNP	0.5	A/G
A	705	705	1	2	SNP	0.5	A/C
A	704	704	1	2	SNP	0.5	A/T
A	663	663	1	2	SNP	0.5	A/G
C	621	621	1	2	SNP	0.5	C/T
C	599	599	1	2	SNP	0.5	C/T
C	594	594	1	2	SNP	0.5	C/T
G	551	551	1	2	SNP	0.5	G/T
G	550	550	1	2	SNP	0.5	G/T
G	549	549	1	2	SNP	0.5	G/T
G	548	548	1	2	SNP	0.5	G/T
A	541	541	1	2	SNP	0.5	A/G
A	528	528	1	2	SNP	0.5	A/T
C	477	477	1	2	SNP	0.5	C/T
A	420	420	1	2	SNP	0.5	A/C
A	375	375	1	2	SNP	0.5	A/G
A	303	303	1	2	SNP	0.5	A/G
C	301	301	1	2	SNP	0.5	C/T
C	260	260	1	2	SNP	0.5	C/T
C	249	249	1	2	SNP	0.5	C/T
A	237	237	1	2	SNP	0.5	A/G
C	115	115	1	2	SNP	0.5	C/T
C	41	41	1	2	SNP	0.5	C/T
A	28	28	1	2	SNP	0.5	A/G
A	16	16	1	2	SNP	0.5	A/T
C	8	8	1	2	SNP	0.5	C/T
A	14827	14827	1	2	SNP	0.5	A/C
C	14814	14814	1	2	SNP	0.5	C/T
C	14813	14813	1	2	SNP	0.5	C/T
C	14810	14810	1	2	SNP	0.5	C/T
G	14806	14806	1	2	SNP	0.5	G/T
A	14805	14805	1	2	SNP	0.5	A/C
C	14804	14804	1	2	SNP	0.5	C/T
A	14802	14802	1	2	SNP	0.5	A/T
A	14801	14801	1	2	SNP	0.5	A/C
A	14800	14800	1	2	SNP	0.5	A/G
C	14796	14796	1	2	SNP	0.5	C/T
A	14794	14794	1	2	SNP	0.5	A/C
C	14792	14792	1	2	SNP	0.5	C/T
C	14787	14787	1	2	SNP	0.5	C/T
C	14785	14785	1	2	SNP	0.5	C/T
C	14768	14768	1	2	SNP	0.5	C/T
G	14766	14766	1	2	SNP	0.5	G/T
G	14764	14764	1	2	SNP	0.5	G/T
C	14763	14763	1	2	SNP	0.5	C/G
A	14756	14756	1	2	SNP	0.5	A/G
A	14755	14755	1	2	SNP	0.5	A/G
C	14749	14749	1	2	SNP	0.5	C/T
C	14748	14748	1	2	SNP	0.5	C/T
C	14746	14746	1	2	SNP	0.5	C/T
A	14726	14726	1	2	SNP	0.5	A/C
C	14725	14725	1	2	SNP	0.5	C/G
C	14723	14723	1	2	SNP	0.5	C/T
C	14715	14715	1	2	SNP	0.5	C/T
C	14712	14712	1	2	SNP	0.5	C/T
A	14705	14705	1	2	SNP	0.5	A/G
C	14703	14703	1	2	SNP	0.5	C/T
C	14700	14700	1	2	SNP	0.5	C/G
A	14694	14694	1	2	SNP	0.5	A/G
G	14682	14682	1	2	SNP	0.5	G/T
A	14681	14681	1	2	SNP	0.5	A/T
C	14680	14680	1	2	SNP	0.5	C/G
C	14679	14679	1	2	SNP	0.5	C/T
C	14677	14677	1	2	SNP	0.5	C/T
A	14647	14647	1	2	SNP	0.5	A/C
C	14638	14638	1	2	SNP	0.5	C/T
G	14631	14631	1	2	SNP	0.5	G/T
A	14626	14626	1	2	SNP	0.5	A/G
G	14615	14615	1	2	SNP	0.5	G/T
C	14614	14614	1	2	SNP	0.5	C/T
C	14612	14612	1	2	SNP	0.5	C/T
A	14607	14607	1	2	SNP	0.5	A/T
A	14605	14605	1	2	SNP	0.5	A/C
C	14604	14604	1	2	SNP	0.5	C/T
C	14603	14603	1	2	SNP	0.5	C/T
C	14599	14599	1	2	SNP	0.5	C/T
G	14595	14595	1	2	SNP	0.5	G/T
C	14590	14590	1	2	SNP	0.5	C/T
G	14589	14589	1	2	SNP	0.5	G/T
A	14588	14588	1	2	SNP	0.5	A/G
C	14586	14586	1	2	SNP	0.5	C/T
C	14583	14583	1	2	SNP	0.5	C/G
A	14581	14581	1	2	SNP	0.5	A/C
G	14580	14580	1	2	SNP	0.5	G/T
A	14578	14578	1	2	SNP	0.5	A/G
C	14576	14576	1	2	SNP	0.5	C/T
A	14574	14574	1	2	SNP	0.5	A/G
A	14572	14572	1	2	SNP	0.5	A/T
A	14568	14568	1	2	SNP	0.5	A/G
A	14567	14567	1	2	SNP	0.5	A/C
C	14565	14565	1	2	SNP	0.5	C/T
G	14556	14556	1	2	SNP	0.5	G/T
C	14551	14551	1	2	SNP	0.5	C/T
A	14525	14525	1	2	SNP	0.5	A/G
A	14520	14520	1	2	SNP	0.5	A/G
A	14516	14516	1	2	SNP	0.5	A/G
C	14514	14514	1	2	SNP	0.5	C/T
A	14506	14506	1	2	SNP	0.5	A/G
A	14503	14503	1	2	SNP	0.5	A/C
A	14498	14498	1	2	SNP	0.5	A/T
A	14493	14493	1	2	SNP	0.5	A/G
A	14491	14491	1	2	SNP	0.5	A/T
A	14479	14479	1	2	SNP	0.5	A/G
A	14471	14471	1	2	SNP	0.5	A/G
A	14469	14469	1	2	SNP	0.5	A/G
C	14467	14467	1	2	SNP	0.5	C/T
C	14463	14463	1	2	SNP	0.5	C/T
C	14460	14460	1	2	SNP	0.5	C/G
C	14421	14421	1	2	SNP	0.5	C/G
C	14417	14417	1	2	SNP	0.5	C/T
A	14407	14407	1	2	SNP	0.5	A/T
C	14400	14400	1	2	SNP	0.5	C/G
A	14395	14395	1	2	SNP	0.5	A/C
A	14394	14394	1	2	SNP	0.5	A/C
G	14389	14389	1	2	SNP	0.5	G/T
A	14388	14388	1	2	SNP	0.5	A/G
C	14385	14385	1	2	SNP	0.5	C/T
C	14365	14365	1	2	SNP	0.5	C/G
G	14358	14358	1	2	SNP	0.5	G/T
A	14344	14344	1	2	SNP	0.5	A/C
A	14329	14329	1	2	SNP	0.5	A/T
C	14326	14326	1	2	SNP	0.5	C/G
C	14318	14318	1	2	SNP	0.5	C/T
C	14317	14317	1	2	SNP	0.5	C/T
A	14316	14316	1	2	SNP	0.5	A/G
C	14315	14315	1	2	SNP	0.5	C/T
A	14314	14314	1	2	SNP	0.5	A/G
C	14312	14312	1	2	SNP	0.5	C/T
A	14308	14308	1	2	SNP	0.5	A/C
C	14306	14306	1	2	SNP	0.5	C/T
A	14305	14305	1	2	SNP	0.5	A/G
A	14303	14303	1	2	SNP	0.5	A/T
G	14302	14302	1	2	SNP	0.5	G/T
C	14301	14301	1	2	SNP	0.5	C/T
A	14299	14299	1	2	SNP	0.5	A/G
A	14291	14291	1	2	SNP	0.5	A/C
A	14272	14272	1	2	SNP	0.5	A/C
C	14258	14258	1	2	SNP	0.5	C/T
C	14255	14255	1	2	SNP	0.5	C/T
A	14254	14254	1	2	SNP	0.5	A/G
A	14246	14246	1	2	SNP	0.5	A/G
G	14244	14244	1	2	SNP	0.5	G/T
A	14242	14242	1	2	SNP	0.5	A/G
C	14241	14241	1	2	SNP	0.5	C/G
C	14239	14239	1	2	SNP	0.5	C/G
A	14227	14227	1	2	SNP	0.5	A/G
C	14225	14225	1	2	SNP	0.5	C/T
A	14223	14223	1	2	SNP	0.5	A/G
C	14220	14220	1	2	SNP	0.5	C/T
A	14216	14216	1	2	SNP	0.5	A/T
C	14212	14212	1	2	SNP	0.5	C/T
C	14211	14211	1	2	SNP	0.5	C/T
G	14205	14205	1	2	SNP	0.5	G/T
G	14204	14204	1	2	SNP	0.5	G/T
A	14200	14200	1	2	SNP	0.5	A/T
C	14191	14191	1	2	SNP	0.5	C/T
A	14185	14185	1	2	SNP	0.5	A/G
A	14137	14137	1	2	SNP	0.5	A/C
C	14122	14122	1	2	SNP	0.5	C/G
A	14119	14119	1	2	SNP	0.5	A/G
A	14113	14113	1	2	SNP	0.5	A/G
A	14110	14110	1	2	SNP	0.5	A/G
G	14109	14109	1	2	SNP	0.5	G/T
C	14108	14108	1	2	SNP	0.5	C/T
A	14086	14086	1	2	SNP	0.5	A/C
G	14085	14085	1	2	SNP	0.5	G/T
C	14083	14083	1	2	SNP	0.5	C/T
G	14077	14077	1	2	SNP	0.5	G/T
G	14076	14076	1	2	SNP	0.5	G/T
C	14071	14071	1	2	SNP	0.5	C/T
A	14066	14066	1	2	SNP	0.5	A/C
A	14055	14055	1	2	SNP	0.5	A/C
C	14052	14052	1	2	SNP	0.5	C/G
A	14051	14051	1	2	SNP	0.5	A/G
A	14050	14050	1	2	SNP	0.5	A/G
C	14044	14044	1	2	SNP	0.5	C/G
A	14043	14043	1	2	SNP	0.5	A/G
A	14001	14001	1	2	SNP	0.5	A/T
G	14000	14000	1	2	SNP	0.5	G/T
A	13990	13990	1	2	SNP	0.5	A/T
C	13987	13987	1	2	SNP	0.5	C/T
A	13961	13961	1	2	SNP	0.5	A/C
C	13960	13960	1	2	SNP	0.5	C/T
A	13957	13957	1	2	SNP	0.5	A/T
C	13954	13954	1	2	SNP	0.5	C/T
A	13953	13953	1	2	SNP	0.5	A/T
A	13946	13946	1	2	SNP	0.5	A/T
C	13945	13945	1	2	SNP	0.5	C/T
C	13944	13944	1	2	SNP	0.5	C/T
C	13943	13943	1	2	SNP	0.5	C/T
C	13942	13942	1	2	SNP	0.5	C/T
A	13937	13937	1	2	SNP	0.5	A/C
C	13936	13936	1	2	SNP	0.5	C/T
C	13935	13935	1	2	SNP	0.5	C/T
A	13934	13934	1	2	SNP	0.5	A/T
A	13932	13932	1	2	SNP	0.5	A/C
G	13930	13930	1	2	SNP	0.5	G/T
C	13926	13926	1	2	SNP	0.5	C/T
A	13922	13922	1	2	SNP	0.5	A/T
A	13920	13920	1	2	SNP	0.5	A/G
C	13917	13917	1	2	SNP	0.5	C/T
A	13914	13914	1	2	SNP	0.5	A/G
G	13912	13912	1	2	SNP	0.5	G/T
A	13905	13905	1	2	SNP	0.5	A/G
A	13903	13903	1	2	SNP	0.5	A/T
C	13902	13902	1	2	SNP	0.5	C/T
G	13895	13895	1	2	SNP	0.5	G/T
A	13892	13892	1	2	SNP	0.5	A/G
A	13891	13891	1	2	SNP	0.5	A/G
A	13888	13888	1	2	SNP	0.5	A/G
C	13887	13887	1	2	SNP	0.5	C/G
G	13876	13876	1	2	SNP	0.5	G/T
G	13875	13875	1	2	SNP	0.5	G/T
A	13872	13872	1	2	SNP	0.5	A/T
A	13866	13866	1	2	SNP	0.5	A/T
G	13865	13865	1	2	SNP	0.5	G/T
G	13863	13863	1	2	SNP	0.5	G/T
A	13862	13862	1	2	SNP	0.5	A/T
G	13859	13859	1	2	SNP	0.5	G/T
A	13858	13858	1	2	SNP	0.5	A/G
C	13856	13856	1	2	SNP	0.5	C/T
A	13855	13855	1	2	SNP	0.5	A/G
G	13853	13853	1	2	SNP	0.5	G/T
A	13851	13851	1	2	SNP	0.5	A/T
A	13850	13850	1	2	SNP	0.5	A/T
C	13849	13849	1	2	SNP	0.5	C/T
C	13847	13847	1	2	SNP	0.5	C/T
A	13843	13843	1	2	SNP	0.5	A/C
C	13842	13842	1	2	SNP	0.5	C/T
C	13834	13834	1	2	SNP	0.5	C/T
A	13833	13833	1	2	SNP	0.5	A/C
C	13832	13832	1	2	SNP	0.5	C/T
A	13830	13830	1	2	SNP	0.5	A/C
G	13828	13828	1	2	SNP	0.5	G/T
G	13825	13825	1	2	SNP	0.5	G/T
C	13824	13824	1	2	SNP	0.5	C/T
C	13818	13818	1	2	SNP	0.5	C/T
A	13800	13800	1	2	SNP	0.5	A/G
A	13795	13795	1	2	SNP	0.5	A/G
A	13793	13793	1	2	SNP	0.5	A/T
A	13792	13792	1	2	SNP	0.5	A/G
A	13791	13791	1	2	SNP	0.5	A/G
A	13789	13789	1	2	SNP	0.5	A/G
A	13747	13747	1	2	SNP	0.5	A/G
A	13746	13746	1	2	SNP	0.5	A/T
A	13742	13742	1	2	SNP	0.5	A/G
G	13741	13741	1	2	SNP	0.5	G/T
G	13739	13739	1	2	SNP	0.5	G/T
C	13736	13736	1	2	SNP	0.5	C/T
A	13731	13731	1	2	SNP	0.5	A/T
C	13730	13730	1	2	SNP	0.5	C/T
C	13729	13729	1	2	SNP	0.5	C/T
A	13727	13727	1	2	SNP	0.5	A/T
C	13724	13724	1	2	SNP	0.5	C/T
A	13704	13704	1	2	SNP	0.5	A/G
A	13693	13693	1	2	SNP	0.5	A/G
C	13690	13690	1	2	SNP	0.5	C/G
A	13684	13684	1	2	SNP	0.5	A/C
A	13683	13683	1	2	SNP	0.5	A/T
C	13681	13681	1	2	SNP	0.5	C/G
A	13676	13676	1	2	SNP	0.5	A/G
A	13667	13667	1	2	SNP	0.5	A/G
G	13666	13666	1	2	SNP	0.5	G/T
G	13665	13665	1	2	SNP	0.5	G/T
A	13663	13663	1	2	SNP	0.5	A/T
A	13661	13661	1	2	SNP	0.5	A/T
A	13660	13660	1	2	SNP	0.5	A/G
A	13657	13657	1	2	SNP	0.5	A/C
G	13655	13655	1	2	SNP	0.5	G/T
G	13651	13651	1	2	SNP	0.5	G/T
A	13637	13637	1	2	SNP	0.5	A/T
A	13636	13636	1	2	SNP	0.5	A/G
A	13635	13635	1	2	SNP	0.5	A/G
C	13634	13634	1	2	SNP	0.5	C/T
G	13632	13632	1	2	SNP	0.5	G/T
A	13631	13631	1	2	SNP	0.5	A/G
G	13621	13621	1	2	SNP	0.5	G/T
C	13592	13592	1	2	SNP	0.5	C/G
A	13577	13577	1	2	SNP	0.5	A/C
C	13566	13566	1	2	SNP	0.5	C/T
C	13565	13565	1	2	SNP	0.5	C/T
C	13564	13564	1	2	SNP	0.5	C/T
C	13561	13561	1	2	SNP	0.5	C/T
C	13560	13560	1	2	SNP	0.5	C/T
A	13559	13559	1	2	SNP	0.5	A/C
A	13554	13554	1	2	SNP	0.5	A/G
G	13514	13514	1	2	SNP	0.5	G/T
A	13476	13476	1	2	SNP	0.5	A/G
A	13455	13455	1	2	SNP	0.5	A/G
A	13446	13446	1	2	SNP	0.5	A/C
G	13443	13443	1	2	SNP	0.5	G/T
C	13434	13434	1	2	SNP	0.5	C/T
C	13422	13422	1	2	SNP	0.5	C/T
A	13410	13410	1	2	SNP	0.5	A/G
A	13368	13368	1	2	SNP	0.5	A/G
C	13362	13362	1	2	SNP	0.5	C/T
C	13359	13359	1	2	SNP	0.5	C/T
C	13356	13356	1	2	SNP	0.5	C/T
C	13347	13347	1	2	SNP	0.5	C/T
A	13345	13345	1	2	SNP	0.5	A/G
C	13330	13330	1	2	SNP	0.5	C/T
C	13329	13329	1	2	SNP	0.5	C/T
C	13309	13309	1	2	SNP	0.5	C/G
A	13308	13308	1	2	SNP	0.5	A/T
C	13301	13301	1	2	SNP	0.5	C/T
G	13295	13295	1	2	SNP	0.5	G/T
C	13290	13290	1	2	SNP	0.5	C/T
A	13288	13288	1	2	SNP	0.5	A/T
A	13274	13274	1	2	SNP	0.5	A/G
A	13261	13261	1	2	SNP	0.5	A/T
A	13260	13260	1	2	SNP	0.5	A/G
C	13259	13259	1	2	SNP	0.5	C/G
A	13258	13258	1	2	SNP	0.5	A/T
G	13256	13256	1	2	SNP	0.5	G/T
A	13255	13255	1	2	SNP	0.5	A/T
A	13236	13236	1	2	SNP	0.5	A/C
A	13234	13234	1	2	SNP	0.5	A/G
C	13212	13212	1	2	SNP	0.5	C/T
A	13207	13207	1	2	SNP	0.5	A/C
A	13191	13191	1	2	SNP	0.5	A/C
A	13187	13187	1	2	SNP	0.5	A/T
A	13130	13130	1	2	SNP	0.5	A/G
C	13097	13097	1	2	SNP	0.5	C/G
C	13051	13051	1	2	SNP	0.5	C/T
C	13046	13046	1	2	SNP	0.5	C/T
C	13037	13037	1	2	SNP	0.5	C/T
A	13028	13028	1	2	SNP	0.5	A/C
A	13007	13007	1	2	SNP	0.5	A/G
A	12989	12989	1	2	SNP	0.5	A/G
C	12974	12974	1	2	SNP	0.5	C/T
A	12956	12956	1	2	SNP	0.5	A/C
A	12947	12947	1	2	SNP	0.5	A/G
G	12944	12944	1	2	SNP	0.5	G/T
C	12924	12924	1	2	SNP	0.5	C/G
A	12913	12913	1	2	SNP	0.5	A/G
G	12896	12896	1	2	SNP	0.5	G/T
G	12875	12875	1	2	SNP	0.5	G/T
C	12871	12871	1	2	SNP	0.5	C/T
A	12870	12870	1	2	SNP	0.5	A/G
A	12836	12836	1	2	SNP	0.5	A/G
A	12824	12824	1	2	SNP	0.5	A/G
A	12818	12818	1	2	SNP	0.5	A/G
G	12809	12809	1	2	SNP	0.5	G/T
C	12800	12800	1	2	SNP	0.5	C/T
C	12797	12797	1	2	SNP	0.5	C/T
A	12785	12785	1	2	SNP	0.5	A/G
G	12772	12772	1	2	SNP	0.5	G/T
A	12759	12759	1	2	SNP	0.5	A/C
A	12731	12731	1	2	SNP	0.5	A/G
C	12722	12722	1	2	SNP	0.5	C/G
A	12698	12698	1	2	SNP	0.5	A/G
C	12695	12695	1	2	SNP	0.5	C/T
A	12679	12679	1	2	SNP	0.5	A/G
C	12664	12664	1	2	SNP	0.5	C/T
C	12647	12647	1	2	SNP	0.5	C/T
A	12627	12627	1	2	SNP	0.5	A/G
C	12624	12624	1	2	SNP	0.5	C/G
C	12622	12622	1	2	SNP	0.5	C/T
A	12619	12619	1	2	SNP	0.5	A/C
C	12614	12614	1	2	SNP	0.5	C/T
C	12549	12549	1	2	SNP	0.5	C/T
A	12548	12548	1	2	SNP	0.5	A/C
C	12518	12518	1	2	SNP	0.5	C/T
G	12515	12515	1	2	SNP	0.5	G/T
G	12497	12497	1	2	SNP	0.5	G/T
C	12490	12490	1	2	SNP	0.5	C/G
C	12382	12382	1	2	SNP	0.5	C/T
C	12377	12377	1	2	SNP	0.5	C/T
G	12371	12371	1	2	SNP	0.5	G/T
C	12364	12364	1	2	SNP	0.5	C/T
C	12341	12341	1	2	SNP	0.5	C/T
C	12338	12338	1	2	SNP	0.5	C/T
A	12329	12329	1	2	SNP	0.5	A/T
C	12326	12326	1	2	SNP	0.5	C/T
A	12320	12320	1	2	SNP	0.5	A/T
C	12299	12299	1	2	SNP	0.5	C/T
C	12288	12288	1	2	SNP	0.5	C/T
A	12275	12275	1	2	SNP	0.5	A/C
A	12248	12248	1	2	SNP	0.5	A/G
A	12230	12230	1	2	SNP	0.5	A/G
A	12227	12227	1	2	SNP	0.5	A/T
C	12224	12224	1	2	SNP	0.5	C/G
A	12188	12188	1	2	SNP	0.5	A/G
C	12173	12173	1	2	SNP	0.5	C/T
C	12170	12170	1	2	SNP	0.5	C/T
G	12164	12164	1	2	SNP	0.5	G/T
A	12157	12157	1	2	SNP	0.5	A/G
G	12115	12115	1	2	SNP	0.5	G/T
A	12080	12080	1	2	SNP	0.5	A/C
A	11986	11986	1	2	SNP	0.5	A/C
G	11973	11973	1	2	SNP	0.5	G/T
G	11961	11961	1	2	SNP	0.5	G/T
A	11959	11959	1	2	SNP	0.5	A/C
G	11957	11957	1	2	SNP	0.5	G/T
C	11949	11949	1	2	SNP	0.5	C/T
C	11944	11944	1	2	SNP	0.5	C/G
C	11928	11928	1	2	SNP	0.5	C/T
C	11921	11921	1	2	SNP	0.5	C/T
A	11917	11917	1	2	SNP	0.5	A/T
A	11916	11916	1	2	SNP	0.5	A/T
A	11909	11909	1	2	SNP	0.5	A/G
C	11908	11908	1	2	SNP	0.5	C/T
C	11904	11904	1	2	SNP	0.5	C/T
G	11872	11872	1	2	SNP	0.5	G/T
G	11833	11833	1	2	SNP	0.5	G/T
G	11821	11821	1	2	SNP	0.5	G/T
C	11806	11806	1	2	SNP	0.5	C/T
A	11803	11803	1	2	SNP	0.5	A/G
A	11794	11794	1	2	SNP	0.5	A/G
A	11761	11761	1	2	SNP	0.5	A/G
A	11758	11758	1	2	SNP	0.5	A/C
A	11751	11751	1	2	SNP	0.5	A/G
A	11707	11707	1	2	SNP	0.5	A/G
C	11692	11692	1	2	SNP	0.5	C/T
C	11680	11680	1	2	SNP	0.5	C/T
A	11671	11671	1	2	SNP	0.5	A/G
A	11665	11665	1	2	SNP	0.5	A/T
A	11654	11654	1	2	SNP	0.5	A/G
C	11653	11653	1	2	SNP	0.5	C/T
A	11636	11636	1	2	SNP	0.5	A/T
C	11633	11633	1	2	SNP	0.5	C/T
G	11632	11632	1	2	SNP	0.5	G/T
A	11631	11631	1	2	SNP	0.5	A/G
A	11620	11620	1	2	SNP	0.5	A/G
A	11578	11578	1	2	SNP	0.5	A/G
C	11551	11551	1	2	SNP	0.5	C/T
C	11506	11506	1	2	SNP	0.5	C/T
A	11424	11424	1	2	SNP	0.5	A/T
G	11419	11419	1	2	SNP	0.5	G/T
G	11413	11413	1	2	SNP	0.5	G/T
A	11412	11412	1	2	SNP	0.5	A/G
A	11411	11411	1	2	SNP	0.5	A/T
A	11410	11410	1	2	SNP	0.5	A/T
A	11405	11405	1	2	SNP	0.5	A/G
A	11403	11403	1	2	SNP	0.5	A/C
G	11397	11397	1	2	SNP	0.5	G/T
C	11392	11392	1	2	SNP	0.5	C/T
C	11374	11374	1	2	SNP	0.5	C/T
A	11364	11364	1	2	SNP	0.5	A/T
A	11358	11358	1	2	SNP	0.5	A/C
C	11356	11356	1	2	SNP	0.5	C/T
A	11354	11354	1	2	SNP	0.5	A/G
A	11352	11352	1	2	SNP	0.5	A/C
C	11351	11351	1	2	SNP	0.5	C/T
A	11345	11345	1	2	SNP	0.5	A/C
G	11295	11295	1	2	SNP	0.5	G/T
A	11288	11288	1	2	SNP	0.5	A/G
G	11285	11285	1	2	SNP	0.5	G/T
G	11267	11267	1	2	SNP	0.5	G/T
G	11266	11266	1	2	SNP	0.5	G/T
A	11236	11236	1	2	SNP	0.5	A/C
G	11231	11231	1	2	SNP	0.5	G/T
C	11228	11228	1	2	SNP	0.5	C/T
A	11212	11212	1	2	SNP	0.5	A/T
C	11210	11210	1	2	SNP	0.5	C/G
G	11209	11209	1	2	SNP	0.5	G/T
A	11208	11208	1	2	SNP	0.5	A/C
A	11206	11206	1	2	SNP	0.5	A/C
A	11195	11195	1	2	SNP	0.5	A/G
A	11183	11183	1	2	SNP	0.5	A/T
G	11181	11181	1	2	SNP	0.5	G/T
C	11180	11180	1	2	SNP	0.5	C/T
A	11160	11160	1	2	SNP	0.5	A/G
A	11144	11144	1	2	SNP	0.5	A/G
A	11132	11132	1	2	SNP	0.5	A/G
C	11129	11129	1	2	SNP	0.5	C/T
A	11124	11124	1	2	SNP	0.5	A/G
C	11120	11120	1	2	SNP	0.5	C/T
A	11112	11112	1	2	SNP	0.5	A/C
A	11110	11110	1	2	SNP	0.5	A/G
A	11107	11107	1	2	SNP	0.5	A/G
C	11073	11073	1	2	SNP	0.5	C/T
A	11066	11066	1	2	SNP	0.5	A/T
C	11053	11053	1	2	SNP	0.5	C/T
A	11051	11051	1	2	SNP	0.5	A/T
C	11050	11050	1	2	SNP	0.5	C/T
A	11048	11048	1	2	SNP	0.5	A/T
A	11014	11014	1	2	SNP	0.5	A/G
A	10984	10984	1	2	SNP	0.5	A/G
G	10983	10983	1	2	SNP	0.5	G/T
C	10981	10981	1	2	SNP	0.5	C/T
G	10977	10977	1	2	SNP	0.5	G/T
A	10976	10976	1	2	SNP	0.5	A/G
A	10974	10974	1	2	SNP	0.5	A/T
C	10968	10968	1	2	SNP	0.5	C/G
A	10961	10961	1	2	SNP	0.5	A/C
A	10951	10951	1	2	SNP	0.5	A/G
C	10939	10939	1	2	SNP	0.5	C/T
A	10887	10887	1	2	SNP	0.5	A/G
A	10883	10883	1	2	SNP	0.5	A/G
A	10873	10873	1	2	SNP	0.5	A/G
A	10822	10822	1	2	SNP	0.5	A/G
A	10819	10819	1	2	SNP	0.5	A/G
A	10811	10811	1	2	SNP	0.5	A/G
G	10810	10810	1	2	SNP	0.5	G/T
C	10809	10809	1	2	SNP	0.5	C/T
A	10808	10808	1	2	SNP	0.5	A/G
C	10807	10807	1	2	SNP	0.5	C/G
A	10806	10806	1	2	SNP	0.5	A/G
A	10802	10802	1	2	SNP	0.5	A/G
A	10799	10799	1	2	SNP	0.5	A/C
A	10798	10798	1	2	SNP	0.5	A/G
A	10796	10796	1	2	SNP	0.5	A/G
C	10794	10794	1	2	SNP	0.5	C/T
G	10773	10773	1	2	SNP	0.5	G/T
C	10766	10766	1	2	SNP	0.5	C/T
G	10755	10755	1	2	SNP	0.5	G/T
C	10748	10748	1	2	SNP	0.5	C/G
C	10740	10740	1	2	SNP	0.5	C/T
G	10684	10684	1	2	SNP	0.5	G/T
A	10679	10679	1	2	SNP	0.5	A/G
A	10676	10676	1	2	SNP	0.5	A/C
G	10666	10666	1	2	SNP	0.5	G/T
A	10663	10663	1	2	SNP	0.5	A/C
C	10661	10661	1	2	SNP	0.5	C/T
A	10651	10651	1	2	SNP	0.5	A/G
A	10645	10645	1	2	SNP	0.5	A/G
A	10643	10643	1	2	SNP	0.5	A/C
A	10636	10636	1	2	SNP	0.5	A/T
G	10635	10635	1	2	SNP	0.5	G/T
A	10624	10624	1	2	SNP	0.5	A/T
A	10623	10623	1	2	SNP	0.5	A/G
A	10622	10622	1	2	SNP	0.5	A/C
A	10620	10620	1	2	SNP	0.5	A/T
G	10611	10611	1	2	SNP	0.5	G/T
G	10609	10609	1	2	SNP	0.5	G/T
C	10603	10603	1	2	SNP	0.5	C/T
A	10602	10602	1	2	SNP	0.5	A/T
A	10601	10601	1	2	SNP	0.5	A/T
C	10599	10599	1	2	SNP	0.5	C/T
A	10592	10592	1	2	SNP	0.5	A/C
G	10582	10582	1	2	SNP	0.5	G/T
C	10580	10580	1	2	SNP	0.5	C/T
C	10578	10578	1	2	SNP	0.5	C/T
G	10577	10577	1	2	SNP	0.5	G/T
C	10572	10572	1	2	SNP	0.5	C/G
A	10555	10555	1	2	SNP	0.5	A/T
C	10546	10546	1	2	SNP	0.5	C/T
A	10532	10532	1	2	SNP	0.5	A/G
A	10517	10517	1	2	SNP	0.5	A/G
A	10512	10512	1	2	SNP	0.5	A/C
A	10471	10471	1	2	SNP	0.5	A/T
A	10459	10459	1	2	SNP	0.5	A/T
C	10449	10449	1	2	SNP	0.5	C/T
A	10439	10439	1	2	SNP	0.5	A/T
A	10435	10435	1	2	SNP	0.5	A/G
A	10434	10434	1	2	SNP	0.5	A/C
A	10426	10426	1	2	SNP	0.5	A/C
A	10423	10423	1	2	SNP	0.5	A/G
C	10418	10418	1	2	SNP	0.5	C/G
C	10413	10413	1	2	SNP	0.5	C/T
C	10405	10405	1	2	SNP	0.5	C/G
A	10396	10396	1	2	SNP	0.5	A/C
A	10384	10384	1	2	SNP	0.5	A/G
C	10378	10378	1	2	SNP	0.5	C/G
C	10377	10377	1	2	SNP	0.5	C/T
C	10376	10376	1	2	SNP	0.5	C/G
A	10374	10374	1	2	SNP	0.5	A/G
A	10364	10364	1	2	SNP	0.5	A/T
C	10360	10360	1	2	SNP	0.5	C/T
A	10349	10349	1	2	SNP	0.5	A/G
C	10345	10345	1	2	SNP	0.5	C/G
C	10343	10343	1	2	SNP	0.5	C/T
A	10340	10340	1	2	SNP	0.5	A/T
A	10328	10328	1	2	SNP	0.5	A/G
A	10279	10279	1	2	SNP	0.5	A/G
A	10259	10259	1	2	SNP	0.5	A/G
A	10241	10241	1	2	SNP	0.5	A/G
C	10211	10211	1	2	SNP	0.5	C/T
G	10205	10205	1	2	SNP	0.5	G/T
G	10187	10187	1	2	SNP	0.5	G/T
A	10166	10166	1	2	SNP	0.5	A/G
A	10135	10135	1	2	SNP	0.5	A/G
C	10121	10121	1	2	SNP	0.5	C/T
C	10076	10076	1	2	SNP	0.5	C/T
C	10067	10067	1	2	SNP	0.5	C/T
C	10055	10055	1	2	SNP	0.5	C/T
C	10022	10022	1	2	SNP	0.5	C/G
C	9974	9974	1	2	SNP	0.5	C/T
C	9971	9971	1	2	SNP	0.5	C/T
A	9968	9968	1	2	SNP	0.5	A/C
G	9950	9950	1	2	SNP	0.5	G/T
A	9947	9947	1	2	SNP	0.5	A/G
G	9946	9946	1	2	SNP	0.5	G/T
C	9940	9940	1	2	SNP	0.5	C/T
G	9916	9916	1	2	SNP	0.5	G/T
C	9912	9912	1	2	SNP	0.5	C/T
C	9897	9897	1	2	SNP	0.5	C/T
A	9876	9876	1	2	SNP	0.5	A/C
A	9868	9868	1	2	SNP	0.5	A/C
C	9866	9866	1	2	SNP	0.5	C/T
A	9857	9857	1	2	SNP	0.5	A/G
A	9856	9856	1	2	SNP	0.5	A/G
C	9806	9806	1	2	SNP	0.5	C/T
A	9800	9800	1	2	SNP	0.5	A/G
C	9755	9755	1	2	SNP	0.5	C/T
A	9721	9721	1	2	SNP	0.5	A/G
C	9708	9708	1	2	SNP	0.5	C/T
A	9705	9705	1	2	SNP	0.5	A/G
A	9697	9697	1	2	SNP	0.5	A/T
A	9686	9686	1	2	SNP	0.5	A/C
G	9681	9681	1	2	SNP	0.5	G/T
A	9672	9672	1	2	SNP	0.5	A/G
G	9625	9625	1	2	SNP	0.5	G/T
A	9606	9606	1	2	SNP	0.5	A/G
A	9594	9594	1	2	SNP	0.5	A/G
A	9561	9561	1	2	SNP	0.5	A/G
A	9549	9549	1	2	SNP	0.5	A/G
C	9510	9510	1	2	SNP	0.5	C/T
G	9483	9483	1	2	SNP	0.5	G/T
A	9480	9480	1	2	SNP	0.5	A/T
C	9479	9479	1	2	SNP	0.5	C/T
C	9474	9474	1	2	SNP	0.5	C/T
C	9471	9471	1	2	SNP	0.5	C/T
C	9462	9462	1	2	SNP	0.5	C/T
A	9408	9408	1	2	SNP	0.5	A/G
C	9405	9405	1	2	SNP	0.5	C/T
A	9384	9384	1	2	SNP	0.5	A/T
A	9371	9371	1	2	SNP	0.5	A/G
A	9369	9369	1	2	SNP	0.5	A/C
A	9315	9315	1	2	SNP	0.5	A/G
A	9270	9270	1	2	SNP	0.5	A/G
A	9237	9237	1	2	SNP	0.5	A/C
C	9192	9192	1	2	SNP	0.5	C/T
C	9183	9183	1	2	SNP	0.5	C/T
A	9175	9175	1	2	SNP	0.5	A/G
C	9174	9174	1	2	SNP	0.5	C/T
C	9172	9172	1	2	SNP	0.5	C/T
A	9171	9171	1	2	SNP	0.5	A/G
C	9144	9144	1	2	SNP	0.5	C/T
A	9129	9129	1	2	SNP	0.5	A/T
G	9128	9128	1	2	SNP	0.5	G/T
G	9112	9112	1	2	SNP	0.5	G/T
A	9111	9111	1	2	SNP	0.5	A/G
G	9102	9102	1	2	SNP	0.5	G/T
A	9098	9098	1	2	SNP	0.5	A/G
A	9085	9085	1	2	SNP	0.5	A/G
C	9083	9083	1	2	SNP	0.5	C/T
A	9078	9078	1	2	SNP	0.5	A/C
C	9069	9069	1	2	SNP	0.5	C/T
G	9063	9063	1	2	SNP	0.5	G/T
A	9062	9062	1	2	SNP	0.5	A/T
A	9058	9058	1	2	SNP	0.5	A/C
A	9044	9044	1	2	SNP	0.5	A/C
A	9042	9042	1	2	SNP	0.5	A/C
C	9029	9029	1	2	SNP	0.5	C/T
C	9028	9028	1	2	SNP	0.5	C/T
C	9026	9026	1	2	SNP	0.5	C/G
C	9025	9025	1	2	SNP	0.5	C/T
A	9017	9017	1	2	SNP	0.5	A/C
C	9015	9015	1	2	SNP	0.5	C/T
C	9013	9013	1	2	SNP	0.5	C/T
G	9002	9002	1	2	SNP	0.5	G/T
C	8987	8987	1	2	SNP	0.5	C/T
A	8977	8977	1	2	SNP	0.5	A/T
A	8974	8974	1	2	SNP	0.5	A/G
A	8969	8969	1	2	SNP	0.5	A/T
A	8967	8967	1	2	SNP	0.5	A/C
A	8966	8966	1	2	SNP	0.5	A/C
G	8965	8965	1	2	SNP	0.5	G/T
A	8947	8947	1	2	SNP	0.5	A/T
C	8942	8942	1	2	SNP	0.5	C/T
A	8933	8933	1	2	SNP	0.5	A/G
C	8904	8904	1	2	SNP	0.5	C/G
G	8891	8891	1	2	SNP	0.5	G/T
G	8887	8887	1	2	SNP	0.5	G/T
C	8885	8885	1	2	SNP	0.5	C/G
A	8876	8876	1	2	SNP	0.5	A/G
A	8875	8875	1	2	SNP	0.5	A/G
A	8872	8872	1	2	SNP	0.5	A/G
G	8845	8845	1	2	SNP	0.5	G/T
A	8843	8843	1	2	SNP	0.5	A/T
A	8842	8842	1	2	SNP	0.5	A/T
A	8837	8837	1	2	SNP	0.5	A/G
G	8833	8833	1	2	SNP	0.5	G/T
C	8828	8828	1	2	SNP	0.5	C/T
C	8827	8827	1	2	SNP	0.5	C/G
A	8820	8820	1	2	SNP	0.5	A/C
A	8813	8813	1	2	SNP	0.5	A/G
A	8805	8805	1	2	SNP	0.5	A/C
A	8791	8791	1	2	SNP	0.5	A/G
A	8778	8778	1	2	SNP	0.5	A/G
C	8776	8776	1	2	SNP	0.5	C/T
A	8775	8775	1	2	SNP	0.5	A/C
A	8771	8771	1	2	SNP	0.5	A/C
C	8748	8748	1	2	SNP	0.5	C/G
A	8727	8727	1	2	SNP	0.5	A/T
A	8700	8700	1	2	SNP	0.5	A/G
C	8679	8679	1	2	SNP	0.5	C/T
A	8674	8674	1	2	SNP	0.5	A/G
A	8652	8652	1	2	SNP	0.5	A/C
C	8648	8648	1	2	SNP	0.5	C/T
G	8643	8643	1	2	SNP	0.5	G/T
A	8636	8636	1	2	SNP	0.5	A/G
C	8630	8630	1	2	SNP	0.5	C/G
C	8610	8610	1	2	SNP	0.5	C/G
A	8570	8570	1	2	SNP	0.5	A/G
A	8568	8568	1	2	SNP	0.5	A/T
A	8562	8562	1	2	SNP	0.5	A/G
A	8495	8495	1	2	SNP	0.5	A/C
C	8490	8490	1	2	SNP	0.5	C/G
A	8468	8468	1	2	SNP	0.5	A/C
A	8458	8458	1	2	SNP	0.5	A/T
C	8430	8430	1	2	SNP	0.5	C/T
C	8424	8424	1	2	SNP	0.5	C/T
C	8423	8423	1	2	SNP	0.5	C/T
C	8415	8415	1	2	SNP	0.5	C/T
A	8372	8372	1	2	SNP	0.5	A/G
A	8371	8371	1	2	SNP	0.5	A/G
A	8361	8361	1	2	SNP	0.5	A/G
C	8268	8268	1	2	SNP	0.5	C/T
C	8244	8244	1	2	SNP	0.5	C/G
G	8214	8214	1	2	SNP	0.5	G/T
C	8208	8208	1	2	SNP	0.5	C/T
A	8193	8193	1	2	SNP	0.5	A/G
A	8177	8177	1	2	SNP	0.5	A/G
C	8170	8170	1	2	SNP	0.5	C/T
A	8169	8169	1	2	SNP	0.5	A/C
A	8165	8165	1	2	SNP	0.5	A/G
A	8163	8163	1	2	SNP	0.5	A/T
G	8162	8162	1	2	SNP	0.5	G/T
A	8160	8160	1	2	SNP	0.5	A/T
A	8158	8158	1	2	SNP	0.5	A/G
A	8155	8155	1	2	SNP	0.5	A/T
G	8153	8153	1	2	SNP	0.5	G/T
C	8151	8151	1	2	SNP	0.5	C/T
C	8148	8148	1	2	SNP	0.5	C/T
A	8143	8143	1	2	SNP	0.5	A/T
A	8142	8142	1	2	SNP	0.5	A/C
A	8138	8138	1	2	SNP	0.5	A/G
A	8129	8129	1	2	SNP	0.5	A/G
G	8125	8125	1	2	SNP	0.5	G/T
C	8116	8116	1	2	SNP	0.5	C/T
A	8114	8114	1	2	SNP	0.5	A/G
A	8113	8113	1	2	SNP	0.5	A/G
C	8112	8112	1	2	SNP	0.5	C/T
A	8110	8110	1	2	SNP	0.5	A/G
A	8103	8103	1	2	SNP	0.5	A/T
G	8101	8101	1	2	SNP	0.5	G/T
A	8097	8097	1	2	SNP	0.5	A/G
G	8094	8094	1	2	SNP	0.5	G/T
A	8093	8093	1	2	SNP	0.5	A/T
G	8092	8092	1	2	SNP	0.5	G/T
A	8090	8090	1	2	SNP	0.5	A/T
G	8086	8086	1	2	SNP	0.5	G/T
A	8085	8085	1	2	SNP	0.5	A/C
A	8079	8079	1	2	SNP	0.5	A/C
A	8077	8077	1	2	SNP	0.5	A/C
A	8075	8075	1	2	SNP	0.5	A/C
C	8064	8064	1	2	SNP	0.5	C/T
A	8062	8062	1	2	SNP	0.5	A/G
G	8061	8061	1	2	SNP	0.5	G/T
G	8060	8060	1	2	SNP	0.5	G/T
A	8056	8056	1	2	SNP	0.5	A/G
C	8051	8051	1	2	SNP	0.5	C/T
A	8046	8046	1	2	SNP	0.5	A/G
C	8035	8035	1	2	SNP	0.5	C/T
A	8034	8034	1	2	SNP	0.5	A/C
C	8027	8027	1	2	SNP	0.5	C/G
A	7985	7985	1	2	SNP	0.5	A/G
C	7982	7982	1	2	SNP	0.5	C/T
A	7969	7969	1	2	SNP	0.5	A/G
A	7965	7965	1	2	SNP	0.5	A/C
C	7947	7947	1	2	SNP	0.5	C/T
A	7928	7928	1	2	SNP	0.5	A/T
A	7912	7912	1	2	SNP	0.5	A/G
A	7851	7851	1	2	SNP	0.5	A/G
C	7843	7843	1	2	SNP	0.5	C/T
G	7834	7834	1	2	SNP	0.5	G/T
G	7833	7833	1	2	SNP	0.5	G/T
C	7822	7822	1	2	SNP	0.5	C/T
C	7803	7803	1	2	SNP	0.5	C/T
G	7767	7767	1	2	SNP	0.5	G/T
A	7747	7747	1	2	SNP	0.5	A/G
G	7714	7714	1	2	SNP	0.5	G/T
A	7702	7702	1	2	SNP	0.5	A/G
C	7666	7666	1	2	SNP	0.5	C/T
A	7646	7646	1	2	SNP	0.5	A/C
C	7641	7641	1	2	SNP	0.5	C/T
C	7637	7637	1	2	SNP	0.5	C/T
C	7632	7632	1	2	SNP	0.5	C/T
A	7630	7630	1	2	SNP	0.5	A/T
A	7629	7629	1	2	SNP	0.5	A/T
A	7626	7626	1	2	SNP	0.5	A/G
C	7623	7623	1	2	SNP	0.5	C/T
A	7620	7620	1	2	SNP	0.5	A/C
A	7616	7616	1	2	SNP	0.5	A/T
A	7611	7611	1	2	SNP	0.5	A/C
A	7609	7609	1	2	SNP	0.5	A/G
A	7602	7602	1	2	SNP	0.5	A/G
A	7601	7601	1	2	SNP	0.5	A/G
C	7600	7600	1	2	SNP	0.5	C/T
G	7598	7598	1	2	SNP	0.5	G/T
G	7597	7597	1	2	SNP	0.5	G/T
C	7595	7595	1	2	SNP	0.5	C/T
C	7588	7588	1	2	SNP	0.5	C/T
A	7587	7587	1	2	SNP	0.5	A/G
C	7571	7571	1	2	SNP	0.5	C/T
C	7560	7560	1	2	SNP	0.5	C/T
A	7557	7557	1	2	SNP	0.5	A/T
C	7544	7544	1	2	SNP	0.5	C/T
C	7541	7541	1	2	SNP	0.5	C/G
A	7539	7539	1	2	SNP	0.5	A/G
C	7532	7532	1	2	SNP	0.5	C/G
G	7531	7531	1	2	SNP	0.5	G/T
A	7530	7530	1	2	SNP	0.5	A/G
A	7523	7523	1	2	SNP	0.5	A/C
G	7514	7514	1	2	SNP	0.5	G/T
A	7511	7511	1	2	SNP	0.5	A/C
C	7507	7507	1	2	SNP	0.5	C/T
A	7499	7499	1	2	SNP	0.5	A/C
C	7482	7482	1	2	SNP	0.5	C/T
A	7469	7469	1	2	SNP	0.5	A/T
C	7466	7466	1	2	SNP	0.5	C/T
A	7464	7464	1	2	SNP	0.5	A/T
C	7459	7459	1	2	SNP	0.5	C/T
A	7458	7458	1	2	SNP	0.5	A/T
A	7455	7455	1	2	SNP	0.5	A/T
A	7454	7454	1	2	SNP	0.5	A/T
A	7453	7453	1	2	SNP	0.5	A/C
A	7446	7446	1	2	SNP	0.5	A/C
A	7436	7436	1	2	SNP	0.5	A/G
A	7422	7422	1	2	SNP	0.5	A/G
G	7403	7403	1	2	SNP	0.5	G/T
A	7341	7341	1	2	SNP	0.5	A/C
G	7332	7332	1	2	SNP	0.5	G/T
C	7302	7302	1	2	SNP	0.5	C/T
C	7212	7212	1	2	SNP	0.5	C/T
A	7176	7176	1	2	SNP	0.5	A/G
A	7148	7148	1	2	SNP	0.5	A/G
G	7146	7146	1	2	SNP	0.5	G/T
A	7145	7145	1	2	SNP	0.5	A/C
A	7092	7092	1	2	SNP	0.5	A/C
G	7087	7087	1	2	SNP	0.5	G/T
G	7085	7085	1	2	SNP	0.5	G/T
A	7084	7084	1	2	SNP	0.5	A/G
A	7083	7083	1	2	SNP	0.5	A/T
A	7082	7082	1	2	SNP	0.5	A/T
A	7080	7080	1	2	SNP	0.5	A/G
G	7079	7079	1	2	SNP	0.5	G/T
A	7078	7078	1	2	SNP	0.5	A/T
A	7077	7077	1	2	SNP	0.5	A/T
A	7076	7076	1	2	SNP	0.5	A/T
C	7075	7075	1	2	SNP	0.5	C/G
C	7074	7074	1	2	SNP	0.5	C/T
A	7073	7073	1	2	SNP	0.5	A/C
G	7068	7068	1	2	SNP	0.5	G/T
C	7044	7044	1	2	SNP	0.5	C/G
A	7029	7029	1	2	SNP	0.5	A/G
A	6996	6996	1	2	SNP	0.5	A/T
A	6990	6990	1	2	SNP	0.5	A/T
A	6984	6984	1	2	SNP	0.5	A/T
A	6972	6972	1	2	SNP	0.5	A/G
G	6969	6969	1	2	SNP	0.5	G/T
A	6963	6963	1	2	SNP	0.5	A/G
A	6962	6962	1	2	SNP	0.5	A/G
G	6945	6945	1	2	SNP	0.5	G/T
C	6940	6940	1	2	SNP	0.5	C/T
A	6933	6933	1	2	SNP	0.5	A/G
C	6931	6931	1	2	SNP	0.5	C/T
A	6930	6930	1	2	SNP	0.5	A/G
A	6912	6912	1	2	SNP	0.5	A/T
A	6906	6906	1	2	SNP	0.5	A/C
A	6905	6905	1	2	SNP	0.5	A/G
A	6897	6897	1	2	SNP	0.5	A/G
G	6843	6843	1	2	SNP	0.5	G/T
C	6835	6835	1	2	SNP	0.5	C/T
C	6834	6834	1	2	SNP	0.5	C/T
C	6831	6831	1	2	SNP	0.5	C/T
A	6822	6822	1	2	SNP	0.5	A/G
C	6814	6814	1	2	SNP	0.5	C/T
A	6791	6791	1	2	SNP	0.5	A/G
C	6789	6789	1	2	SNP	0.5	C/T
C	6786	6786	1	2	SNP	0.5	C/T
C	6785	6785	1	2	SNP	0.5	C/T
C	6777	6777	1	2	SNP	0.5	C/T
A	6771	6771	1	2	SNP	0.5	A/T
C	6761	6761	1	2	SNP	0.5	C/T
A	6758	6758	1	2	SNP	0.5	A/G
A	6755	6755	1	2	SNP	0.5	A/G
A	6753	6753	1	2	SNP	0.5	A/C
A	6726	6726	1	2	SNP	0.5	A/G
C	6710	6710	1	2	SNP	0.5	C/G
A	6651	6651	1	2	SNP	0.5	A/G
A	6591	6591	1	2	SNP	0.5	A/G
A	6581	6581	1	2	SNP	0.5	A/G
A	6549	6549	1	2	SNP	0.5	A/G
A	6534	6534	1	2	SNP	0.5	A/T
C	6522	6522	1	2	SNP	0.5	C/T
A	6519	6519	1	2	SNP	0.5	A/G
C	6516	6516	1	2	SNP	0.5	C/G
C	6504	6504	1	2	SNP	0.5	C/G
C	6503	6503	1	2	SNP	0.5	C/T
A	6480	6480	1	2	SNP	0.5	A/T
A	6477	6477	1	2	SNP	0.5	A/G
C	6476	6476	1	2	SNP	0.5	C/T
A	6431	6431	1	2	SNP	0.5	A/C
C	6426	6426	1	2	SNP	0.5	C/G
C	6419	6419	1	2	SNP	0.5	C/T
C	6408	6408	1	2	SNP	0.5	C/T
A	6395	6395	1	2	SNP	0.5	A/G
G	6390	6390	1	2	SNP	0.5	G/T
A	6348	6348	1	2	SNP	0.5	A/G
C	6324	6324	1	2	SNP	0.5	C/T
C	6312	6312	1	2	SNP	0.5	C/T
A	6303	6303	1	2	SNP	0.5	A/G
A	6285	6285	1	2	SNP	0.5	A/G
A	6255	6255	1	2	SNP	0.5	A/C
C	6245	6245	1	2	SNP	0.5	C/T
C	6240	6240	1	2	SNP	0.5	C/T
G	6237	6237	1	2	SNP	0.5	G/T
A	6222	6222	1	2	SNP	0.5	A/G
A	6219	6219	1	2	SNP	0.5	A/G
A	6216	6216	1	2	SNP	0.5	A/G
A	6213	6213	1	2	SNP	0.5	A/C
C	6189	6189	1	2	SNP	0.5	C/T
C	6186	6186	1	2	SNP	0.5	C/T
C	6185	6185	1	2	SNP	0.5	C/T
G	6174	6174	1	2	SNP	0.5	G/T
C	6173	6173	1	2	SNP	0.5	C/T
G	6147	6147	1	2	SNP	0.5	G/T
C	6141	6141	1	2	SNP	0.5	C/T
C	6132	6132	1	2	SNP	0.5	C/G
C	6057	6057	1	2	SNP	0.5	C/G
C	6048	6048	1	2	SNP	0.5	C/T
G	6045	6045	1	2	SNP	0.5	G/T
C	6039	6039	1	2	SNP	0.5	C/T
A	6036	6036	1	2	SNP	0.5	A/C
A	6033	6033	1	2	SNP	0.5	A/G
G	6021	6021	1	2	SNP	0.5	G/T
A	6018	6018	1	2	SNP	0.5	A/G
G	5966	5966	1	2	SNP	0.5	G/T
C	5964	5964	1	2	SNP	0.5	C/T
C	5954	5954	1	2	SNP	0.5	C/T
A	5934	5934	1	2	SNP	0.5	A/G
A	5922	5922	1	2	SNP	0.5	A/G
C	5903	5903	1	2	SNP	0.5	C/T
A	5902	5902	1	2	SNP	0.5	A/G
C	5883	5883	1	2	SNP	0.5	C/T
C	5862	5862	1	2	SNP	0.5	C/T
G	5841	5841	1	2	SNP	0.5	G/T
G	5829	5829	1	2	SNP	0.5	G/T
A	5823	5823	1	2	SNP	0.5	A/G
A	5796	5796	1	2	SNP	0.5	A/C
G	5793	5793	1	2	SNP	0.5	G/T
G	5792	5792	1	2	SNP	0.5	G/T
A	5780	5780	1	2	SNP	0.5	A/G
C	5718	5718	1	2	SNP	0.5	C/T
A	5715	5715	1	2	SNP	0.5	A/G
C	5712	5712	1	2	SNP	0.5	C/T
A	5700	5700	1	2	SNP	0.5	A/T
A	5691	5691	1	2	SNP	0.5	A/T
A	5681	5681	1	2	SNP	0.5	A/G
C	5679	5679	1	2	SNP	0.5	C/T
C	5678	5678	1	2	SNP	0.5	C/T
A	5676	5676	1	2	SNP	0.5	A/G
A	5673	5673	1	2	SNP	0.5	A/G
C	5634	5634	1	2	SNP	0.5	C/G
C	5585	5585	1	2	SNP	0.5	C/T
A	5583	5583	1	2	SNP	0.5	A/G
G	5577	5577	1	2	SNP	0.5	G/T
A	5554	5554	1	2	SNP	0.5	A/G
C	5549	5549	1	2	SNP	0.5	C/G
A	5534	5534	1	2	SNP	0.5	A/C
C	5528	5528	1	2	SNP	0.5	C/T
A	5527	5527	1	2	SNP	0.5	A/T
A	5520	5520	1	2	SNP	0.5	A/T
A	5494	5494	1	2	SNP	0.5	A/G
A	5484	5484	1	2	SNP	0.5	A/C
A	5479	5479	1	2	SNP	0.5	A/C
A	5476	5476	1	2	SNP	0.5	A/C
A	5470	5470	1	2	SNP	0.5	A/T
C	5466	5466	1	2	SNP	0.5	C/G
A	5462	5462	1	2	SNP	0.5	A/G
A	5459	5459	1	2	SNP	0.5	A/G
A	5457	5457	1	2	SNP	0.5	A/G
C	5453	5453	1	2	SNP	0.5	C/T
A	5442	5442	1	2	SNP	0.5	A/T
C	5441	5441	1	2	SNP	0.5	C/T
A	5437	5437	1	2	SNP	0.5	A/T
A	5436	5436	1	2	SNP	0.5	A/G
C	5424	5424	1	2	SNP	0.5	C/T
C	5412	5412	1	2	SNP	0.5	C/T
A	5410	5410	1	2	SNP	0.5	A/G
G	5399	5399	1	2	SNP	0.5	G/T
C	5386	5386	1	2	SNP	0.5	C/G
A	5385	5385	1	2	SNP	0.5	A/G
A	5376	5376	1	2	SNP	0.5	A/G
A	5370	5370	1	2	SNP	0.5	A/G
A	5366	5366	1	2	SNP	0.5	A/G
A	5357	5357	1	2	SNP	0.5	A/G
G	5341	5341	1	2	SNP	0.5	G/T
A	5339	5339	1	2	SNP	0.5	A/G
A	5338	5338	1	2	SNP	0.5	A/C
A	5329	5329	1	2	SNP	0.5	A/G
A	5322	5322	1	2	SNP	0.5	A/G
A	5221	5221	1	2	SNP	0.5	A/G
A	5218	5218	1	2	SNP	0.5	A/G
G	5217	5217	1	2	SNP	0.5	G/T
A	5216	5216	1	2	SNP	0.5	A/T
A	5215	5215	1	2	SNP	0.5	A/G
A	5214	5214	1	2	SNP	0.5	A/T
G	5212	5212	1	2	SNP	0.5	G/T
A	5208	5208	1	2	SNP	0.5	A/T
C	5186	5186	1	2	SNP	0.5	C/T
A	5183	5183	1	2	SNP	0.5	A/C
C	5181	5181	1	2	SNP	0.5	C/T
C	5166	5166	1	2	SNP	0.5	C/T
G	5159	5159	1	2	SNP	0.5	G/T
C	5150	5150	1	2	SNP	0.5	C/T
A	5138	5138	1	2	SNP	0.5	A/C
C	5101	5101	1	2	SNP	0.5	C/G
A	5096	5096	1	2	SNP	0.5	A/G
A	5094	5094	1	2	SNP	0.5	A/C
G	5092	5092	1	2	SNP	0.5	G/T
C	5091	5091	1	2	SNP	0.5	C/T
A	5086	5086	1	2	SNP	0.5	A/T
C	5075	5075	1	2	SNP	0.5	C/G
G	5060	5060	1	2	SNP	0.5	G/T
C	5057	5057	1	2	SNP	0.5	C/T
A	5054	5054	1	2	SNP	0.5	A/G
C	5049	5049	1	2	SNP	0.5	C/T
A	4979	4979	1	2	SNP	0.5	A/G
A	4976	4976	1	2	SNP	0.5	A/C
A	4973	4973	1	2	SNP	0.5	A/G
C	4935	4935	1	2	SNP	0.5	C/T
A	4925	4925	1	2	SNP	0.5	A/G
A	4912	4912	1	2	SNP	0.5	A/T
A	4889	4889	1	2	SNP	0.5	A/G
A	4886	4886	1	2	SNP	0.5	A/G
A	4885	4885	1	2	SNP	0.5	A/G
C	4883	4883	1	2	SNP	0.5	C/T
C	4878	4878	1	2	SNP	0.5	C/T
A	4874	4874	1	2	SNP	0.5	A/G
A	4870	4870	1	2	SNP	0.5	A/C
C	4868	4868	1	2	SNP	0.5	C/T
C	4867	4867	1	2	SNP	0.5	C/T
G	4866	4866	1	2	SNP	0.5	G/T
C	4842	4842	1	2	SNP	0.5	C/T
A	4839	4839	1	2	SNP	0.5	A/C
C	4829	4829	1	2	SNP	0.5	C/T
C	4828	4828	1	2	SNP	0.5	C/T
A	4824	4824	1	2	SNP	0.5	A/G
A	4823	4823	1	2	SNP	0.5	A/C
C	4822	4822	1	2	SNP	0.5	C/T
C	4805	4805	1	2	SNP	0.5	C/T
G	4803	4803	1	2	SNP	0.5	G/T
C	4793	4793	1	2	SNP	0.5	C/T
G	4790	4790	1	2	SNP	0.5	G/T
G	4789	4789	1	2	SNP	0.5	G/T
G	4788	4788	1	2	SNP	0.5	G/T
A	4785	4785	1	2	SNP	0.5	A/C
A	4771	4771	1	2	SNP	0.5	A/G
A	4769	4769	1	2	SNP	0.5	A/G
A	4764	4764	1	2	SNP	0.5	A/T
A	4761	4761	1	2	SNP	0.5	A/T
G	4760	4760	1	2	SNP	0.5	G/T
C	4758	4758	1	2	SNP	0.5	C/T
G	4757	4757	1	2	SNP	0.5	G/T
A	4755	4755	1	2	SNP	0.5	A/C
A	4753	4753	1	2	SNP	0.5	A/G
A	4747	4747	1	2	SNP	0.5	A/C
A	4746	4746	1	2	SNP	0.5	A/C
A	4734	4734	1	2	SNP	0.5	A/C
A	4733	4733	1	2	SNP	0.5	A/C
C	4728	4728	1	2	SNP	0.5	C/T
A	4724	4724	1	2	SNP	0.5	A/C
A	4718	4718	1	2	SNP	0.5	A/C
C	4703	4703	1	2	SNP	0.5	C/T
A	4694	4694	1	2	SNP	0.5	A/C
A	4691	4691	1	2	SNP	0.5	A/G
C	4685	4685	1	2	SNP	0.5	C/G
C	4664	4664	1	2	SNP	0.5	C/T
A	4622	4622	1	2	SNP	0.5	A/T
A	4620	4620	1	2	SNP	0.5	A/G
C	4619	4619	1	2	SNP	0.5	C/G
C	4613	4613	1	2	SNP	0.5	C/G
A	4612	4612	1	2	SNP	0.5	A/G
C	4604	4604	1	2	SNP	0.5	C/G
C	4595	4595	1	2	SNP	0.5	C/T
G	4586	4586	1	2	SNP	0.5	G/T
C	4580	4580	1	2	SNP	0.5	C/T
C	4574	4574	1	2	SNP	0.5	C/T
C	4573	4573	1	2	SNP	0.5	C/T
A	4566	4566	1	2	SNP	0.5	A/C
A	4560	4560	1	2	SNP	0.5	A/G
A	4556	4556	1	2	SNP	0.5	A/G
C	4553	4553	1	2	SNP	0.5	C/T
A	4545	4545	1	2	SNP	0.5	A/C
A	4539	4539	1	2	SNP	0.5	A/C
G	4529	4529	1	2	SNP	0.5	G/T
A	4508	4508	1	2	SNP	0.5	A/T
C	4496	4496	1	2	SNP	0.5	C/T
A	4484	4484	1	2	SNP	0.5	A/G
A	4481	4481	1	2	SNP	0.5	A/T
C	4470	4470	1	2	SNP	0.5	C/T
A	4469	4469	1	2	SNP	0.5	A/C
C	4458	4458	1	2	SNP	0.5	C/T
A	4455	4455	1	2	SNP	0.5	A/G
A	4448	4448	1	2	SNP	0.5	A/G
C	4421	4421	1	2	SNP	0.5	C/T
G	4418	4418	1	2	SNP	0.5	G/T
G	4406	4406	1	2	SNP	0.5	G/T
C	4400	4400	1	2	SNP	0.5	C/T
C	4397	4397	1	2	SNP	0.5	C/T
A	4379	4379	1	2	SNP	0.5	A/C
A	4376	4376	1	2	SNP	0.5	A/G
A	4375	4375	1	2	SNP	0.5	A/G
C	4370	4370	1	2	SNP	0.5	C/T
A	4360	4360	1	2	SNP	0.5	A/C
A	4358	4358	1	2	SNP	0.5	A/G
C	4349	4349	1	2	SNP	0.5	C/T
A	4337	4337	1	2	SNP	0.5	A/T
G	4325	4325	1	2	SNP	0.5	G/T
A	4314	4314	1	2	SNP	0.5	A/T
A	4313	4313	1	2	SNP	0.5	A/T
A	4304	4304	1	2	SNP	0.5	A/C
C	4303	4303	1	2	SNP	0.5	C/T
A	4296	4296	1	2	SNP	0.5	A/G
A	4295	4295	1	2	SNP	0.5	A/G
G	4283	4283	1	2	SNP	0.5	G/T
A	4277	4277	1	2	SNP	0.5	A/T
A	4235	4235	1	2	SNP	0.5	A/T
A	4234	4234	1	2	SNP	0.5	A/T
A	4231	4231	1	2	SNP	0.5	A/T
C	4227	4227	1	2	SNP	0.5	C/T
A	4216	4216	1	2	SNP	0.5	A/G
C	4196	4196	1	2	SNP	0.5	C/T
A	4188	4188	1	2	SNP	0.5	A/C
A	4184	4184	1	2	SNP	0.5	A/G
A	4183	4183	1	2	SNP	0.5	A/T
A	4181	4181	1	2	SNP	0.5	A/T
C	4178	4178	1	2	SNP	0.5	C/T
A	4176	4176	1	2	SNP	0.5	A/G
G	4175	4175	1	2	SNP	0.5	G/T
A	4172	4172	1	2	SNP	0.5	A/T
A	4138	4138	1	2	SNP	0.5	A/C
A	4137	4137	1	2	SNP	0.5	A/G
A	4135	4135	1	2	SNP	0.5	A/T
A	4133	4133	1	2	SNP	0.5	A/C
A	4131	4131	1	2	SNP	0.5	A/G
C	4122	4122	1	2	SNP	0.5	C/T
G	4120	4120	1	2	SNP	0.5	G/T
A	4106	4106	1	2	SNP	0.5	A/G
A	4032	4032	1	2	SNP	0.5	A/G
C	4030	4030	1	2	SNP	0.5	C/T
C	4020	4020	1	2	SNP	0.5	C/T
C	4013	4013	1	2	SNP	0.5	C/T
A	4012	4012	1	2	SNP	0.5	A/G
A	4007	4007	1	2	SNP	0.5	A/C
A	4000	4000	1	2	SNP	0.5	A/G
C	3998	3998	1	2	SNP	0.5	C/T
A	3997	3997	1	2	SNP	0.5	A/C
C	3982	3982	1	2	SNP	0.5	C/T
A	3980	3980	1	2	SNP	0.5	A/T
A	3979	3979	1	2	SNP	0.5	A/T
G	3978	3978	1	2	SNP	0.5	G/T
C	3971	3971	1	2	SNP	0.5	C/T
A	3968	3968	1	2	SNP	0.5	A/C
C	3964	3964	1	2	SNP	0.5	C/G
G	3947	3947	1	2	SNP	0.5	G/T
A	3946	3946	1	2	SNP	0.5	A/G
C	3938	3938	1	2	SNP	0.5	C/T
A	3927	3927	1	2	SNP	0.5	A/C
C	3926	3926	1	2	SNP	0.5	C/T
A	3925	3925	1	2	SNP	0.5	A/C
A	3924	3924	1	2	SNP	0.5	A/T
A	3923	3923	1	2	SNP	0.5	A/G
G	3922	3922	1	2	SNP	0.5	G/T
G	3921	3921	1	2	SNP	0.5	G/T
C	3920	3920	1	2	SNP	0.5	C/T
C	3918	3918	1	2	SNP	0.5	C/T
A	3898	3898	1	2	SNP	0.5	A/C
A	3896	3896	1	2	SNP	0.5	A/C
A	3895	3895	1	2	SNP	0.5	A/C
C	3887	3887	1	2	SNP	0.5	C/T
C	3885	3885	1	2	SNP	0.5	C/T
A	3869	3869	1	2	SNP	0.5	A/G
A	3865	3865	1	2	SNP	0.5	A/T
G	3864	3864	1	2	SNP	0.5	G/T
A	3860	3860	1	2	SNP	0.5	A/C
C	3856	3856	1	2	SNP	0.5	C/G
A	3851	3851	1	2	SNP	0.5	A/G
A	3849	3849	1	2	SNP	0.5	A/G
A	3846	3846	1	2	SNP	0.5	A/G
A	3834	3834	1	2	SNP	0.5	A/C
C	3828	3828	1	2	SNP	0.5	C/G
A	3824	3824	1	2	SNP	0.5	A/G
A	3816	3816	1	2	SNP	0.5	A/G
A	3807	3807	1	2	SNP	0.5	A/G
C	3793	3793	1	2	SNP	0.5	C/T
A	3791	3791	1	2	SNP	0.5	A/T
C	3781	3781	1	2	SNP	0.5	C/T
C	3780	3780	1	2	SNP	0.5	C/T
A	3774	3774	1	2	SNP	0.5	A/T
A	3773	3773	1	2	SNP	0.5	A/G
A	3772	3772	1	2	SNP	0.5	A/C
A	3764	3764	1	2	SNP	0.5	A/G
C	3759	3759	1	2	SNP	0.5	C/T
A	3740	3740	1	2	SNP	0.5	A/T
A	3739	3739	1	2	SNP	0.5	A/T
C	3738	3738	1	2	SNP	0.5	C/T
G	3737	3737	1	2	SNP	0.5	G/T
A	3736	3736	1	2	SNP	0.5	A/T
C	3734	3734	1	2	SNP	0.5	C/T
C	3730	3730	1	2	SNP	0.5	C/G
C	3729	3729	1	2	SNP	0.5	C/T
A	3727	3727	1	2	SNP	0.5	A/T
A	3726	3726	1	2	SNP	0.5	A/T
A	3725	3725	1	2	SNP	0.5	A/T
G	3719	3719	1	2	SNP	0.5	G/T
G	3718	3718	1	2	SNP	0.5	G/T
A	3717	3717	1	2	SNP	0.5	A/C
A	3707	3707	1	2	SNP	0.5	A/T
A	3702	3702	1	2	SNP	0.5	A/C
A	3697	3697	1	2	SNP	0.5	A/T
G	3696	3696	1	2	SNP	0.5	G/T
C	3693	3693	1	2	SNP	0.5	C/T
A	3688	3688	1	2	SNP	0.5	A/T
A	3632	3632	1	2	SNP	0.5	A/G
G	3629	3629	1	2	SNP	0.5	G/T
A	3623	3623	1	2	SNP	0.5	A/C
A	3617	3617	1	2	SNP	0.5	A/T
A	3616	3616	1	2	SNP	0.5	A/T
G	3615	3615	1	2	SNP	0.5	G/T
A	3611	3611	1	2	SNP	0.5	A/C
A	3610	3610	1	2	SNP	0.5	A/T
A	3608	3608	1	2	SNP	0.5	A/C
C	3607	3607	1	2	SNP	0.5	C/T
C	3606	3606	1	2	SNP	0.5	C/T
C	3605	3605	1	2	SNP	0.5	C/T
C	3604	3604	1	2	SNP	0.5	C/G
G	3603	3603	1	2	SNP	0.5	G/T
A	3602	3602	1	2	SNP	0.5	A/T
A	3601	3601	1	2	SNP	0.5	A/T
A	3597	3597	1	2	SNP	0.5	A/T
C	3596	3596	1	2	SNP	0.5	C/T
G	3594	3594	1	2	SNP	0.5	G/T
A	3593	3593	1	2	SNP	0.5	A/T
G	3591	3591	1	2	SNP	0.5	G/T
A	3590	3590	1	2	SNP	0.5	A/T
G	3589	3589	1	2	SNP	0.5	G/T
C	3587	3587	1	2	SNP	0.5	C/G
C	3586	3586	1	2	SNP	0.5	C/T
A	3585	3585	1	2	SNP	0.5	A/G
A	3584	3584	1	2	SNP	0.5	A/T
G	3582	3582	1	2	SNP	0.5	G/T
G	3580	3580	1	2	SNP	0.5	G/T
A	3579	3579	1	2	SNP	0.5	A/C
C	3578	3578	1	2	SNP	0.5	C/T
G	3570	3570	1	2	SNP	0.5	G/T
A	3569	3569	1	2	SNP	0.5	A/G
G	3567	3567	1	2	SNP	0.5	G/T
C	3566	3566	1	2	SNP	0.5	C/T
C	3564	3564	1	2	SNP	0.5	C/T
A	3561	3561	1	2	SNP	0.5	A/G
A	3546	3546	1	2	SNP	0.5	A/T
C	3540	3540	1	2	SNP	0.5	C/T
A	3539	3539	1	2	SNP	0.5	A/T
C	3524	3524	1	2	SNP	0.5	C/G
A	3494	3494	1	2	SNP	0.5	A/T
A	3488	3488	1	2	SNP	0.5	A/T
A	3483	3483	1	2	SNP	0.5	A/G
C	3480	3480	1	2	SNP	0.5	C/T
A	3479	3479	1	2	SNP	0.5	A/T
G	3470	3470	1	2	SNP	0.5	G/T
A	3456	3456	1	2	SNP	0.5	A/G
C	3455	3455	1	2	SNP	0.5	C/T
G	3453	3453	1	2	SNP	0.5	G/T
A	3437	3437	1	2	SNP	0.5	A/G
G	3436	3436	1	2	SNP	0.5	G/T
A	3431	3431	1	2	SNP	0.5	A/G
A	3429	3429	1	2	SNP	0.5	A/C
A	3425	3425	1	2	SNP	0.5	A/G
A	3408	3408	1	2	SNP	0.5	A/T
G	3403	3403	1	2	SNP	0.5	G/T
C	3400	3400	1	2	SNP	0.5	C/T
G	3397	3397	1	2	SNP	0.5	G/T
A	3392	3392	1	2	SNP	0.5	A/C
A	3388	3388	1	2	SNP	0.5	A/G
A	3387	3387	1	2	SNP	0.5	A/C
A	3364	3364	1	2	SNP	0.5	A/C
A	3355	3355	1	2	SNP	0.5	A/C
A	3354	3354	1	2	SNP	0.5	A/C
A	3353	3353	1	2	SNP	0.5	A/T
C	3347	3347	1	2	SNP	0.5	C/T
G	3346	3346	1	2	SNP	0.5	G/T
A	3345	3345	1	2	SNP	0.5	A/G
C	3343	3343	1	2	SNP	0.5	C/T
A	3339	3339	1	2	SNP	0.5	A/G
A	3337	3337	1	2	SNP	0.5	A/G
A	3332	3332	1	2	SNP	0.5	A/C
C	3330	3330	1	2	SNP	0.5	C/G
C	3327	3327	1	2	SNP	0.5	C/T
C	3315	3315	1	2	SNP	0.5	C/T
A	3313	3313	1	2	SNP	0.5	A/C
A	3305	3305	1	2	SNP	0.5	A/G
G	3304	3304	1	2	SNP	0.5	G/T
G	3299	3299	1	2	SNP	0.5	G/T
A	3298	3298	1	2	SNP	0.5	A/C
A	3296	3296	1	2	SNP	0.5	A/G
A	3274	3274	1	2	SNP	0.5	A/C
C	3269	3269	1	2	SNP	0.5	C/T
C	3240	3240	1	2	SNP	0.5	C/G
[truncated: 2,267 more rows]

## Sheet: P.arg IR
Table S3. SNPs in the Plantago argentea inverted repeats plastome regions
Name	Minimum	Maximum	Length	Coverage	Polymorphism Type	Variant Frequency	SNP
A	24666	24666	1	2	SNP	0.5	A/G
A	24661	24661	1	2	SNP	0.5	A/T
A	24642	24642	1	2	SNP	0.5	A/G
G	24562	24562	1	2	SNP	0.5	G/T		Transition	C/T	41	72	Ts/Tv	1.22034
A	24555	24555	1	2	SNP	0.5	A/G			A/G	31
A	24430	24430	1	2	SNP	0.5	A/G
G	24274	24274	1	2	SNP	0.5	G/T		Transversion	A/T	8	59
C	24164	24164	1	2	SNP	0.5	C/T			A/C	21
A	24157	24157	1	2	SNP	0.5	A/T			G/T	21
C	24062	24062	1	2	SNP	0.5	C/T			C/G	9
G	24023	24023	1	2	SNP	0.5	G/T			Total	131
A	23984	23984	1	2	SNP	0.5	A/C
A	23928	23928	1	2	SNP	0.5	A/C
A	23899	23899	1	2	SNP	0.5	A/C
A	23738	23738	1	2	SNP	0.5	A/G
C	23467	23467	1	2	SNP	0.5	C/T
C	23454	23454	1	2	SNP	0.5	C/T
A	23386	23386	1	2	SNP	0.5	A/C
A	23337	23337	1	2	SNP	0.5	A/G
C	23151	23151	1	2	SNP	0.5	C/G
A	23003	23003	1	2	SNP	0.5	A/C
C	22993	22993	1	2	SNP	0.5	C/T
A	22992	22992	1	2	SNP	0.5	A/C
G	22799	22799	1	2	SNP	0.5	G/T
A	22788	22788	1	2	SNP	0.5	A/T
G	22577	22577	1	2	SNP	0.5	G/T
A	22401	22401	1	2	SNP	0.5	A/G
C	22227	22227	1	2	SNP	0.5	C/T
C	22029	22029	1	2	SNP	0.5	C/T
C	21823	21823	1	2	SNP	0.5	C/T
A	21168	21168	1	2	SNP	0.5	A/G
A	19340	19340	1	2	SNP	0.5	A/C
A	18868	18868	1	2	SNP	0.5	A/G
C	18866	18866	1	2	SNP	0.5	C/G
C	18648	18648	1	2	SNP	0.5	C/T
C	17499	17499	1	2	SNP	0.5	C/T
A	17279	17279	1	2	SNP	0.5	A/G
C	17157	17157	1	2	SNP	0.5	C/T
A	16928	16928	1	2	SNP	0.5	A/G
C	16594	16594	1	2	SNP	0.5	C/T
C	16199	16199	1	2	SNP	0.5	C/T
C	15023	15023	1	2	SNP	0.5	C/T
C	15013	15013	1	2	SNP	0.5	C/T
A	14991	14991	1	2	SNP	0.5	A/G
C	14990	14990	1	2	SNP	0.5	C/T
C	14988	14988	1	2	SNP	0.5	C/T
C	14217	14217	1	2	SNP	0.5	C/T
A	14128	14128	1	2	SNP	0.5	A/G
G	13803	13803	1	2	SNP	0.5	G/T
A	13339	13339	1	2	SNP	0.5	A/G
A	12487	12487	1	2	SNP	0.5	A/G
C	12304	12304	1	2	SNP	0.5	C/T
C	12121	12121	1	2	SNP	0.5	C/T
A	12111	12111	1	2	SNP	0.5	A/G
A	11994	11994	1	2	SNP	0.5	A/C
A	10522	10522	1	2	SNP	0.5	A/T
G	10521	10521	1	2	SNP	0.5	G/T
A	10520	10520	1	2	SNP	0.5	A/T
A	10519	10519	1	2	SNP	0.5	A/C
A	10518	10518	1	2	SNP	0.5	A/T
A	10008	10008	1	2	SNP	0.5	A/G
A	9425	9425	1	2	SNP	0.5	A/G
A	9349	9349	1	2	SNP	0.5	A/C
C	9284	9284	1	2	SNP	0.5	C/T
A	8559	8559	1	2	SNP	0.5	A/G
A	8555	8555	1	2	SNP	0.5	A/G
C	8427	8427	1	2	SNP	0.5	C/T
C	8121	8121	1	2	SNP	0.5	C/T
C	8081	8081	1	2	SNP	0.5	C/G
A	8070	8070	1	2	SNP	0.5	A/C
C	7991	7991	1	2	SNP	0.5	C/T
C	7888	7888	1	2	SNP	0.5	C/T
A	7885	7885	1	2	SNP	0.5	A/C
A	7403	7403	1	2	SNP	0.5	A/G
C	7324	7324	1	2	SNP	0.5	C/T
C	7310	7310	1	2	SNP	0.5	C/T
C	7231	7231	1	2	SNP	0.5	C/T
A	7187	7187	1	2	SNP	0.5	A/G
A	7147	7147	1	2	SNP	0.5	A/G
G	7143	7143	1	2	SNP	0.5	G/T
C	6886	6886	1	2	SNP	0.5	C/T
G	6875	6875	1	2	SNP	0.5	G/T
G	6796	6796	1	2	SNP	0.5	G/T
C	6652	6652	1	2	SNP	0.5	C/T
A	6469	6469	1	2	SNP	0.5	A/G
C	6396	6396	1	2	SNP	0.5	C/T
G	6320	6320	1	2	SNP	0.5	G/T
A	6278	6278	1	2	SNP	0.5	A/C
A	6051	6051	1	2	SNP	0.5	A/G
C	6005	6005	1	2	SNP	0.5	C/T
G	5819	5819	1	2	SNP	0.5	G/T
A	5733	5733	1	2	SNP	0.5	A/C
A	5438	5438	1	2	SNP	0.5	A/G
A	5377	5377	1	2	SNP	0.5	A/G
A	5349	5349	1	2	SNP	0.5	A/C
A	5277	5277	1	2	SNP	0.5	A/C
A	5246	5246	1	2	SNP	0.5	A/G
G	5120	5120	1	2	SNP	0.5	G/T
C	5025	5025	1	2	SNP	0.5	C/G
G	4909	4909	1	2	SNP	0.5	G/T
C	4895	4895	1	2	SNP	0.5	C/T
C	4884	4884	1	2	SNP	0.5	C/T
G	4519	4519	1	2	SNP	0.5	G/T
C	4414	4414	1	2	SNP	0.5	C/T
G	4114	4114	1	2	SNP	0.5	G/T
A	3959	3959	1	2	SNP	0.5	A/C
A	3800	3800	1	2	SNP	0.5	A/C
G	3574	3574	1	2	SNP	0.5	G/T
A	3246	3246	1	2	SNP	0.5	A/G
A	3198	3198	1	2	SNP	0.5	A/G
A	3197	3197	1	2	SNP	0.5	A/C
C	3195	3195	1	2	SNP	0.5	C/T
G	3132	3132	1	2	SNP	0.5	G/T
A	3003	3003	1	2	SNP	0.5	A/C
C	2800	2800	1	2	SNP	0.5	C/T
A	2748	2748	1	2	SNP	0.5	A/C
C	2368	2368	1	2	SNP	0.5	C/G
A	2330	2330	1	2	SNP	0.5	A/T
A	2329	2329	1	2	SNP	0.5	A/T
C	2129	2129	1	2	SNP	0.5	C/T
G	1435	1435	1	2	SNP	0.5	G/T
G	1265	1265	1	2	SNP	0.5	G/T
G	899	899	1	2	SNP	0.5	G/T
C	884	884	1	2	SNP	0.5	C/T
C	528	528	1	2	SNP	0.5	C/G
C	489	489	1	2	SNP	0.5	C/T
C	459	459	1	2	SNP	0.5	C/G
C	312	312	1	2	SNP	0.5	C/T
A	201	201	1	2	SNP	0.5	A/G
C	97	97	1	2	SNP	0.5	C/G
C	74	74	1	2	SNP	0.5	C/G
A	24502	24502	1	2	SNP	0.5	A/T
A	24501	24501	1	2	SNP	0.5	A/T
G	24484	24484	1	2	SNP	0.5	G/T
G	24482	24482	1	2	SNP	0.5	G/T
C	24479	24479	1	2	SNP	0.5	C/T
C	24452	24452	1	2	SNP	0.5	C/T
A	24429	24429	1	2	SNP	0.5	A/G
A	24427	24427	1	2	SNP	0.5	A/C
A	24417	24417	1	2	SNP	0.5	A/G
A	24402	24402	1	2	SNP	0.5	A/C
A	24390	24390	1	2	SNP	0.5	A/C
G	24388	24388	1	2	SNP	0.5	G/T
A	24379	24379	1	2	SNP	0.5	A/G
C	24378	24378	1	2	SNP	0.5	C/T
C	24377	24377	1	2	SNP	0.5	C/T
C	24367	24367	1	2	SNP	0.5	C/T
A	24356	24356	1	2	SNP	0.5	A/G
G	24336	24336	1	2	SNP	0.5	G/T
C	24335	24335	1	2	SNP	0.5	C/T
A	24306	24306	1	2	SNP	0.5	A/C
C	24301	24301	1	2	SNP	0.5	C/T
G	24298	24298	1	2	SNP	0.5	G/T
A	24295	24295	1	2	SNP	0.5	A/G
A	24290	24290	1	2	SNP	0.5	A/G
A	24289	24289	1	2	SNP	0.5	A/T
A	24288	24288	1	2	SNP	0.5	A/G
A	24286	24286	1	2	SNP	0.5	A/T
C	24270	24270	1	2	SNP	0.5	C/T
C	24267	24267	1	2	SNP	0.5	C/T
A	24263	24263	1	2	SNP	0.5	A/G
A	24248	24248	1	2	SNP	0.5	A/T
C	24226	24226	1	2	SNP	0.5	C/T
A	24197	24197	1	2	SNP	0.5	A/G
A	24193	24193	1	2	SNP	0.5	A/G
C	24190	24190	1	2	SNP	0.5	C/T
A	24053	24053	1	2	SNP	0.5	A/G
A	24052	24052	1	2	SNP	0.5	A/G
A	24021	24021	1	2	SNP	0.5	A/T
A	24017	24017	1	2	SNP	0.5	A/G
C	24008	24008	1	2	SNP	0.5	C/G
A	23990	23990	1	2	SNP	0.5	A/G
C	23965	23965	1	2	SNP	0.5	C/G
C	23940	23940	1	2	SNP	0.5	C/T
C	23937	23937	1	2	SNP	0.5	C/T
C	23926	23926	1	2	SNP	0.5	C/G
A	23897	23897	1	2	SNP	0.5	A/G
A	23894	23894	1	2	SNP	0.5	A/C
G	23893	23893	1	2	SNP	0.5	G/T
C	23861	23861	1	2	SNP	0.5	C/T
C	23707	23707	1	2	SNP	0.5	C/T
C	23662	23662	1	2	SNP	0.5	C/G
A	23661	23661	1	2	SNP	0.5	A/C
C	23658	23658	1	2	SNP	0.5	C/T
G	23588	23588	1	2	SNP	0.5	G/T
C	23475	23475	1	2	SNP	0.5	C/T
G	23472	23472	1	2	SNP	0.5	G/T
A	23299	23299	1	2	SNP	0.5	A/T
A	23298	23298	1	2	SNP	0.5	A/C
C	23281	23281	1	2	SNP	0.5	C/T
G	23264	23264	1	2	SNP	0.5	G/T
G	22674	22674	1	2	SNP	0.5	G/T
C	22619	22619	1	2	SNP	0.5	C/T
A	22614	22614	1	2	SNP	0.5	A/G
C	22539	22539	1	2	SNP	0.5	C/T
A	22362	22362	1	2	SNP	0.5	A/G
C	22338	22338	1	2	SNP	0.5	C/G
C	22311	22311	1	2	SNP	0.5	C/T
G	21960	21960	1	2	SNP	0.5	G/T
C	21955	21955	1	2	SNP	0.5	C/T
C	21954	21954	1	2	SNP	0.5	C/G
C	21949	21949	1	2	SNP	0.5	C/T
C	21699	21699	1	2	SNP	0.5	C/T
C	21692	21692	1	2	SNP	0.5	C/T
C	21679	21679	1	2	SNP	0.5	C/G
A	21677	21677	1	2	SNP	0.5	A/G
G	21384	21384	1	2	SNP	0.5	G/T
A	21370	21370	1	2	SNP	0.5	A/C
C	21342	21342	1	2	SNP	0.5	C/T
C	20819	20819	1	2	SNP	0.5	C/T
G	20785	20785	1	2	SNP	0.5	G/T
A	20768	20768	1	2	SNP	0.5	A/G
C	20740	20740	1	2	SNP	0.5	C/T
A	20659	20659	1	2	SNP	0.5	A/G
C	20569	20569	1	2	SNP	0.5	C/T
A	20433	20433	1	2	SNP	0.5	A/G
A	20423	20423	1	2	SNP	0.5	A/G
A	20421	20421	1	2	SNP	0.5	A/T
A	20420	20420	1	2	SNP	0.5	A/T
A	20417	20417	1	2	SNP	0.5	A/G
A	20415	20415	1	2	SNP	0.5	A/T
C	20381	20381	1	2	SNP	0.5	C/T
A	20373	20373	1	2	SNP	0.5	A/G
A	20352	20352	1	2	SNP	0.5	A/C
G	20338	20338	1	2	SNP	0.5	G/T
C	20319	20319	1	2	SNP	0.5	C/T
C	20311	20311	1	2	SNP	0.5	C/G
A	20308	20308	1	2	SNP	0.5	A/G
C	20306	20306	1	2	SNP	0.5	C/G
A	20287	20287	1	2	SNP	0.5	A/G
A	20277	20277	1	2	SNP	0.5	A/G
A	20095	20095	1	2	SNP	0.5	A/G
C	20088	20088	1	2	SNP	0.5	C/T
A	19890	19890	1	2	SNP	0.5	A/C
A	19880	19880	1	2	SNP	0.5	A/G
C	19834	19834	1	2	SNP	0.5	C/T
C	19413	19413	1	2	SNP	0.5	C/T
A	19261	19261	1	2	SNP	0.5	A/G
A	19258	19258	1	2	SNP	0.5	A/G
A	19208	19208	1	2	SNP	0.5	A/G
A	19131	19131	1	2	SNP	0.5	A/G
A	19086	19086	1	2	SNP	0.5	A/G
A	18813	18813	1	2	SNP	0.5	A/C
C	18801	18801	1	2	SNP	0.5	C/T
A	18756	18756	1	2	SNP	0.5	A/G
A	18738	18738	1	2	SNP	0.5	A/T
A	18737	18737	1	2	SNP	0.5	A/C
G	18736	18736	1	2	SNP	0.5	G/T
A	18733	18733	1	2	SNP	0.5	A/C
G	18732	18732	1	2	SNP	0.5	G/T
A	18731	18731	1	2	SNP	0.5	A/T
C	18605	18605	1	2	SNP	0.5	C/T
C	18446	18446	1	2	SNP	0.5	C/T
C	18256	18256	1	2	SNP	0.5	C/G
G	18185	18185	1	2	SNP	0.5	G/T
G	18168	18168	1	2	SNP	0.5	G/T
A	18063	18063	1	2	SNP	0.5	A/G
A	18024	18024	1	2	SNP	0.5	A/C
C	18017	18017	1	2	SNP	0.5	C/G
G	17893	17893	1	2	SNP	0.5	G/T
G	17591	17591	1	2	SNP	0.5	G/T
A	17588	17588	1	2	SNP	0.5	A/G
A	17478	17478	1	2	SNP	0.5	A/G
G	17474	17474	1	2	SNP	0.5	G/T
C	17465	17465	1	2	SNP	0.5	C/T
A	17253	17253	1	2	SNP	0.5	A/G
G	17247	17247	1	2	SNP	0.5	G/T
G	17230	17230	1	2	SNP	0.5	G/T
C	17177	17177	1	2	SNP	0.5	C/T
A	17156	17156	1	2	SNP	0.5	A/T
C	17155	17155	1	2	SNP	0.5	C/T
C	16907	16907	1	2	SNP	0.5	C/G
C	16755	16755	1	2	SNP	0.5	C/G
A	16638	16638	1	2	SNP	0.5	A/G
C	16462	16462	1	2	SNP	0.5	C/T
A	16425	16425	1	2	SNP	0.5	A/C
A	16419	16419	1	2	SNP	0.5	A/G
G	16376	16376	1	2	SNP	0.5	G/T
A	16367	16367	1	2	SNP	0.5	A/G
A	16362	16362	1	2	SNP	0.5	A/T
A	16355	16355	1	2	SNP	0.5	A/G
C	16330	16330	1	2	SNP	0.5	C/T
A	16318	16318	1	2	SNP	0.5	A/G
C	16312	16312	1	2	SNP	0.5	C/T
A	16290	16290	1	2	SNP	0.5	A/G
C	16289	16289	1	2	SNP	0.5	C/T
A	16249	16249	1	2	SNP	0.5	A/G
A	16207	16207	1	2	SNP	0.5	A/C
C	16157	16157	1	2	SNP	0.5	C/T
C	16118	16118	1	2	SNP	0.5	C/T
G	16076	16076	1	2	SNP	0.5	G/T
G	16064	16064	1	2	SNP	0.5	G/T
C	16043	16043	1	2	SNP	0.5	C/T
A	15999	15999	1	2	SNP	0.5	A/G
A	15946	15946	1	2	SNP	0.5	A/G
A	15929	15929	1	2	SNP	0.5	A/C
C	15928	15928	1	2	SNP	0.5	C/T
A	15926	15926	1	2	SNP	0.5	A/T
G	15911	15911	1	2	SNP	0.5	G/T
G	15902	15902	1	2	SNP	0.5	G/T
A	15895	15895	1	2	SNP	0.5	A/G
A	15874	15874	1	2	SNP	0.5	A/G
A	15806	15806	1	2	SNP	0.5	A/G
C	15775	15775	1	2	SNP	0.5	C/T
C	15749	15749	1	2	SNP	0.5	C/T
A	15714	15714	1	2	SNP	0.5	A/G
C	15632	15632	1	2	SNP	0.5	C/G
A	15565	15565	1	2	SNP	0.5	A/C
A	15522	15522	1	2	SNP	0.5	A/G
C	15506	15506	1	2	SNP	0.5	C/G
A	15483	15483	1	2	SNP	0.5	A/T
C	15482	15482	1	2	SNP	0.5	C/G
A	15480	15480	1	2	SNP	0.5	A/T
G	15478	15478	1	2	SNP	0.5	G/T
A	15470	15470	1	2	SNP	0.5	A/G
A	15469	15469	1	2	SNP	0.5	A/G
A	15468	15468	1	2	SNP	0.5	A/C
C	15457	15457	1	2	SNP	0.5	C/T
A	15440	15440	1	2	SNP	0.5	A/G
A	15400	15400	1	2	SNP	0.5	A/G
C	15287	15287	1	2	SNP	0.5	C/T
A	15267	15267	1	2	SNP	0.5	A/G
G	15137	15137	1	2	SNP	0.5	G/T
C	15120	15120	1	2	SNP	0.5	C/T
A	15104	15104	1	2	SNP	0.5	A/C
G	15098	15098	1	2	SNP	0.5	G/T
C	15034	15034	1	2	SNP	0.5	C/T
C	15023	15023	1	2	SNP	0.5	C/T
A	14994	14994	1	2	SNP	0.5	A/C
G	14989	14989	1	2	SNP	0.5	G/T
A	14951	14951	1	2	SNP	0.5	A/G
C	14896	14896	1	2	SNP	0.5	C/T
C	14895	14895	1	2	SNP	0.5	C/T
C	14892	14892	1	2	SNP	0.5	C/T
C	14878	14878	1	2	SNP	0.5	C/T
C	14679	14679	1	2	SNP	0.5	C/T
A	14651	14651	1	2	SNP	0.5	A/G
C	14636	14636	1	2	SNP	0.5	C/T
A	14497	14497	1	2	SNP	0.5	A/G
A	14386	14386	1	2	SNP	0.5	A/C
A	14347	14347	1	2	SNP	0.5	A/C
G	14341	14341	1	2	SNP	0.5	G/T
A	14327	14327	1	2	SNP	0.5	A/C
C	14159	14159	1	2	SNP	0.5	C/T
C	14156	14156	1	2	SNP	0.5	C/T
A	13955	13955	1	2	SNP	0.5	A/C
A	13954	13954	1	2	SNP	0.5	A/C
A	13932	13932	1	2	SNP	0.5	A/G
G	13890	13890	1	2	SNP	0.5	G/T
A	13878	13878	1	2	SNP	0.5	A/T
A	13847	13847	1	2	SNP	0.5	A/G
A	13799	13799	1	2	SNP	0.5	A/G
C	13768	13768	1	2	SNP	0.5	C/T
C	13729	13729	1	2	SNP	0.5	C/T
C	13717	13717	1	2	SNP	0.5	C/T
C	13690	13690	1	2	SNP	0.5	C/T
G	13648	13648	1	2	SNP	0.5	G/T
A	13615	13615	1	2	SNP	0.5	A/C
G	13597	13597	1	2	SNP	0.5	G/T
A	13565	13565	1	2	SNP	0.5	A/G
C	13559	13559	1	2	SNP	0.5	C/T
A	13538	13538	1	2	SNP	0.5	A/G
A	13469	13469	1	2	SNP	0.5	A/C
G	13444	13444	1	2	SNP	0.5	G/T
C	13433	13433	1	2	SNP	0.5	C/T
A	13404	13404	1	2	SNP	0.5	A/G
G	13384	13384	1	2	SNP	0.5	G/T
G	13370	13370	1	2	SNP	0.5	G/T
C	13354	13354	1	2	SNP	0.5	C/G
G	13322	13322	1	2	SNP	0.5	G/T
G	13317	13317	1	2	SNP	0.5	G/T
A	13306	13306	1	2	SNP	0.5	A/C
A	13258	13258	1	2	SNP	0.5	A/G
A	13243	13243	1	2	SNP	0.5	A/G
A	13217	13217	1	2	SNP	0.5	A/G
A	13204	13204	1	2	SNP	0.5	A/C
C	13202	13202	1	2	SNP	0.5	C/T
C	13199	13199	1	2	SNP	0.5	C/T
A	13056	13056	1	2	SNP	0.5	A/G
C	12967	12967	1	2	SNP	0.5	C/T
C	12854	12854	1	2	SNP	0.5	C/G
A	12719	12719	1	2	SNP	0.5	A/G
A	12687	12687	1	2	SNP	0.5	A/C
C	12609	12609	1	2	SNP	0.5	C/T
A	12498	12498	1	2	SNP	0.5	A/T
A	12449	12449	1	2	SNP	0.5	A/G
A	12385	12385	1	2	SNP	0.5	A/G
A	12315	12315	1	2	SNP	0.5	A/C
G	12303	12303	1	2	SNP	0.5	G/T
G	12287	12287	1	2	SNP	0.5	G/T
G	12233	12233	1	2	SNP	0.5	G/T
C	12224	12224	1	2	SNP	0.5	C/T
C	12141	12141	1	2	SNP	0.5	C/G
C	12135	12135	1	2	SNP	0.5	C/T
C	12099	12099	1	2	SNP	0.5	C/T
A	12004	12004	1	2	SNP	0.5	A/G
G	11946	11946	1	2	SNP	0.5	G/T
C	11907	11907	1	2	SNP	0.5	C/T
C	11877	11877	1	2	SNP	0.5	C/T
G	11849	11849	1	2	SNP	0.5	G/T
A	11833	11833	1	2	SNP	0.5	A/T
G	11832	11832	1	2	SNP	0.5	G/T
A	11831	11831	1	2	SNP	0.5	A/T
A	11830	11830	1	2	SNP	0.5	A/C
A	11829	11829	1	2	SNP	0.5	A/T
C	11610	11610	1	2	SNP	0.5	C/T
A	11598	11598	1	2	SNP	0.5	A/G
G	11573	11573	1	2	SNP	0.5	G/T
C	11532	11532	1	2	SNP	0.5	C/G
C	11460	11460	1	2	SNP	0.5	C/T
G	11420	11420	1	2	SNP	0.5	G/T
A	11331	11331	1	2	SNP	0.5	A/T
A	11319	11319	1	2	SNP	0.5	A/G
G	11153	11153	1	2	SNP	0.5	G/T
A	11147	11147	1	2	SNP	0.5	A/C
A	11115	11115	1	2	SNP	0.5	A/G
A	11062	11062	1	2	SNP	0.5	A/C
C	10965	10965	1	2	SNP	0.5	C/T
C	10953	10953	1	2	SNP	0.5	C/T
A	10907	10907	1	2	SNP	0.5	A/G
A	10862	10862	1	2	SNP	0.5	A/T
A	10861	10861	1	2	SNP	0.5	A/C
C	10860	10860	1	2	SNP	0.5	C/T
A	10859	10859	1	2	SNP	0.5	A/C
C	10858	10858	1	2	SNP	0.5	C/T
C	10852	10852	1	2	SNP	0.5	C/G
A	10846	10846	1	2	SNP	0.5	A/G
G	10845	10845	1	2	SNP	0.5	G/T
A	10844	10844	1	2	SNP	0.5	A/G
G	10843	10843	1	2	SNP	0.5	G/T
A	10842	10842	1	2	SNP	0.5	A/T
C	10806	10806	1	2	SNP	0.5	C/T
G	10794	10794	1	2	SNP	0.5	G/T
G	10789	10789	1	2	SNP	0.5	G/T
A	10736	10736	1	2	SNP	0.5	A/G
A	10687	10687	1	2	SNP	0.5	A/G
C	10684	10684	1	2	SNP	0.5	C/T
A	10680	10680	1	2	SNP	0.5	A/C
C	10671	10671	1	2	SNP	0.5	C/T
A	10670	10670	1	2	SNP	0.5	A/G
C	10667	10667	1	2	SNP	0.5	C/G
A	10660	10660	1	2	SNP	0.5	A/C
G	10615	10615	1	2	SNP	0.5	G/T
C	10596	10596	1	2	SNP	0.5	C/T
C	10595	10595	1	2	SNP	0.5	C/T
A	10566	10566	1	2	SNP	0.5	A/G
C	10514	10514	1	2	SNP	0.5	C/T
A	10511	10511	1	2	SNP	0.5	A/G
G	10509	10509	1	2	SNP	0.5	G/T
G	10497	10497	1	2	SNP	0.5	G/T
C	10484	10484	1	2	SNP	0.5	C/G
G	10472	10472	1	2	SNP	0.5	G/T
G	10442	10442	1	2	SNP	0.5	G/T
C	10361	10361	1	2	SNP	0.5	C/G
A	10330	10330	1	2	SNP	0.5	A/G
A	10325	10325	1	2	SNP	0.5	A/C
C	10299	10299	1	2	SNP	0.5	C/T
A	10292	10292	1	2	SNP	0.5	A/G
C	10262	10262	1	2	SNP	0.5	C/T
A	10249	10249	1	2	SNP	0.5	A/T
A	10248	10248	1	2	SNP	0.5	A/C
G	10247	10247	1	2	SNP	0.5	G/T
A	10246	10246	1	2	SNP	0.5	A/T
A	10188	10188	1	2	SNP	0.5	A/G
A	10161	10161	1	2	SNP	0.5	A/C
C	9591	9591	1	2	SNP	0.5	C/T
C	9435	9435	1	2	SNP	0.5	C/T
C	9417	9417	1	2	SNP	0.5	C/T
A	9401	9401	1	2	SNP	0.5	A/C
A	9379	9379	1	2	SNP	0.5	A/C
A	9375	9375	1	2	SNP	0.5	A/G
C	9362	9362	1	2	SNP	0.5	C/T
A	9334	9334	1	2	SNP	0.5	A/G
A	9324	9324	1	2	SNP	0.5	A/G
C	9285	9285	1	2	SNP	0.5	C/T
C	9284	9284	1	2	SNP	0.5	C/G
C	9246	9246	1	2	SNP	0.5	C/T
A	9235	9235	1	2	SNP	0.5	A/C
C	9197	9197	1	2	SNP	0.5	C/T
C	9176	9176	1	2	SNP	0.5	C/T
A	9159	9159	1	2	SNP	0.5	A/G
A	9104	9104	1	2	SNP	0.5	A/G
G	9091	9091	1	2	SNP	0.5	G/T
G	9088	9088	1	2	SNP	0.5	G/T
A	9063	9063	1	2	SNP	0.5	A/G
A	9062	9062	1	2	SNP	0.5	A/C
A	9059	9059	1	2	SNP	0.5	A/G
C	9047	9047	1	2	SNP	0.5	C/T
A	8942	8942	1	2	SNP	0.5	A/G
C	8868	8868	1	2	SNP	0.5	C/G
G	8764	8764	1	2	SNP	0.5	G/T
A	8755	8755	1	2	SNP	0.5	A/G
C	8697	8697	1	2	SNP	0.5	C/G
C	8583	8583	1	2	SNP	0.5	C/G
C	8537	8537	1	2	SNP	0.5	C/T
A	8535	8535	1	2	SNP	0.5	A/C
G	8515	8515	1	2	SNP	0.5	G/T
C	8501	8501	1	2	SNP	0.5	C/T
A	8457	8457	1	2	SNP	0.5	A/G
A	8417	8417	1	2	SNP	0.5	A/G
G	8413	8413	1	2	SNP	0.5	G/T
A	8377	8377	1	2	SNP	0.5	A/C
A	8355	8355	1	2	SNP	0.5	A/C
A	8331	8331	1	2	SNP	0.5	A/G
C	8324	8324	1	2	SNP	0.5	C/T
C	8319	8319	1	2	SNP	0.5	C/T
C	8315	8315	1	2	SNP	0.5	C/G
C	8286	8286	1	2	SNP	0.5	C/T
G	8244	8244	1	2	SNP	0.5	G/T
A	8225	8225	1	2	SNP	0.5	A/G
A	8217	8217	1	2	SNP	0.5	A/C
G	8211	8211	1	2	SNP	0.5	G/T
A	8190	8190	1	2	SNP	0.5	A/T
C	8139	8139	1	2	SNP	0.5	C/T
A	8113	8113	1	2	SNP	0.5	A/C
A	8111	8111	1	2	SNP	0.5	A/C
G	8082	8082	1	2	SNP	0.5	G/T
A	8075	8075	1	2	SNP	0.5	A/C
A	8008	8008	1	2	SNP	0.5	A/G
A	7925	7925	1	2	SNP	0.5	A/G
A	7921	7921	1	2	SNP	0.5	A/C
C	7913	7913	1	2	SNP	0.5	C/T
C	7898	7898	1	2	SNP	0.5	C/T
A	7891	7891	1	2	SNP	0.5	A/C
A	7882	7882	1	2	SNP	0.5	A/G
G	7877	7877	1	2	SNP	0.5	G/T
C	7876	7876	1	2	SNP	0.5	C/G
C	7870	7870	1	2	SNP	0.5	C/T
C	7853	7853	1	2	SNP	0.5	C/G
C	7848	7848	1	2	SNP	0.5	C/T
G	7845	7845	1	2	SNP	0.5	G/T
G	7827	7827	1	2	SNP	0.5	G/T
A	7826	7826	1	2	SNP	0.5	A/C
A	7814	7814	1	2	SNP	0.5	A/C
G	7794	7794	1	2	SNP	0.5	G/T
G	7791	7791	1	2	SNP	0.5	G/T
C	7781	7781	1	2	SNP	0.5	C/G
A	7778	7778	1	2	SNP	0.5	A/G
G	7776	7776	1	2	SNP	0.5	G/T
G	7773	7773	1	2	SNP	0.5	G/T
A	7771	7771	1	2	SNP	0.5	A/G
A	7770	7770	1	2	SNP	0.5	A/C
G	7767	7767	1	2	SNP	0.5	G/T
C	7764	7764	1	2	SNP	0.5	C/T
G	7762	7762	1	2	SNP	0.5	G/T
A	7760	7760	1	2	SNP	0.5	A/T
A	7759	7759	1	2	SNP	0.5	A/T
A	7757	7757	1	2	SNP	0.5	A/G
C	7756	7756	1	2	SNP	0.5	C/G
G	7755	7755	1	2	SNP	0.5	G/T
A	7754	7754	1	2	SNP	0.5	A/T
G	7753	7753	1	2	SNP	0.5	G/T
A	7747	7747	1	2	SNP	0.5	A/C
A	7724	7724	1	2	SNP	0.5	A/G
C	7674	7674	1	2	SNP	0.5	C/T
G	7668	7668	1	2	SNP	0.5	G/T
A	7661	7661	1	2	SNP	0.5	A/C
C	7605	7605	1	2	SNP	0.5	C/T
C	7567	7567	1	2	SNP	0.5	C/G
A	7544	7544	1	2	SNP	0.5	A/C
C	7534	7534	1	2	SNP	0.5	C/T
A	7524	7524	1	2	SNP	0.5	A/C
C	7494	7494	1	2	SNP	0.5	C/T
A	7465	7465	1	2	SNP	0.5	A/C
C	7428	7428	1	2	SNP	0.5	C/T
A	7422	7422	1	2	SNP	0.5	A/G
C	7344	7344	1	2	SNP	0.5	C/T
C	7260	7260	1	2	SNP	0.5	C/T
A	7225	7225	1	2	SNP	0.5	A/C
A	7211	7211	1	2	SNP	0.5	A/G
G	7202	7202	1	2	SNP	0.5	G/T
G	7201	7201	1	2	SNP	0.5	G/T
A	7199	7199	1	2	SNP	0.5	A/G
A	7143	7143	1	2	SNP	0.5	A/G
G	7105	7105	1	2	SNP	0.5	G/T
G	7071	7071	1	2	SNP	0.5	G/T
A	7059	7059	1	2	SNP	0.5	A/C
C	6956	6956	1	2	SNP	0.5	C/G
C	6935	6935	1	2	SNP	0.5	C/T
A	6916	6916	1	2	SNP	0.5	A/C
C	6892	6892	1	2	SNP	0.5	C/T
C	6887	6887	1	2	SNP	0.5	C/T
C	6861	6861	1	2	SNP	0.5	C/T
C	6808	6808	1	2	SNP	0.5	C/T
C	6790	6790	1	2	SNP	0.5	C/G
C	6787	6787	1	2	SNP	0.5	C/G
C	6676	6676	1	2	SNP	0.5	C/G
A	6659	6659	1	2	SNP	0.5	A/G
A	6638	6638	1	2	SNP	0.5	A/G
A	6637	6637	1	2	SNP	0.5	A/G
C	6622	6622	1	2	SNP	0.5	C/T
A	6618	6618	1	2	SNP	0.5	A/G
A	6613	6613	1	2	SNP	0.5	A/G
A	6612	6612	1	2	SNP	0.5	A/G
A	6611	6611	1	2	SNP	0.5	A/G
G	6593	6593	1	2	SNP	0.5	G/T
A	6588	6588	1	2	SNP	0.5	A/G
A	6583	6583	1	2	SNP	0.5	A/G
G	6582	6582	1	2	SNP	0.5	G/T
G	6578	6578	1	2	SNP	0.5	G/T
G	6570	6570	1	2	SNP	0.5	G/T
A	6569	6569	1	2	SNP	0.5	A/G
A	6567	6567	1	2	SNP	0.5	A/T
G	6565	6565	1	2	SNP	0.5	G/T
G	6564	6564	1	2	SNP	0.5	G/T
G	6531	6531	1	2	SNP	0.5	G/T
G	6530	6530	1	2	SNP	0.5	G/T
C	6529	6529	1	2	SNP	0.5	C/T
A	6523	6523	1	2	SNP	0.5	A/C
C	6451	6451	1	2	SNP	0.5	C/G
A	6420	6420	1	2	SNP	0.5	A/G
A	6390	6390	1	2	SNP	0.5	A/C
C	6361	6361	1	2	SNP	0.5	C/T
G	6357	6357	1	2	SNP	0.5	G/T
C	6319	6319	1	2	SNP	0.5	C/G
G	6285	6285	1	2	SNP	0.5	G/T
A	6277	6277	1	2	SNP	0.5	A/G
G	6259	6259	1	2	SNP	0.5	G/T
G	6252	6252	1	2	SNP	0.5	G/T
A	6239	6239	1	2	SNP	0.5	A/C
C	6227	6227	1	2	SNP	0.5	C/T
C	6219	6219	1	2	SNP	0.5	C/T
A	6217	6217	1	2	SNP	0.5	A/C
A	6194	6194	1	2	SNP	0.5	A/G
C	6190	6190	1	2	SNP	0.5	C/G
A	6168	6168	1	2	SNP	0.5	A/C
C	6157	6157	1	2	SNP	0.5	C/G
A	6144	6144	1	2	SNP	0.5	A/G
G	6141	6141	1	2	SNP	0.5	G/T
A	6136	6136	1	2	SNP	0.5	A/C
G	6131	6131	1	2	SNP	0.5	G/T
A	6090	6090	1	2	SNP	0.5	A/G
G	6083	6083	1	2	SNP	0.5	G/T
G	6074	6074	1	2	SNP	0.5	G/T
C	6060	6060	1	2	SNP	0.5	C/T
G	6049	6049	1	2	SNP	0.5	G/T
G	6022	6022	1	2	SNP	0.5	G/T
A	5980	5980	1	2	SNP	0.5	A/C
G	5944	5944	1	2	SNP	0.5	G/T
A	5911	5911	1	2	SNP	0.5	A/G
C	5908	5908	1	2	SNP	0.5	C/T
G	5902	5902	1	2	SNP	0.5	G/T
A	5846	5846	1	2	SNP	0.5	A/C
A	5834	5834	1	2	SNP	0.5	A/G
A	5828	5828	1	2	SNP	0.5	A/G
C	5802	5802	1	2	SNP	0.5	C/T
A	5801	5801	1	2	SNP	0.5	A/C
C	5798	5798	1	2	SNP	0.5	C/G
A	5719	5719	1	2	SNP	0.5	A/C
A	5710	5710	1	2	SNP	0.5	A/C
C	5649	5649	1	2	SNP	0.5	C/G
G	5646	5646	1	2	SNP	0.5	G/T
A	5625	5625	1	2	SNP	0.5	A/T
C	5570	5570	1	2	SNP	0.5	C/T
G	5564	5564	1	2	SNP	0.5	G/T
A	5561	5561	1	2	SNP	0.5	A/C
A	5544	5544	1	2	SNP	0.5	A/C
C	5505	5505	1	2	SNP	0.5	C/T
A	5502	5502	1	2	SNP	0.5	A/C
A	5391	5391	1	2	SNP	0.5	A/G
A	5359	5359	1	2	SNP	0.5	A/G
A	5354	5354	1	2	SNP	0.5	A/G
G	5348	5348	1	2	SNP	0.5	G/T
A	5346	5346	1	2	SNP	0.5	A/G
A	5340	5340	1	2	SNP	0.5	A/C
C	5337	5337	1	2	SNP	0.5	C/T
A	5336	5336	1	2	SNP	0.5	A/C
A	5321	5321	1	2	SNP	0.5	A/C
A	5273	5273	1	2	SNP	0.5	A/C
G	5259	5259	1	2	SNP	0.5	G/T
C	5251	5251	1	2	SNP	0.5	C/T
C	5219	5219	1	2	SNP	0.5	C/G
A	5212	5212	1	2	SNP	0.5	A/C
G	5206	5206	1	2	SNP	0.5	G/T
C	5168	5168	1	2	SNP	0.5	C/T
A	5165	5165	1	2	SNP	0.5	A/C
A	5158	5158	1	2	SNP	0.5	A/G
G	5156	5156	1	2	SNP	0.5	G/T
A	5147	5147	1	2	SNP	0.5	A/G
A	5114	5114	1	2	SNP	0.5	A/G
C	5107	5107	1	2	SNP	0.5	C/G
C	4946	4946	1	2	SNP	0.5	C/G
A	4904	4904	1	2	SNP	0.5	A/C
A	4903	4903	1	2	SNP	0.5	A/T
C	4899	4899	1	2	SNP	0.5	C/G
C	4898	4898	1	2	SNP	0.5	C/G
C	4895	4895	1	2	SNP	0.5	C/G
A	4894	4894	1	2	SNP	0.5	A/T
G	4893	4893	1	2	SNP	0.5	G/T
G	4878	4878	1	2	SNP	0.5	G/T
A	4845	4845	1	2	SNP	0.5	A/G
C	4814	4814	1	2	SNP	0.5	C/G
G	4802	4802	1	2	SNP	0.5	G/T
A	4742	4742	1	2	SNP	0.5	A/C
A	4741	4741	1	2	SNP	0.5	A/C
A	4729	4729	1	2	SNP	0.5	A/C
A	4712	4712	1	2	SNP	0.5	A/G
G	4706	4706	1	2	SNP	0.5	G/T
A	4697	4697	1	2	SNP	0.5	A/G
A	4678	4678	1	2	SNP	0.5	A/C
G	4633	4633	1	2	SNP	0.5	G/T
C	4614	4614	1	2	SNP	0.5	C/G
G	4608	4608	1	2	SNP	0.5	G/T
C	4603	4603	1	2	SNP	0.5	C/G
A	4598	4598	1	2	SNP	0.5	A/T
A	4586	4586	1	2	SNP	0.5	A/C
C	4564	4564	1	2	SNP	0.5	C/T
A	4556	4556	1	2	SNP	0.5	A/G
A	4548	4548	1	2	SNP	0.5	A/G
A	4519	4519	1	2	SNP	0.5	A/G
A	4508	4508	1	2	SNP	0.5	A/C
G	4505	4505	1	2	SNP	0.5	G/T
G	4486	4486	1	2	SNP	0.5	G/T
A	4446	4446	1	2	SNP	0.5	A/C
A	4424	4424	1	2	SNP	0.5	A/G
A	4375	4375	1	2	SNP	0.5	A/G
A	4340	4340	1	2	SNP	0.5	A/C
A	4327	4327	1	2	SNP	0.5	A/G
A	4326	4326	1	2	SNP	0.5	A/C
C	4324	4324	1	2	SNP	0.5	C/T
A	4323	4323	1	2	SNP	0.5	A/C
C	4309	4309	1	2	SNP	0.5	C/G
A	4303	4303	1	2	SNP	0.5	A/C
C	4290	4290	1	2	SNP	0.5	C/G
C	4270	4270	1	2	SNP	0.5	C/T
G	4261	4261	1	2	SNP	0.5	G/T
G	4260	4260	1	2	SNP	0.5	G/T
C	4253	4253	1	2	SNP	0.5	C/T
A	4179	4179	1	2	SNP	0.5	A/G
C	4133	4133	1	2	SNP	0.5	C/T
G	4127	4127	1	2	SNP	0.5	G/T
A	4117	4117	1	2	SNP	0.5	A/C
G	4112	4112	1	2	SNP	0.5	G/T
C	4060	4060	1	2	SNP	0.5	C/G
A	4058	4058	1	2	SNP	0.5	A/C
C	4043	4043	1	2	SNP	0.5	C/G
C	4032	4032	1	2	SNP	0.5	C/G
A	4014	4014	1	2	SNP	0.5	A/G
A	4009	4009	1	2	SNP	0.5	A/G
C	4000	4000	1	2	SNP	0.5	C/T
A	3986	3986	1	2	SNP	0.5	A/C
A	3976	3976	1	2	SNP	0.5	A/T
C	3975	3975	1	2	SNP	0.5	C/T
A	3971	3971	1	2	SNP	0.5	A/G
A	2812	2812	1	2	SNP	0.5	A/G
A	2803	2803	1	2	SNP	0.5	A/C
A	2796	2796	1	2	SNP	0.5	A/C
C	2789	2789	1	2	SNP	0.5	C/T
A	2785	2785	1	2	SNP	0.5	A/T
G	2784	2784	1	2	SNP	0.5	G/T
C	2758	2758	1	2	SNP	0.5	C/G
C	2742	2742	1	2	SNP	0.5	C/T
C	2740	2740	1	2	SNP	0.5	C/T
A	2722	2722	1	2	SNP	0.5	A/C
C	2673	2673	1	2	SNP	0.5	C/T
A	2668	2668	1	2	SNP	0.5	A/C
G	2660	2660	1	2	SNP	0.5	G/T
C	2652	2652	1	2	SNP	0.5	C/T
A	2649	2649	1	2	SNP	0.5	A/C
C	2639	2639	1	2	SNP	0.5	C/T
C	2626	2626	1	2	SNP	0.5	C/G
A	2598	2598	1	2	SNP	0.5	A/G
C	2586	2586	1	2	SNP	0.5	C/G
G	2498	2498	1	2	SNP	0.5	G/T
A	2488	2488	1	2	SNP	0.5	A/C
C	2487	2487	1	2	SNP	0.5	C/T
C	2479	2479	1	2	SNP	0.5	C/T
A	2478	2478	1	2	SNP	0.5	A/G
A	2474	2474	1	2	SNP	0.5	A/G
A	2473	2473	1	2	SNP	0.5	A/C
A	2469	2469	1	2	SNP	0.5	A/C
C	2468	2468	1	2	SNP	0.5	C/G
A	2467	2467	1	2	SNP	0.5	A/T
G	2457	2457	1	2	SNP	0.5	G/T
A	2299	2299	1	2	SNP	0.5	A/G
A	2231	2231	1	2	SNP	0.5	A/G
A	2148	2148	1	2	SNP	0.5	A/G
A	2120	2120	1	2	SNP	0.5	A/G
C	2118	2118	1	2	SNP	0.5	C/T
G	2086	2086	1	2	SNP	0.5	G/T
C	2082	2082	1	2	SNP	0.5	C/G
C	1993	1993	1	2	SNP	0.5	C/T
A	1988	1988	1	2	SNP	0.5	A/C
G	1934	1934	1	2	SNP	0.5	G/T
G	1931	1931	1	2	SNP	0.5	G/T
C	1855	1855	1	2	SNP	0.5	C/T
A	1837	1837	1	2	SNP	0.5	A/G
G	1730	1730	1	2	SNP	0.5	G/T
G	1424	1424	1	2	SNP	0.5	G/T
A	1419	1419	1	2	SNP	0.5	A/G
G	1283	1283	1	2	SNP	0.5	G/T
A	1238	1238	1	2	SNP	0.5	A/C
C	1182	1182	1	2	SNP	0.5	C/T
G	1152	1152	1	2	SNP	0.5	G/T
G	1050	1050	1	2	SNP	0.5	G/T
A	1030	1030	1	2	SNP	0.5	A/G
G	936	936	1	2	SNP	0.5	G/T
G	908	908	1	2	SNP	0.5	G/T
C	874	874	1	2	SNP	0.5	C/T
A	868	868	1	2	SNP	0.5	A/T
G	720	720	1	2	SNP	0.5	G/T
G	707	707	1	2	SNP	0.5	G/T
A	673	673	1	2	SNP	0.5	A/G
G	644	644	1	2	SNP	0.5	G/T
C	578	578	1	2	SNP	0.5	C/T
A	470	470	1	2	SNP	0.5	A/G
C	461	461	1	2	SNP	0.5	C/G
A	455	455	1	2	SNP	0.5	A/C
A	383	383	1	2	SNP	0.5	A/G
C	344	344	1	2	SNP	0.5	C/G
A	319	319	1	2	SNP	0.5	A/C
G	317	317	1	2	SNP	0.5	G/T
C	248	248	1	2	SNP	0.5	C/T
A	245	245	1	2	SNP	0.5	A/C
C	239	239	1	2	SNP	0.5	C/T
G	227	227	1	2	SNP	0.5	G/T
C	136	136	1	2	SNP	0.5	C/G
G	128	128	1	2	SNP	0.5	G/T
C	119	119	1	2	SNP	0.5	C/T
A	115	115	1	2	SNP	0.5	A/T
C	103	103	1	2	SNP	0.5	C/T
A	99	99	1	2	SNP	0.5	A/T
A	98	98	1	2	SNP	0.5	A/G
C	96	96	1	2	SNP	0.5	C/T
A	94	94	1	2	SNP	0.5	A/T
A	90	90	1	2	SNP	0.5	A/G
A	88	88	1	2	SNP	0.5	A/G
A	87	87	1	2	SNP	0.5	A/C
A	86	86	1	2	SNP	0.5	A/G

## Sheet: P.atr LSC
Table S3. SNPs in the Plantago atrata large single copy plastome region
Name	Minimum	Maximum	Length	Coverage	Polymorphism Type	Variant Frequency	SNP
C	84653	84653	1	2	SNP	0.5	C/G
G	84632	84632	1	2	SNP	0.5	G/T
C	84626	84626	1	2	SNP	0.5	C/T
C	84596	84596	1	2	SNP	0.5	C/T		Transition	C/T	727	1432	Ts/Tv	1.44646
A	84497	84497	1	2	SNP	0.5	A/G			A/G	705
C	84456	84456	1	2	SNP	0.5	C/T
A	84438	84438	1	2	SNP	0.5	A/G		Transversion	A/T	362	990
C	84350	84350	1	2	SNP	0.5	C/T			A/C	234
C	84331	84331	1	2	SNP	0.5	C/G			G/T	278
A	84323	84323	1	2	SNP	0.5	A/T			C/G	116
C	84296	84296	1	2	SNP	0.5	C/T			Total	2422
A	84186	84186	1	2	SNP	0.5	A/T
C	84171	84171	1	2	SNP	0.5	C/T
C	84140	84140	1	2	SNP	0.5	C/T
A	84068	84068	1	2	SNP	0.5	A/G
C	84044	84044	1	2	SNP	0.5	C/T
A	84036	84036	1	2	SNP	0.5	A/T
C	83996	83996	1	2	SNP	0.5	C/T
C	83995	83995	1	2	SNP	0.5	C/G
A	83994	83994	1	2	SNP	0.5	A/G
A	83993	83993	1	2	SNP	0.5	A/T
C	83991	83991	1	2	SNP	0.5	C/T
C	83989	83989	1	2	SNP	0.5	C/T
C	83988	83988	1	2	SNP	0.5	C/T
C	83982	83982	1	2	SNP	0.5	C/T
A	83978	83978	1	2	SNP	0.5	A/G
C	83968	83968	1	2	SNP	0.5	C/T
C	83951	83951	1	2	SNP	0.5	C/T
A	83939	83939	1	2	SNP	0.5	A/C
C	83887	83887	1	2	SNP	0.5	C/T
G	83886	83886	1	2	SNP	0.5	G/T
A	83885	83885	1	2	SNP	0.5	A/T
A	83769	83769	1	2	SNP	0.5	A/G
G	83759	83759	1	2	SNP	0.5	G/T
A	83691	83691	1	2	SNP	0.5	A/G
C	83685	83685	1	2	SNP	0.5	C/T
G	83634	83634	1	2	SNP	0.5	G/T
C	83607	83607	1	2	SNP	0.5	C/T
G	83579	83579	1	2	SNP	0.5	G/T
C	83577	83577	1	2	SNP	0.5	C/T
G	83529	83529	1	2	SNP	0.5	G/T
C	83412	83412	1	2	SNP	0.5	C/T
A	83358	83358	1	2	SNP	0.5	A/G
C	83334	83334	1	2	SNP	0.5	C/T
A	83229	83229	1	2	SNP	0.5	A/G
C	83220	83220	1	2	SNP	0.5	C/T
A	83208	83208	1	2	SNP	0.5	A/G
A	83190	83190	1	2	SNP	0.5	A/G
G	83187	83187	1	2	SNP	0.5	G/T
C	83183	83183	1	2	SNP	0.5	C/T
A	83181	83181	1	2	SNP	0.5	A/G
C	83179	83179	1	2	SNP	0.5	C/T
C	83176	83176	1	2	SNP	0.5	C/T
A	83154	83154	1	2	SNP	0.5	A/G
A	83151	83151	1	2	SNP	0.5	A/T
G	83129	83129	1	2	SNP	0.5	G/T
C	83115	83115	1	2	SNP	0.5	C/T
G	83114	83114	1	2	SNP	0.5	G/T
A	83100	83100	1	2	SNP	0.5	A/C
C	83097	83097	1	2	SNP	0.5	C/T
A	83064	83064	1	2	SNP	0.5	A/C
A	83058	83058	1	2	SNP	0.5	A/C
A	83057	83057	1	2	SNP	0.5	A/T
A	83056	83056	1	2	SNP	0.5	A/T
C	83049	83049	1	2	SNP	0.5	C/T
A	83042	83042	1	2	SNP	0.5	A/G
C	83001	83001	1	2	SNP	0.5	C/T
A	82995	82995	1	2	SNP	0.5	A/G
A	82979	82979	1	2	SNP	0.5	A/C
G	82970	82970	1	2	SNP	0.5	G/T
A	82966	82966	1	2	SNP	0.5	A/G
A	82962	82962	1	2	SNP	0.5	A/G
G	82957	82957	1	2	SNP	0.5	G/T
C	82931	82931	1	2	SNP	0.5	C/T
C	82864	82864	1	2	SNP	0.5	C/T
C	82785	82785	1	2	SNP	0.5	C/T
A	82765	82765	1	2	SNP	0.5	A/G
C	82764	82764	1	2	SNP	0.5	C/G
C	82721	82721	1	2	SNP	0.5	C/G
C	82709	82709	1	2	SNP	0.5	C/T
A	82622	82622	1	2	SNP	0.5	A/G
A	82611	82611	1	2	SNP	0.5	A/G
C	82592	82592	1	2	SNP	0.5	C/T
A	82567	82567	1	2	SNP	0.5	A/C
C	82525	82525	1	2	SNP	0.5	C/T
G	82519	82519	1	2	SNP	0.5	G/T
C	82513	82513	1	2	SNP	0.5	C/T
A	82482	82482	1	2	SNP	0.5	A/T
C	82481	82481	1	2	SNP	0.5	C/T
A	82480	82480	1	2	SNP	0.5	A/T
A	82478	82478	1	2	SNP	0.5	A/T
A	82477	82477	1	2	SNP	0.5	A/T
A	82474	82474	1	2	SNP	0.5	A/T
A	82472	82472	1	2	SNP	0.5	A/T
A	82471	82471	1	2	SNP	0.5	A/T
G	82470	82470	1	2	SNP	0.5	G/T
A	82469	82469	1	2	SNP	0.5	A/T
A	82463	82463	1	2	SNP	0.5	A/T
A	82462	82462	1	2	SNP	0.5	A/G
G	82461	82461	1	2	SNP	0.5	G/T
A	82460	82460	1	2	SNP	0.5	A/G
G	82447	82447	1	2	SNP	0.5	G/T
C	82427	82427	1	2	SNP	0.5	C/T
A	82412	82412	1	2	SNP	0.5	A/C
A	82410	82410	1	2	SNP	0.5	A/T
A	82409	82409	1	2	SNP	0.5	A/G
C	82406	82406	1	2	SNP	0.5	C/T
C	82404	82404	1	2	SNP	0.5	C/G
A	82338	82338	1	2	SNP	0.5	A/G
A	82289	82289	1	2	SNP	0.5	A/G
A	82286	82286	1	2	SNP	0.5	A/C
A	82271	82271	1	2	SNP	0.5	A/G
C	82270	82270	1	2	SNP	0.5	C/T
A	82225	82225	1	2	SNP	0.5	A/G
C	82202	82202	1	2	SNP	0.5	C/G
C	82201	82201	1	2	SNP	0.5	C/T
C	82171	82171	1	2	SNP	0.5	C/T
A	82121	82121	1	2	SNP	0.5	A/T
A	82090	82090	1	2	SNP	0.5	A/C
C	82031	82031	1	2	SNP	0.5	C/T
G	82020	82020	1	2	SNP	0.5	G/T
C	81874	81874	1	2	SNP	0.5	C/T
A	81837	81837	1	2	SNP	0.5	A/G
A	81828	81828	1	2	SNP	0.5	A/G
C	81708	81708	1	2	SNP	0.5	C/T
A	81666	81666	1	2	SNP	0.5	A/G
A	81604	81604	1	2	SNP	0.5	A/T
G	81596	81596	1	2	SNP	0.5	G/T
C	81593	81593	1	2	SNP	0.5	C/T
C	81583	81583	1	2	SNP	0.5	C/T
C	81578	81578	1	2	SNP	0.5	C/T
C	81576	81576	1	2	SNP	0.5	C/T
A	81550	81550	1	2	SNP	0.5	A/C
C	81549	81549	1	2	SNP	0.5	C/T
A	81548	81548	1	2	SNP	0.5	A/G
C	81417	81417	1	2	SNP	0.5	C/T
C	81377	81377	1	2	SNP	0.5	C/T
A	81204	81204	1	2	SNP	0.5	A/G
C	81165	81165	1	2	SNP	0.5	C/T
A	81116	81116	1	2	SNP	0.5	A/T
G	81102	81102	1	2	SNP	0.5	G/T
G	81093	81093	1	2	SNP	0.5	G/T
C	81076	81076	1	2	SNP	0.5	C/G
A	81050	81050	1	2	SNP	0.5	A/G
A	81047	81047	1	2	SNP	0.5	A/T
A	81046	81046	1	2	SNP	0.5	A/T
A	81045	81045	1	2	SNP	0.5	A/T
C	81028	81028	1	2	SNP	0.5	C/T
C	80934	80934	1	2	SNP	0.5	C/T
A	80906	80906	1	2	SNP	0.5	A/G
A	80875	80875	1	2	SNP	0.5	A/G
C	80873	80873	1	2	SNP	0.5	C/T
C	80865	80865	1	2	SNP	0.5	C/T
C	80825	80825	1	2	SNP	0.5	C/T
C	80668	80668	1	2	SNP	0.5	C/T
A	80655	80655	1	2	SNP	0.5	A/C
A	80623	80623	1	2	SNP	0.5	A/G
A	80578	80578	1	2	SNP	0.5	A/G
C	80575	80575	1	2	SNP	0.5	C/T
C	80546	80546	1	2	SNP	0.5	C/T
C	80524	80524	1	2	SNP	0.5	C/T
C	80514	80514	1	2	SNP	0.5	C/T
A	80471	80471	1	2	SNP	0.5	A/T
A	80466	80466	1	2	SNP	0.5	A/G
G	80465	80465	1	2	SNP	0.5	G/T
C	80464	80464	1	2	SNP	0.5	C/T
G	80434	80434	1	2	SNP	0.5	G/T
A	80433	80433	1	2	SNP	0.5	A/G
C	80432	80432	1	2	SNP	0.5	C/T
C	80426	80426	1	2	SNP	0.5	C/T
C	80425	80425	1	2	SNP	0.5	C/T
A	80409	80409	1	2	SNP	0.5	A/G
C	80400	80400	1	2	SNP	0.5	C/T
A	80360	80360	1	2	SNP	0.5	A/G
A	80339	80339	1	2	SNP	0.5	A/G
A	80328	80328	1	2	SNP	0.5	A/T
C	80311	80311	1	2	SNP	0.5	C/T
C	80310	80310	1	2	SNP	0.5	C/T
C	80309	80309	1	2	SNP	0.5	C/T
G	80308	80308	1	2	SNP	0.5	G/T
A	80306	80306	1	2	SNP	0.5	A/G
A	80305	80305	1	2	SNP	0.5	A/T
G	80288	80288	1	2	SNP	0.5	G/T
A	80287	80287	1	2	SNP	0.5	A/G
C	80286	80286	1	2	SNP	0.5	C/T
A	80282	80282	1	2	SNP	0.5	A/C
C	80279	80279	1	2	SNP	0.5	C/T
A	80278	80278	1	2	SNP	0.5	A/T
A	80277	80277	1	2	SNP	0.5	A/T
A	80275	80275	1	2	SNP	0.5	A/T
A	80274	80274	1	2	SNP	0.5	A/G
C	80272	80272	1	2	SNP	0.5	C/G
A	80271	80271	1	2	SNP	0.5	A/C
C	80268	80268	1	2	SNP	0.5	C/T
A	80266	80266	1	2	SNP	0.5	A/T
A	80265	80265	1	2	SNP	0.5	A/T
C	80263	80263	1	2	SNP	0.5	C/T
A	80262	80262	1	2	SNP	0.5	A/C
C	80260	80260	1	2	SNP	0.5	C/T
C	80255	80255	1	2	SNP	0.5	C/T
G	80252	80252	1	2	SNP	0.5	G/T
C	80251	80251	1	2	SNP	0.5	C/T
C	80175	80175	1	2	SNP	0.5	C/T
A	80174	80174	1	2	SNP	0.5	A/G
C	80172	80172	1	2	SNP	0.5	C/T
A	80168	80168	1	2	SNP	0.5	A/T
G	80165	80165	1	2	SNP	0.5	G/T
A	80164	80164	1	2	SNP	0.5	A/G
A	80106	80106	1	2	SNP	0.5	A/T
A	80104	80104	1	2	SNP	0.5	A/C
A	80103	80103	1	2	SNP	0.5	A/C
C	80100	80100	1	2	SNP	0.5	C/T
A	80099	80099	1	2	SNP	0.5	A/T
A	80098	80098	1	2	SNP	0.5	A/T
A	80096	80096	1	2	SNP	0.5	A/T
C	80094	80094	1	2	SNP	0.5	C/T
A	80093	80093	1	2	SNP	0.5	A/C
A	80089	80089	1	2	SNP	0.5	A/T
G	80088	80088	1	2	SNP	0.5	G/T
A	80087	80087	1	2	SNP	0.5	A/T
A	80083	80083	1	2	SNP	0.5	A/T
A	80079	80079	1	2	SNP	0.5	A/C
A	80077	80077	1	2	SNP	0.5	A/T
C	80076	80076	1	2	SNP	0.5	C/T
A	80074	80074	1	2	SNP	0.5	A/T
A	80073	80073	1	2	SNP	0.5	A/G
A	80071	80071	1	2	SNP	0.5	A/T
A	80068	80068	1	2	SNP	0.5	A/T
A	80065	80065	1	2	SNP	0.5	A/T
A	80060	80060	1	2	SNP	0.5	A/T
A	80058	80058	1	2	SNP	0.5	A/T
C	80056	80056	1	2	SNP	0.5	C/T
C	80051	80051	1	2	SNP	0.5	C/T
C	80050	80050	1	2	SNP	0.5	C/T
A	80045	80045	1	2	SNP	0.5	A/C
C	80043	80043	1	2	SNP	0.5	C/T
C	80026	80026	1	2	SNP	0.5	C/T
C	80025	80025	1	2	SNP	0.5	C/T
C	80023	80023	1	2	SNP	0.5	C/T
C	80018	80018	1	2	SNP	0.5	C/T
C	80017	80017	1	2	SNP	0.5	C/G
A	80016	80016	1	2	SNP	0.5	A/G
A	80015	80015	1	2	SNP	0.5	A/T
G	80014	80014	1	2	SNP	0.5	G/T
A	80011	80011	1	2	SNP	0.5	A/T
G	80010	80010	1	2	SNP	0.5	G/T
C	80008	80008	1	2	SNP	0.5	C/T
C	80007	80007	1	2	SNP	0.5	C/T
A	80003	80003	1	2	SNP	0.5	A/G
G	80002	80002	1	2	SNP	0.5	G/T
A	79998	79998	1	2	SNP	0.5	A/T
A	79997	79997	1	2	SNP	0.5	A/G
A	79996	79996	1	2	SNP	0.5	A/T
A	79990	79990	1	2	SNP	0.5	A/G
A	79989	79989	1	2	SNP	0.5	A/T
C	79988	79988	1	2	SNP	0.5	C/T
G	79986	79986	1	2	SNP	0.5	G/T
C	79984	79984	1	2	SNP	0.5	C/T
A	79982	79982	1	2	SNP	0.5	A/G
A	79973	79973	1	2	SNP	0.5	A/G
C	79970	79970	1	2	SNP	0.5	C/T
A	79967	79967	1	2	SNP	0.5	A/T
A	79966	79966	1	2	SNP	0.5	A/G
C	79957	79957	1	2	SNP	0.5	C/G
A	79956	79956	1	2	SNP	0.5	A/T
A	79955	79955	1	2	SNP	0.5	A/G
A	79951	79951	1	2	SNP	0.5	A/T
A	79949	79949	1	2	SNP	0.5	A/T
A	79930	79930	1	2	SNP	0.5	A/T
A	79929	79929	1	2	SNP	0.5	A/T
C	79928	79928	1	2	SNP	0.5	C/T
A	79926	79926	1	2	SNP	0.5	A/G
C	79922	79922	1	2	SNP	0.5	C/T
A	79921	79921	1	2	SNP	0.5	A/C
A	79919	79919	1	2	SNP	0.5	A/T
C	79916	79916	1	2	SNP	0.5	C/T
A	79900	79900	1	2	SNP	0.5	A/T
A	79894	79894	1	2	SNP	0.5	A/G
G	79892	79892	1	2	SNP	0.5	G/T
C	79890	79890	1	2	SNP	0.5	C/G
C	79883	79883	1	2	SNP	0.5	C/G
C	79882	79882	1	2	SNP	0.5	C/G
C	79881	79881	1	2	SNP	0.5	C/T
G	79880	79880	1	2	SNP	0.5	G/T
A	79877	79877	1	2	SNP	0.5	A/G
A	79874	79874	1	2	SNP	0.5	A/T
A	79870	79870	1	2	SNP	0.5	A/G
A	79865	79865	1	2	SNP	0.5	A/T
A	79864	79864	1	2	SNP	0.5	A/T
A	79862	79862	1	2	SNP	0.5	A/T
A	79859	79859	1	2	SNP	0.5	A/T
A	79857	79857	1	2	SNP	0.5	A/G
C	79856	79856	1	2	SNP	0.5	C/T
C	79855	79855	1	2	SNP	0.5	C/G
C	79854	79854	1	2	SNP	0.5	C/T
C	79853	79853	1	2	SNP	0.5	C/T
A	79852	79852	1	2	SNP	0.5	A/T
C	79850	79850	1	2	SNP	0.5	C/T
A	79849	79849	1	2	SNP	0.5	A/T
A	79841	79841	1	2	SNP	0.5	A/T
A	79840	79840	1	2	SNP	0.5	A/T
G	79837	79837	1	2	SNP	0.5	G/T
C	79829	79829	1	2	SNP	0.5	C/T
A	79828	79828	1	2	SNP	0.5	A/T
A	79821	79821	1	2	SNP	0.5	A/T
A	79788	79788	1	2	SNP	0.5	A/T
A	79781	79781	1	2	SNP	0.5	A/G
A	79772	79772	1	2	SNP	0.5	A/T
A	79770	79770	1	2	SNP	0.5	A/C
A	79767	79767	1	2	SNP	0.5	A/T
A	79715	79715	1	2	SNP	0.5	A/G
A	79712	79712	1	2	SNP	0.5	A/C
A	79710	79710	1	2	SNP	0.5	A/T
A	79708	79708	1	2	SNP	0.5	A/T
C	79703	79703	1	2	SNP	0.5	C/T
A	79700	79700	1	2	SNP	0.5	A/T
C	79658	79658	1	2	SNP	0.5	C/T
A	79657	79657	1	2	SNP	0.5	A/C
G	79653	79653	1	2	SNP	0.5	G/T
C	79652	79652	1	2	SNP	0.5	C/G
C	79647	79647	1	2	SNP	0.5	C/T
A	79642	79642	1	2	SNP	0.5	A/C
C	79640	79640	1	2	SNP	0.5	C/T
A	79638	79638	1	2	SNP	0.5	A/C
A	79637	79637	1	2	SNP	0.5	A/T
A	79619	79619	1	2	SNP	0.5	A/C
C	79618	79618	1	2	SNP	0.5	C/G
A	79615	79615	1	2	SNP	0.5	A/T
C	79612	79612	1	2	SNP	0.5	C/T
A	79611	79611	1	2	SNP	0.5	A/T
A	79610	79610	1	2	SNP	0.5	A/T
A	79609	79609	1	2	SNP	0.5	A/G
A	79608	79608	1	2	SNP	0.5	A/T
A	79606	79606	1	2	SNP	0.5	A/C
A	79600	79600	1	2	SNP	0.5	A/T
C	79599	79599	1	2	SNP	0.5	C/T
C	79593	79593	1	2	SNP	0.5	C/T
A	79591	79591	1	2	SNP	0.5	A/C
A	79590	79590	1	2	SNP	0.5	A/T
A	79589	79589	1	2	SNP	0.5	A/T
A	79588	79588	1	2	SNP	0.5	A/G
A	79587	79587	1	2	SNP	0.5	A/T
A	79585	79585	1	2	SNP	0.5	A/C
A	79584	79584	1	2	SNP	0.5	A/C
C	79582	79582	1	2	SNP	0.5	C/T
C	79579	79579	1	2	SNP	0.5	C/T
A	79578	79578	1	2	SNP	0.5	A/C
C	79577	79577	1	2	SNP	0.5	C/T
C	79576	79576	1	2	SNP	0.5	C/T
A	79575	79575	1	2	SNP	0.5	A/C
G	79574	79574	1	2	SNP	0.5	G/T
A	79573	79573	1	2	SNP	0.5	A/T
A	79571	79571	1	2	SNP	0.5	A/G
C	79570	79570	1	2	SNP	0.5	C/T
A	79567	79567	1	2	SNP	0.5	A/T
C	79566	79566	1	2	SNP	0.5	C/T
A	79563	79563	1	2	SNP	0.5	A/C
A	79561	79561	1	2	SNP	0.5	A/T
A	79557	79557	1	2	SNP	0.5	A/C
C	79556	79556	1	2	SNP	0.5	C/T
A	79552	79552	1	2	SNP	0.5	A/C
A	79550	79550	1	2	SNP	0.5	A/T
A	79544	79544	1	2	SNP	0.5	A/C
C	79542	79542	1	2	SNP	0.5	C/T
A	79541	79541	1	2	SNP	0.5	A/T
C	79540	79540	1	2	SNP	0.5	C/T
A	79538	79538	1	2	SNP	0.5	A/T
A	79537	79537	1	2	SNP	0.5	A/T
A	79535	79535	1	2	SNP	0.5	A/C
A	79531	79531	1	2	SNP	0.5	A/G
A	79528	79528	1	2	SNP	0.5	A/T
A	79524	79524	1	2	SNP	0.5	A/G
A	79512	79512	1	2	SNP	0.5	A/G
A	79508	79508	1	2	SNP	0.5	A/C
A	79506	79506	1	2	SNP	0.5	A/G
A	79503	79503	1	2	SNP	0.5	A/T
A	79502	79502	1	2	SNP	0.5	A/T
C	79500	79500	1	2	SNP	0.5	C/T
C	79498	79498	1	2	SNP	0.5	C/T
A	79495	79495	1	2	SNP	0.5	A/T
C	79427	79427	1	2	SNP	0.5	C/T
C	79411	79411	1	2	SNP	0.5	C/T
C	79410	79410	1	2	SNP	0.5	C/T
A	79396	79396	1	2	SNP	0.5	A/G
A	79370	79370	1	2	SNP	0.5	A/G
C	79307	79307	1	2	SNP	0.5	C/T
A	79259	79259	1	2	SNP	0.5	A/G
C	79253	79253	1	2	SNP	0.5	C/T
G	79235	79235	1	2	SNP	0.5	G/T
C	79160	79160	1	2	SNP	0.5	C/T
C	79115	79115	1	2	SNP	0.5	C/T
G	79053	79053	1	2	SNP	0.5	G/T
C	79052	79052	1	2	SNP	0.5	C/T
A	79049	79049	1	2	SNP	0.5	A/T
C	79048	79048	1	2	SNP	0.5	C/T
A	79046	79046	1	2	SNP	0.5	A/C
C	79045	79045	1	2	SNP	0.5	C/T
C	79008	79008	1	2	SNP	0.5	C/T
C	78919	78919	1	2	SNP	0.5	C/T
C	78752	78752	1	2	SNP	0.5	C/T
A	78689	78689	1	2	SNP	0.5	A/G
C	78620	78620	1	2	SNP	0.5	C/T
C	78383	78383	1	2	SNP	0.5	C/T
C	78237	78237	1	2	SNP	0.5	C/T
A	78197	78197	1	2	SNP	0.5	A/G
C	78049	78049	1	2	SNP	0.5	C/T
A	77996	77996	1	2	SNP	0.5	A/G
C	77938	77938	1	2	SNP	0.5	C/T
C	77909	77909	1	2	SNP	0.5	C/T
A	77907	77907	1	2	SNP	0.5	A/G
C	77900	77900	1	2	SNP	0.5	C/T
G	77887	77887	1	2	SNP	0.5	G/T
A	77687	77687	1	2	SNP	0.5	A/C
A	77647	77647	1	2	SNP	0.5	A/G
C	77577	77577	1	2	SNP	0.5	C/T
A	77567	77567	1	2	SNP	0.5	A/C
A	77529	77529	1	2	SNP	0.5	A/G
C	77525	77525	1	2	SNP	0.5	C/T
C	77487	77487	1	2	SNP	0.5	C/T
A	77480	77480	1	2	SNP	0.5	A/G
G	77471	77471	1	2	SNP	0.5	G/T
A	77445	77445	1	2	SNP	0.5	A/T
A	77298	77298	1	2	SNP	0.5	A/G
C	77296	77296	1	2	SNP	0.5	C/T
C	77268	77268	1	2	SNP	0.5	C/T
C	77143	77143	1	2	SNP	0.5	C/T
C	77112	77112	1	2	SNP	0.5	C/T
C	77014	77014	1	2	SNP	0.5	C/T
C	77008	77008	1	2	SNP	0.5	C/T
A	76870	76870	1	2	SNP	0.5	A/G
C	76813	76813	1	2	SNP	0.5	C/T
C	76750	76750	1	2	SNP	0.5	C/T
G	76506	76506	1	2	SNP	0.5	G/T
A	76485	76485	1	2	SNP	0.5	A/T
A	76481	76481	1	2	SNP	0.5	A/G
A	76464	76464	1	2	SNP	0.5	A/G
A	76461	76461	1	2	SNP	0.5	A/T
A	76446	76446	1	2	SNP	0.5	A/G
A	76444	76444	1	2	SNP	0.5	A/G
C	76396	76396	1	2	SNP	0.5	C/T
C	76350	76350	1	2	SNP	0.5	C/T
C	76310	76310	1	2	SNP	0.5	C/G
G	76308	76308	1	2	SNP	0.5	G/T
A	76285	76285	1	2	SNP	0.5	A/G
A	76149	76149	1	2	SNP	0.5	A/G
G	76140	76140	1	2	SNP	0.5	G/T
C	76125	76125	1	2	SNP	0.5	C/T
C	76109	76109	1	2	SNP	0.5	C/T
C	76096	76096	1	2	SNP	0.5	C/T
G	76095	76095	1	2	SNP	0.5	G/T
A	76094	76094	1	2	SNP	0.5	A/T
A	75945	75945	1	2	SNP	0.5	A/C
G	75906	75906	1	2	SNP	0.5	G/T
A	75847	75847	1	2	SNP	0.5	A/G
G	75839	75839	1	2	SNP	0.5	G/T
G	75838	75838	1	2	SNP	0.5	G/T
A	75797	75797	1	2	SNP	0.5	A/G
A	75738	75738	1	2	SNP	0.5	A/T
A	75729	75729	1	2	SNP	0.5	A/G
G	75724	75724	1	2	SNP	0.5	G/T
C	75723	75723	1	2	SNP	0.5	C/T
A	75684	75684	1	2	SNP	0.5	A/G
G	75675	75675	1	2	SNP	0.5	G/T
A	75505	75505	1	2	SNP	0.5	A/G
A	75457	75457	1	2	SNP	0.5	A/G
A	75205	75205	1	2	SNP	0.5	A/G
C	75103	75103	1	2	SNP	0.5	C/T
C	75028	75028	1	2	SNP	0.5	C/T
C	74937	74937	1	2	SNP	0.5	C/T
G	74933	74933	1	2	SNP	0.5	G/T
A	74912	74912	1	2	SNP	0.5	A/C
A	74863	74863	1	2	SNP	0.5	A/T
A	74854	74854	1	2	SNP	0.5	A/G
C	74782	74782	1	2	SNP	0.5	C/T
A	74774	74774	1	2	SNP	0.5	A/G
A	74635	74635	1	2	SNP	0.5	A/G
C	74518	74518	1	2	SNP	0.5	C/G
C	74517	74517	1	2	SNP	0.5	C/T
A	74512	74512	1	2	SNP	0.5	A/T
C	74501	74501	1	2	SNP	0.5	C/T
G	74499	74499	1	2	SNP	0.5	G/T
A	74498	74498	1	2	SNP	0.5	A/T
A	74480	74480	1	2	SNP	0.5	A/T
A	74478	74478	1	2	SNP	0.5	A/G
C	74463	74463	1	2	SNP	0.5	C/G
A	74310	74310	1	2	SNP	0.5	A/G
A	74309	74309	1	2	SNP	0.5	A/C
C	74194	74194	1	2	SNP	0.5	C/T
C	74169	74169	1	2	SNP	0.5	C/T
C	74027	74027	1	2	SNP	0.5	C/T
A	74000	74000	1	2	SNP	0.5	A/T
G	73833	73833	1	2	SNP	0.5	G/T
A	73818	73818	1	2	SNP	0.5	A/C
A	73813	73813	1	2	SNP	0.5	A/T
A	73662	73662	1	2	SNP	0.5	A/G
A	73650	73650	1	2	SNP	0.5	A/C
A	73637	73637	1	2	SNP	0.5	A/C
A	73614	73614	1	2	SNP	0.5	A/T
A	73568	73568	1	2	SNP	0.5	A/T
A	73430	73430	1	2	SNP	0.5	A/G
A	73412	73412	1	2	SNP	0.5	A/G
A	73405	73405	1	2	SNP	0.5	A/G
C	73393	73393	1	2	SNP	0.5	C/T
A	73368	73368	1	2	SNP	0.5	A/G
C	73352	73352	1	2	SNP	0.5	C/T
C	73295	73295	1	2	SNP	0.5	C/T
A	73224	73224	1	2	SNP	0.5	A/G
A	73194	73194	1	2	SNP	0.5	A/G
A	73116	73116	1	2	SNP	0.5	A/G
A	73113	73113	1	2	SNP	0.5	A/G
G	73035	73035	1	2	SNP	0.5	G/T
A	72936	72936	1	2	SNP	0.5	A/G
C	72870	72870	1	2	SNP	0.5	C/T
C	72825	72825	1	2	SNP	0.5	C/T
C	72807	72807	1	2	SNP	0.5	C/T
C	72720	72720	1	2	SNP	0.5	C/G
C	72675	72675	1	2	SNP	0.5	C/T
A	72651	72651	1	2	SNP	0.5	A/T
A	72603	72603	1	2	SNP	0.5	A/G
G	72579	72579	1	2	SNP	0.5	G/T
C	72561	72561	1	2	SNP	0.5	C/T
C	72486	72486	1	2	SNP	0.5	C/T
A	72432	72432	1	2	SNP	0.5	A/G
C	72288	72288	1	2	SNP	0.5	C/T
A	72213	72213	1	2	SNP	0.5	A/G
C	72168	72168	1	2	SNP	0.5	C/T
C	71901	71901	1	2	SNP	0.5	C/T
C	71857	71857	1	2	SNP	0.5	C/T
C	71809	71809	1	2	SNP	0.5	C/T
A	71766	71766	1	2	SNP	0.5	A/G
A	71680	71680	1	2	SNP	0.5	A/G
A	71679	71679	1	2	SNP	0.5	A/G
G	71646	71646	1	2	SNP	0.5	G/T
C	71548	71548	1	2	SNP	0.5	C/T
C	71531	71531	1	2	SNP	0.5	C/T
C	71424	71424	1	2	SNP	0.5	C/G
C	71397	71397	1	2	SNP	0.5	C/T
C	71317	71317	1	2	SNP	0.5	C/T
A	71298	71298	1	2	SNP	0.5	A/C
C	71197	71197	1	2	SNP	0.5	C/T
C	71037	71037	1	2	SNP	0.5	C/T
A	71018	71018	1	2	SNP	0.5	A/G
C	70934	70934	1	2	SNP	0.5	C/T
A	70883	70883	1	2	SNP	0.5	A/C
C	70876	70876	1	2	SNP	0.5	C/T
C	70872	70872	1	2	SNP	0.5	C/T
C	70870	70870	1	2	SNP	0.5	C/T
G	70826	70826	1	2	SNP	0.5	G/T
G	70822	70822	1	2	SNP	0.5	G/T
C	70727	70727	1	2	SNP	0.5	C/T
C	70717	70717	1	2	SNP	0.5	C/T
A	70707	70707	1	2	SNP	0.5	A/C
A	70696	70696	1	2	SNP	0.5	A/G
C	70658	70658	1	2	SNP	0.5	C/T
C	70625	70625	1	2	SNP	0.5	C/T
A	70614	70614	1	2	SNP	0.5	A/G
C	70604	70604	1	2	SNP	0.5	C/T
C	70494	70494	1	2	SNP	0.5	C/G
C	70461	70461	1	2	SNP	0.5	C/G
A	70449	70449	1	2	SNP	0.5	A/T
A	70430	70430	1	2	SNP	0.5	A/G
A	70355	70355	1	2	SNP	0.5	A/G
C	70267	70267	1	2	SNP	0.5	C/T
A	70253	70253	1	2	SNP	0.5	A/G
A	70235	70235	1	2	SNP	0.5	A/G
C	69985	69985	1	2	SNP	0.5	C/T
A	69957	69957	1	2	SNP	0.5	A/C
C	69945	69945	1	2	SNP	0.5	C/T
G	69844	69844	1	2	SNP	0.5	G/T
C	69803	69803	1	2	SNP	0.5	C/T
A	69734	69734	1	2	SNP	0.5	A/C
A	69665	69665	1	2	SNP	0.5	A/G
A	69515	69515	1	2	SNP	0.5	A/C
G	69501	69501	1	2	SNP	0.5	G/T
C	69478	69478	1	2	SNP	0.5	C/T
A	69476	69476	1	2	SNP	0.5	A/G
C	69401	69401	1	2	SNP	0.5	C/G
G	69391	69391	1	2	SNP	0.5	G/T
C	69343	69343	1	2	SNP	0.5	C/T
C	69318	69318	1	2	SNP	0.5	C/T
A	69241	69241	1	2	SNP	0.5	A/G
A	69186	69186	1	2	SNP	0.5	A/G
A	69180	69180	1	2	SNP	0.5	A/T
A	69178	69178	1	2	SNP	0.5	A/T
G	69176	69176	1	2	SNP	0.5	G/T
C	69171	69171	1	2	SNP	0.5	C/T
A	69170	69170	1	2	SNP	0.5	A/G
A	69168	69168	1	2	SNP	0.5	A/C
A	69166	69166	1	2	SNP	0.5	A/T
G	69165	69165	1	2	SNP	0.5	G/T
C	69164	69164	1	2	SNP	0.5	C/T
G	69163	69163	1	2	SNP	0.5	G/T
A	69162	69162	1	2	SNP	0.5	A/T
C	69161	69161	1	2	SNP	0.5	C/T
A	69138	69138	1	2	SNP	0.5	A/C
A	69126	69126	1	2	SNP	0.5	A/G
C	69113	69113	1	2	SNP	0.5	C/T
G	68984	68984	1	2	SNP	0.5	G/T
A	68776	68776	1	2	SNP	0.5	A/G
A	68731	68731	1	2	SNP	0.5	A/G
G	68725	68725	1	2	SNP	0.5	G/T
A	68677	68677	1	2	SNP	0.5	A/G
A	68674	68674	1	2	SNP	0.5	A/C
C	68476	68476	1	2	SNP	0.5	C/T
A	68453	68453	1	2	SNP	0.5	A/G
A	68415	68415	1	2	SNP	0.5	A/G
C	68414	68414	1	2	SNP	0.5	C/T
C	68381	68381	1	2	SNP	0.5	C/T
A	68022	68022	1	2	SNP	0.5	A/C
A	67910	67910	1	2	SNP	0.5	A/G
G	67745	67745	1	2	SNP	0.5	G/T
A	67723	67723	1	2	SNP	0.5	A/G
A	67665	67665	1	2	SNP	0.5	A/G
C	67662	67662	1	2	SNP	0.5	C/T
A	67656	67656	1	2	SNP	0.5	A/C
G	67655	67655	1	2	SNP	0.5	G/T
G	67579	67579	1	2	SNP	0.5	G/T
A	67506	67506	1	2	SNP	0.5	A/T
A	67485	67485	1	2	SNP	0.5	A/G
A	67475	67475	1	2	SNP	0.5	A/G
A	67447	67447	1	2	SNP	0.5	A/C
A	67445	67445	1	2	SNP	0.5	A/G
A	67410	67410	1	2	SNP	0.5	A/G
A	67407	67407	1	2	SNP	0.5	A/G
G	67405	67405	1	2	SNP	0.5	G/T
C	67403	67403	1	2	SNP	0.5	C/T
C	67390	67390	1	2	SNP	0.5	C/T
A	67271	67271	1	2	SNP	0.5	A/G
G	67228	67228	1	2	SNP	0.5	G/T
A	67219	67219	1	2	SNP	0.5	A/G
C	67188	67188	1	2	SNP	0.5	C/T
C	67129	67129	1	2	SNP	0.5	C/T
A	67094	67094	1	2	SNP	0.5	A/G
G	67090	67090	1	2	SNP	0.5	G/T
A	67031	67031	1	2	SNP	0.5	A/T
C	67009	67009	1	2	SNP	0.5	C/T
A	66967	66967	1	2	SNP	0.5	A/G
C	66943	66943	1	2	SNP	0.5	C/G
A	66913	66913	1	2	SNP	0.5	A/G
A	66900	66900	1	2	SNP	0.5	A/G
A	66882	66882	1	2	SNP	0.5	A/T
C	66834	66834	1	2	SNP	0.5	C/T
A	66822	66822	1	2	SNP	0.5	A/C
C	66815	66815	1	2	SNP	0.5	C/T
G	66814	66814	1	2	SNP	0.5	G/T
C	66812	66812	1	2	SNP	0.5	C/T
A	66762	66762	1	2	SNP	0.5	A/G
C	66613	66613	1	2	SNP	0.5	C/T
A	66611	66611	1	2	SNP	0.5	A/G
A	66574	66574	1	2	SNP	0.5	A/G
A	66532	66532	1	2	SNP	0.5	A/T
A	66507	66507	1	2	SNP	0.5	A/G
G	66501	66501	1	2	SNP	0.5	G/T
A	66458	66458	1	2	SNP	0.5	A/G
C	66442	66442	1	2	SNP	0.5	C/T
G	66404	66404	1	2	SNP	0.5	G/T
C	66400	66400	1	2	SNP	0.5	C/G
C	66388	66388	1	2	SNP	0.5	C/G
C	66386	66386	1	2	SNP	0.5	C/T
A	66371	66371	1	2	SNP	0.5	A/G
C	66366	66366	1	2	SNP	0.5	C/T
A	66363	66363	1	2	SNP	0.5	A/G
A	66341	66341	1	2	SNP	0.5	A/C
C	66174	66174	1	2	SNP	0.5	C/T
C	66159	66159	1	2	SNP	0.5	C/T
C	66158	66158	1	2	SNP	0.5	C/T
A	66157	66157	1	2	SNP	0.5	A/T
C	66118	66118	1	2	SNP	0.5	C/T
C	66054	66054	1	2	SNP	0.5	C/T
A	66049	66049	1	2	SNP	0.5	A/G
C	66014	66014	1	2	SNP	0.5	C/G
G	66001	66001	1	2	SNP	0.5	G/T
A	65928	65928	1	2	SNP	0.5	A/G
A	65868	65868	1	2	SNP	0.5	A/C
A	65846	65846	1	2	SNP	0.5	A/T
A	65825	65825	1	2	SNP	0.5	A/T
C	65807	65807	1	2	SNP	0.5	C/T
A	65806	65806	1	2	SNP	0.5	A/T
G	65733	65733	1	2	SNP	0.5	G/T
G	65706	65706	1	2	SNP	0.5	G/T
A	65705	65705	1	2	SNP	0.5	A/C
C	65674	65674	1	2	SNP	0.5	C/T
C	65672	65672	1	2	SNP	0.5	C/T
A	65671	65671	1	2	SNP	0.5	A/G
C	65641	65641	1	2	SNP	0.5	C/T
C	65633	65633	1	2	SNP	0.5	C/T
C	65584	65584	1	2	SNP	0.5	C/T
A	65583	65583	1	2	SNP	0.5	A/G
A	65573	65573	1	2	SNP	0.5	A/C
A	65571	65571	1	2	SNP	0.5	A/C
C	65569	65569	1	2	SNP	0.5	C/T
C	65568	65568	1	2	SNP	0.5	C/T
A	65566	65566	1	2	SNP	0.5	A/T
C	65564	65564	1	2	SNP	0.5	C/T
A	65554	65554	1	2	SNP	0.5	A/C
A	65536	65536	1	2	SNP	0.5	A/G
C	65423	65423	1	2	SNP	0.5	C/T
A	65422	65422	1	2	SNP	0.5	A/T
A	65420	65420	1	2	SNP	0.5	A/C
A	65416	65416	1	2	SNP	0.5	A/G
A	65411	65411	1	2	SNP	0.5	A/T
C	65382	65382	1	2	SNP	0.5	C/T
A	65362	65362	1	2	SNP	0.5	A/G
G	65361	65361	1	2	SNP	0.5	G/T
C	65303	65303	1	2	SNP	0.5	C/T
C	65292	65292	1	2	SNP	0.5	C/T
A	65263	65263	1	2	SNP	0.5	A/G
C	65243	65243	1	2	SNP	0.5	C/G
G	65229	65229	1	2	SNP	0.5	G/T
C	65207	65207	1	2	SNP	0.5	C/T
A	65187	65187	1	2	SNP	0.5	A/G
A	65163	65163	1	2	SNP	0.5	A/G
G	65155	65155	1	2	SNP	0.5	G/T
G	65085	65085	1	2	SNP	0.5	G/T
A	65044	65044	1	2	SNP	0.5	A/G
A	65043	65043	1	2	SNP	0.5	A/G
A	65042	65042	1	2	SNP	0.5	A/T
A	65029	65029	1	2	SNP	0.5	A/C
G	65028	65028	1	2	SNP	0.5	G/T
A	65016	65016	1	2	SNP	0.5	A/G
A	64991	64991	1	2	SNP	0.5	A/G
A	64828	64828	1	2	SNP	0.5	A/G
C	64699	64699	1	2	SNP	0.5	C/T
A	64631	64631	1	2	SNP	0.5	A/G
C	64630	64630	1	2	SNP	0.5	C/T
A	64497	64497	1	2	SNP	0.5	A/G
A	64245	64245	1	2	SNP	0.5	A/G
C	64241	64241	1	2	SNP	0.5	C/T
G	64217	64217	1	2	SNP	0.5	G/T
C	64122	64122	1	2	SNP	0.5	C/T
A	64059	64059	1	2	SNP	0.5	A/C
A	64016	64016	1	2	SNP	0.5	A/C
C	64011	64011	1	2	SNP	0.5	C/T
C	63989	63989	1	2	SNP	0.5	C/T
A	63979	63979	1	2	SNP	0.5	A/T
G	63971	63971	1	2	SNP	0.5	G/T
A	63920	63920	1	2	SNP	0.5	A/G
A	63904	63904	1	2	SNP	0.5	A/C
A	63901	63901	1	2	SNP	0.5	A/G
A	63895	63895	1	2	SNP	0.5	A/G
G	63872	63872	1	2	SNP	0.5	G/T
C	63870	63870	1	2	SNP	0.5	C/T
A	63868	63868	1	2	SNP	0.5	A/T
G	63866	63866	1	2	SNP	0.5	G/T
A	63865	63865	1	2	SNP	0.5	A/C
A	63863	63863	1	2	SNP	0.5	A/T
G	63810	63810	1	2	SNP	0.5	G/T
C	63706	63706	1	2	SNP	0.5	C/G
A	63695	63695	1	2	SNP	0.5	A/C
A	63694	63694	1	2	SNP	0.5	A/T
A	63678	63678	1	2	SNP	0.5	A/T
A	63639	63639	1	2	SNP	0.5	A/C
C	63629	63629	1	2	SNP	0.5	C/T
A	63616	63616	1	2	SNP	0.5	A/G
A	63552	63552	1	2	SNP	0.5	A/G
G	63535	63535	1	2	SNP	0.5	G/T
A	63530	63530	1	2	SNP	0.5	A/G
A	63518	63518	1	2	SNP	0.5	A/T
C	63467	63467	1	2	SNP	0.5	C/T
A	63466	63466	1	2	SNP	0.5	A/T
A	63465	63465	1	2	SNP	0.5	A/T
A	63464	63464	1	2	SNP	0.5	A/C
A	63463	63463	1	2	SNP	0.5	A/T
A	63462	63462	1	2	SNP	0.5	A/T
A	63460	63460	1	2	SNP	0.5	A/T
G	63459	63459	1	2	SNP	0.5	G/T
A	63458	63458	1	2	SNP	0.5	A/T
A	63457	63457	1	2	SNP	0.5	A/T
A	63456	63456	1	2	SNP	0.5	A/G
C	63425	63425	1	2	SNP	0.5	C/T
A	63415	63415	1	2	SNP	0.5	A/G
A	63387	63387	1	2	SNP	0.5	A/G
A	63374	63374	1	2	SNP	0.5	A/T
A	63373	63373	1	2	SNP	0.5	A/T
G	63372	63372	1	2	SNP	0.5	G/T
G	63370	63370	1	2	SNP	0.5	G/T
A	63361	63361	1	2	SNP	0.5	A/G
G	63360	63360	1	2	SNP	0.5	G/T
A	63359	63359	1	2	SNP	0.5	A/C
A	63340	63340	1	2	SNP	0.5	A/G
A	63339	63339	1	2	SNP	0.5	A/C
A	63242	63242	1	2	SNP	0.5	A/C
A	63223	63223	1	2	SNP	0.5	A/T
A	63219	63219	1	2	SNP	0.5	A/C
C	63184	63184	1	2	SNP	0.5	C/T
A	63144	63144	1	2	SNP	0.5	A/G
C	63134	63134	1	2	SNP	0.5	C/T
A	63132	63132	1	2	SNP	0.5	A/G
C	62981	62981	1	2	SNP	0.5	C/T
A	62942	62942	1	2	SNP	0.5	A/C
C	62846	62846	1	2	SNP	0.5	C/T
A	62786	62786	1	2	SNP	0.5	A/G
C	62785	62785	1	2	SNP	0.5	C/T
C	62684	62684	1	2	SNP	0.5	C/T
C	62682	62682	1	2	SNP	0.5	C/T
C	62680	62680	1	2	SNP	0.5	C/T
C	62660	62660	1	2	SNP	0.5	C/T
A	62456	62456	1	2	SNP	0.5	A/G
A	62435	62435	1	2	SNP	0.5	A/G
A	62303	62303	1	2	SNP	0.5	A/G
A	62294	62294	1	2	SNP	0.5	A/C
C	62212	62212	1	2	SNP	0.5	C/T
A	62164	62164	1	2	SNP	0.5	A/G
A	62099	62099	1	2	SNP	0.5	A/G
A	62089	62089	1	2	SNP	0.5	A/G
A	62023	62023	1	2	SNP	0.5	A/G
C	61888	61888	1	2	SNP	0.5	C/T
G	61860	61860	1	2	SNP	0.5	G/T
A	61851	61851	1	2	SNP	0.5	A/G
A	61788	61788	1	2	SNP	0.5	A/C
G	61596	61596	1	2	SNP	0.5	G/T
A	61595	61595	1	2	SNP	0.5	A/G
A	61476	61476	1	2	SNP	0.5	A/G
C	61467	61467	1	2	SNP	0.5	C/T
A	61453	61453	1	2	SNP	0.5	A/C
A	61396	61396	1	2	SNP	0.5	A/G
A	61380	61380	1	2	SNP	0.5	A/G
C	61307	61307	1	2	SNP	0.5	C/T
A	61299	61299	1	2	SNP	0.5	A/G
A	61257	61257	1	2	SNP	0.5	A/G
A	61225	61225	1	2	SNP	0.5	A/G
A	61189	61189	1	2	SNP	0.5	A/C
A	61148	61148	1	2	SNP	0.5	A/C
G	61143	61143	1	2	SNP	0.5	G/T
C	61132	61132	1	2	SNP	0.5	C/T
C	61129	61129	1	2	SNP	0.5	C/G
A	61118	61118	1	2	SNP	0.5	A/T
C	61075	61075	1	2	SNP	0.5	C/T
A	60979	60979	1	2	SNP	0.5	A/G
A	60926	60926	1	2	SNP	0.5	A/G
A	60794	60794	1	2	SNP	0.5	A/G
A	60764	60764	1	2	SNP	0.5	A/G
C	60500	60500	1	2	SNP	0.5	C/T
A	60474	60474	1	2	SNP	0.5	A/G
A	60325	60325	1	2	SNP	0.5	A/G
C	60245	60245	1	2	SNP	0.5	C/T
A	60227	60227	1	2	SNP	0.5	A/T
G	60226	60226	1	2	SNP	0.5	G/T
A	60221	60221	1	2	SNP	0.5	A/G
C	60133	60133	1	2	SNP	0.5	C/T
C	60125	60125	1	2	SNP	0.5	C/T
C	60119	60119	1	2	SNP	0.5	C/T
C	60090	60090	1	2	SNP	0.5	C/T
A	60078	60078	1	2	SNP	0.5	A/G
A	60051	60051	1	2	SNP	0.5	A/G
A	60049	60049	1	2	SNP	0.5	A/G
G	59983	59983	1	2	SNP	0.5	G/T
C	59963	59963	1	2	SNP	0.5	C/T
A	59956	59956	1	2	SNP	0.5	A/G
A	59953	59953	1	2	SNP	0.5	A/C
A	59833	59833	1	2	SNP	0.5	A/G
A	59828	59828	1	2	SNP	0.5	A/G
C	59821	59821	1	2	SNP	0.5	C/T
A	59801	59801	1	2	SNP	0.5	A/T
C	59778	59778	1	2	SNP	0.5	C/T
A	59773	59773	1	2	SNP	0.5	A/G
A	59772	59772	1	2	SNP	0.5	A/G
C	59757	59757	1	2	SNP	0.5	C/G
A	59750	59750	1	2	SNP	0.5	A/T
A	59748	59748	1	2	SNP	0.5	A/T
A	59746	59746	1	2	SNP	0.5	A/T
A	59745	59745	1	2	SNP	0.5	A/G
A	59744	59744	1	2	SNP	0.5	A/T
A	59743	59743	1	2	SNP	0.5	A/T
A	59741	59741	1	2	SNP	0.5	A/T
A	59740	59740	1	2	SNP	0.5	A/G
G	59738	59738	1	2	SNP	0.5	G/T
A	59736	59736	1	2	SNP	0.5	A/T
A	59727	59727	1	2	SNP	0.5	A/C
A	59671	59671	1	2	SNP	0.5	A/T
C	59640	59640	1	2	SNP	0.5	C/T
A	59639	59639	1	2	SNP	0.5	A/T
A	59638	59638	1	2	SNP	0.5	A/C
G	59636	59636	1	2	SNP	0.5	G/T
G	59624	59624	1	2	SNP	0.5	G/T
C	59618	59618	1	2	SNP	0.5	C/G
C	59567	59567	1	2	SNP	0.5	C/T
C	59538	59538	1	2	SNP	0.5	C/G
A	59464	59464	1	2	SNP	0.5	A/G
A	59451	59451	1	2	SNP	0.5	A/G
A	59449	59449	1	2	SNP	0.5	A/G
C	59433	59433	1	2	SNP	0.5	C/T
G	59428	59428	1	2	SNP	0.5	G/T
A	59401	59401	1	2	SNP	0.5	A/G
C	59374	59374	1	2	SNP	0.5	C/G
A	59292	59292	1	2	SNP	0.5	A/C
C	59243	59243	1	2	SNP	0.5	C/T
G	59179	59179	1	2	SNP	0.5	G/T
A	59161	59161	1	2	SNP	0.5	A/G
A	59143	59143	1	2	SNP	0.5	A/G
A	59129	59129	1	2	SNP	0.5	A/G
G	59123	59123	1	2	SNP	0.5	G/T
C	59106	59106	1	2	SNP	0.5	C/T
A	59049	59049	1	2	SNP	0.5	A/G
A	59018	59018	1	2	SNP	0.5	A/G
C	58973	58973	1	2	SNP	0.5	C/T
G	58971	58971	1	2	SNP	0.5	G/T
C	58969	58969	1	2	SNP	0.5	C/T
A	58943	58943	1	2	SNP	0.5	A/G
A	58937	58937	1	2	SNP	0.5	A/G
A	58910	58910	1	2	SNP	0.5	A/G
G	58891	58891	1	2	SNP	0.5	G/T
C	58888	58888	1	2	SNP	0.5	C/T
A	58861	58861	1	2	SNP	0.5	A/T
A	58775	58775	1	2	SNP	0.5	A/G
C	58741	58741	1	2	SNP	0.5	C/T
C	58732	58732	1	2	SNP	0.5	C/T
A	58718	58718	1	2	SNP	0.5	A/C
A	58699	58699	1	2	SNP	0.5	A/G
A	58664	58664	1	2	SNP	0.5	A/T
A	58630	58630	1	2	SNP	0.5	A/G
C	58621	58621	1	2	SNP	0.5	C/T
C	58513	58513	1	2	SNP	0.5	C/T
A	58453	58453	1	2	SNP	0.5	A/G
A	58398	58398	1	2	SNP	0.5	A/G
C	58350	58350	1	2	SNP	0.5	C/T
A	58347	58347	1	2	SNP	0.5	A/G
C	58284	58284	1	2	SNP	0.5	C/T
A	58281	58281	1	2	SNP	0.5	A/G
A	58269	58269	1	2	SNP	0.5	A/G
A	58266	58266	1	2	SNP	0.5	A/G
A	58264	58264	1	2	SNP	0.5	A/C
A	58249	58249	1	2	SNP	0.5	A/G
C	58221	58221	1	2	SNP	0.5	C/T
C	58186	58186	1	2	SNP	0.5	C/G
C	58170	58170	1	2	SNP	0.5	C/G
A	58167	58167	1	2	SNP	0.5	A/G
A	58157	58157	1	2	SNP	0.5	A/G
A	58152	58152	1	2	SNP	0.5	A/G
A	58146	58146	1	2	SNP	0.5	A/G
C	58142	58142	1	2	SNP	0.5	C/G
A	58137	58137	1	2	SNP	0.5	A/G
C	58136	58136	1	2	SNP	0.5	C/G
C	58125	58125	1	2	SNP	0.5	C/T
G	58121	58121	1	2	SNP	0.5	G/T
G	58075	58075	1	2	SNP	0.5	G/T
A	58067	58067	1	2	SNP	0.5	A/G
A	58064	58064	1	2	SNP	0.5	A/G
A	58002	58002	1	2	SNP	0.5	A/T
A	58001	58001	1	2	SNP	0.5	A/T
A	57994	57994	1	2	SNP	0.5	A/G
A	57969	57969	1	2	SNP	0.5	A/C
G	57961	57961	1	2	SNP	0.5	G/T
A	57949	57949	1	2	SNP	0.5	A/T
G	57948	57948	1	2	SNP	0.5	G/T
C	57909	57909	1	2	SNP	0.5	C/G
C	57903	57903	1	2	SNP	0.5	C/T
A	57890	57890	1	2	SNP	0.5	A/G
A	57869	57869	1	2	SNP	0.5	A/C
A	57865	57865	1	2	SNP	0.5	A/G
A	57863	57863	1	2	SNP	0.5	A/G
C	57737	57737	1	2	SNP	0.5	C/T
A	57679	57679	1	2	SNP	0.5	A/T
A	57678	57678	1	2	SNP	0.5	A/T
A	57631	57631	1	2	SNP	0.5	A/T
C	57589	57589	1	2	SNP	0.5	C/T
A	57574	57574	1	2	SNP	0.5	A/G
A	57449	57449	1	2	SNP	0.5	A/G
A	57417	57417	1	2	SNP	0.5	A/C
C	57376	57376	1	2	SNP	0.5	C/T
C	57276	57276	1	2	SNP	0.5	C/T
C	57265	57265	1	2	SNP	0.5	C/T
A	57243	57243	1	2	SNP	0.5	A/G
C	57214	57214	1	2	SNP	0.5	C/T
A	57200	57200	1	2	SNP	0.5	A/G
C	57190	57190	1	2	SNP	0.5	C/T
C	57148	57148	1	2	SNP	0.5	C/T
C	57133	57133	1	2	SNP	0.5	C/T
A	57122	57122	1	2	SNP	0.5	A/G
C	57097	57097	1	2	SNP	0.5	C/T
G	57094	57094	1	2	SNP	0.5	G/T
A	57092	57092	1	2	SNP	0.5	A/G
A	57090	57090	1	2	SNP	0.5	A/G
G	57088	57088	1	2	SNP	0.5	G/T
A	57085	57085	1	2	SNP	0.5	A/G
A	57084	57084	1	2	SNP	0.5	A/C
A	57083	57083	1	2	SNP	0.5	A/G
A	57064	57064	1	2	SNP	0.5	A/T
C	57043	57043	1	2	SNP	0.5	C/T
C	57039	57039	1	2	SNP	0.5	C/G
C	57037	57037	1	2	SNP	0.5	C/T
A	57021	57021	1	2	SNP	0.5	A/G
A	57005	57005	1	2	SNP	0.5	A/G
C	57004	57004	1	2	SNP	0.5	C/T
C	56989	56989	1	2	SNP	0.5	C/T
G	56963	56963	1	2	SNP	0.5	G/T
C	56960	56960	1	2	SNP	0.5	C/T
G	56954	56954	1	2	SNP	0.5	G/T
A	56953	56953	1	2	SNP	0.5	A/G
A	56931	56931	1	2	SNP	0.5	A/G
A	56926	56926	1	2	SNP	0.5	A/G
A	56904	56904	1	2	SNP	0.5	A/C
G	56878	56878	1	2	SNP	0.5	G/T
A	56873	56873	1	2	SNP	0.5	A/T
A	56867	56867	1	2	SNP	0.5	A/C
A	56836	56836	1	2	SNP	0.5	A/T
A	56834	56834	1	2	SNP	0.5	A/T
C	56833	56833	1	2	SNP	0.5	C/T
C	56827	56827	1	2	SNP	0.5	C/T
C	56810	56810	1	2	SNP	0.5	C/T
A	56808	56808	1	2	SNP	0.5	A/C
A	56744	56744	1	2	SNP	0.5	A/C
A	56724	56724	1	2	SNP	0.5	A/C
C	56681	56681	1	2	SNP	0.5	C/T
C	56676	56676	1	2	SNP	0.5	C/T
C	56661	56661	1	2	SNP	0.5	C/G
C	56630	56630	1	2	SNP	0.5	C/T
A	56627	56627	1	2	SNP	0.5	A/G
G	56606	56606	1	2	SNP	0.5	G/T
C	56529	56529	1	2	SNP	0.5	C/T
C	56494	56494	1	2	SNP	0.5	C/T
A	56488	56488	1	2	SNP	0.5	A/C
A	56401	56401	1	2	SNP	0.5	A/T
A	56397	56397	1	2	SNP	0.5	A/T
A	56387	56387	1	2	SNP	0.5	A/G
A	56385	56385	1	2	SNP	0.5	A/G
A	56344	56344	1	2	SNP	0.5	A/C
C	56330	56330	1	2	SNP	0.5	C/T
A	56327	56327	1	2	SNP	0.5	A/G
A	56305	56305	1	2	SNP	0.5	A/C
G	56304	56304	1	2	SNP	0.5	G/T
A	56272	56272	1	2	SNP	0.5	A/C
A	56269	56269	1	2	SNP	0.5	A/T
C	56210	56210	1	2	SNP	0.5	C/T
G	56142	56142	1	2	SNP	0.5	G/T
C	56139	56139	1	2	SNP	0.5	C/T
A	56106	56106	1	2	SNP	0.5	A/T
A	56105	56105	1	2	SNP	0.5	A/G
A	56104	56104	1	2	SNP	0.5	A/C
A	56095	56095	1	2	SNP	0.5	A/G
G	56037	56037	1	2	SNP	0.5	G/T
C	56019	56019	1	2	SNP	0.5	C/T
C	55953	55953	1	2	SNP	0.5	C/G
A	55879	55879	1	2	SNP	0.5	A/C
C	55818	55818	1	2	SNP	0.5	C/T
C	55791	55791	1	2	SNP	0.5	C/T
C	55749	55749	1	2	SNP	0.5	C/T
C	55695	55695	1	2	SNP	0.5	C/G
A	55398	55398	1	2	SNP	0.5	A/G
A	55380	55380	1	2	SNP	0.5	A/G
C	55323	55323	1	2	SNP	0.5	C/T
C	55263	55263	1	2	SNP	0.5	C/T
C	55238	55238	1	2	SNP	0.5	C/T
G	55237	55237	1	2	SNP	0.5	G/T
C	55165	55165	1	2	SNP	0.5	C/T
C	55086	55086	1	2	SNP	0.5	C/T
G	55074	55074	1	2	SNP	0.5	G/T
C	54906	54906	1	2	SNP	0.5	C/T
A	54900	54900	1	2	SNP	0.5	A/G
C	54896	54896	1	2	SNP	0.5	C/G
C	54698	54698	1	2	SNP	0.5	C/T
C	54697	54697	1	2	SNP	0.5	C/T
C	54668	54668	1	2	SNP	0.5	C/T
A	54647	54647	1	2	SNP	0.5	A/G
C	54644	54644	1	2	SNP	0.5	C/T
A	54627	54627	1	2	SNP	0.5	A/G
G	54506	54506	1	2	SNP	0.5	G/T
A	54494	54494	1	2	SNP	0.5	A/G
G	54424	54424	1	2	SNP	0.5	G/T
C	54346	54346	1	2	SNP	0.5	C/T
C	54195	54195	1	2	SNP	0.5	C/G
C	54138	54138	1	2	SNP	0.5	C/T
C	54092	54092	1	2	SNP	0.5	C/T
A	54080	54080	1	2	SNP	0.5	A/T
A	54078	54078	1	2	SNP	0.5	A/T
A	54076	54076	1	2	SNP	0.5	A/T
A	54074	54074	1	2	SNP	0.5	A/T
A	54070	54070	1	2	SNP	0.5	A/T
A	54069	54069	1	2	SNP	0.5	A/C
A	54066	54066	1	2	SNP	0.5	A/C
A	54065	54065	1	2	SNP	0.5	A/T
A	54064	54064	1	2	SNP	0.5	A/T
A	54061	54061	1	2	SNP	0.5	A/T
A	54055	54055	1	2	SNP	0.5	A/T
C	53965	53965	1	2	SNP	0.5	C/T
C	53806	53806	1	2	SNP	0.5	C/T
C	53770	53770	1	2	SNP	0.5	C/T
A	53737	53737	1	2	SNP	0.5	A/C
A	53680	53680	1	2	SNP	0.5	A/G
A	53563	53563	1	2	SNP	0.5	A/G
C	53515	53515	1	2	SNP	0.5	C/T
A	53473	53473	1	2	SNP	0.5	A/G
A	53383	53383	1	2	SNP	0.5	A/G
A	53323	53323	1	2	SNP	0.5	A/G
C	53253	53253	1	2	SNP	0.5	C/T
C	53197	53197	1	2	SNP	0.5	C/G
A	53146	53146	1	2	SNP	0.5	A/C
A	53140	53140	1	2	SNP	0.5	A/C
A	53130	53130	1	2	SNP	0.5	A/T
C	53002	53002	1	2	SNP	0.5	C/G
A	52969	52969	1	2	SNP	0.5	A/G
A	52892	52892	1	2	SNP	0.5	A/G
A	52819	52819	1	2	SNP	0.5	A/G
C	52650	52650	1	2	SNP	0.5	C/T
C	52564	52564	1	2	SNP	0.5	C/T
A	52521	52521	1	2	SNP	0.5	A/G
A	52448	52448	1	2	SNP	0.5	A/G
C	52409	52409	1	2	SNP	0.5	C/T
A	52294	52294	1	2	SNP	0.5	A/G
A	52292	52292	1	2	SNP	0.5	A/T
C	52280	52280	1	2	SNP	0.5	C/T
A	52205	52205	1	2	SNP	0.5	A/G
G	52202	52202	1	2	SNP	0.5	G/T
C	52184	52184	1	2	SNP	0.5	C/T
A	52155	52155	1	2	SNP	0.5	A/G
A	52142	52142	1	2	SNP	0.5	A/G
A	52131	52131	1	2	SNP	0.5	A/T
A	52043	52043	1	2	SNP	0.5	A/T
A	52042	52042	1	2	SNP	0.5	A/T
C	52041	52041	1	2	SNP	0.5	C/T
G	52021	52021	1	2	SNP	0.5	G/T
A	52011	52011	1	2	SNP	0.5	A/G
C	51887	51887	1	2	SNP	0.5	C/T
A	51770	51770	1	2	SNP	0.5	A/T
C	51769	51769	1	2	SNP	0.5	C/T
C	51767	51767	1	2	SNP	0.5	C/T
A	51762	51762	1	2	SNP	0.5	A/T
A	51761	51761	1	2	SNP	0.5	A/G
C	51640	51640	1	2	SNP	0.5	C/T
A	51588	51588	1	2	SNP	0.5	A/G
C	51556	51556	1	2	SNP	0.5	C/T
A	51536	51536	1	2	SNP	0.5	A/C
G	51472	51472	1	2	SNP	0.5	G/T
G	51431	51431	1	2	SNP	0.5	G/T
A	51386	51386	1	2	SNP	0.5	A/C
A	51361	51361	1	2	SNP	0.5	A/G
A	51343	51343	1	2	SNP	0.5	A/C
C	51336	51336	1	2	SNP	0.5	C/T
A	51312	51312	1	2	SNP	0.5	A/C
G	51264	51264	1	2	SNP	0.5	G/T
A	51261	51261	1	2	SNP	0.5	A/T
A	51194	51194	1	2	SNP	0.5	A/G
C	51191	51191	1	2	SNP	0.5	C/T
C	51187	51187	1	2	SNP	0.5	C/T
C	51088	51088	1	2	SNP	0.5	C/G
A	50964	50964	1	2	SNP	0.5	A/T
G	50945	50945	1	2	SNP	0.5	G/T
A	50933	50933	1	2	SNP	0.5	A/T
C	50927	50927	1	2	SNP	0.5	C/G
A	50926	50926	1	2	SNP	0.5	A/T
A	50875	50875	1	2	SNP	0.5	A/T
G	50874	50874	1	2	SNP	0.5	G/T
A	50838	50838	1	2	SNP	0.5	A/G
C	50829	50829	1	2	SNP	0.5	C/T
A	50764	50764	1	2	SNP	0.5	A/G
C	50759	50759	1	2	SNP	0.5	C/T
A	50567	50567	1	2	SNP	0.5	A/G
A	50480	50480	1	2	SNP	0.5	A/T
A	50413	50413	1	2	SNP	0.5	A/G
C	50407	50407	1	2	SNP	0.5	C/T
C	50390	50390	1	2	SNP	0.5	C/T
C	50381	50381	1	2	SNP	0.5	C/T
A	50234	50234	1	2	SNP	0.5	A/G
C	50031	50031	1	2	SNP	0.5	C/T
G	50013	50013	1	2	SNP	0.5	G/T
C	49871	49871	1	2	SNP	0.5	C/T
G	49790	49790	1	2	SNP	0.5	G/T
A	49718	49718	1	2	SNP	0.5	A/G
A	49716	49716	1	2	SNP	0.5	A/G
A	49713	49713	1	2	SNP	0.5	A/G
G	49699	49699	1	2	SNP	0.5	G/T
A	49690	49690	1	2	SNP	0.5	A/G
C	49686	49686	1	2	SNP	0.5	C/T
C	49683	49683	1	2	SNP	0.5	C/G
G	49677	49677	1	2	SNP	0.5	G/T
A	49658	49658	1	2	SNP	0.5	A/C
G	49638	49638	1	2	SNP	0.5	G/T
A	49637	49637	1	2	SNP	0.5	A/C
G	49636	49636	1	2	SNP	0.5	G/T
C	49599	49599	1	2	SNP	0.5	C/T
C	49582	49582	1	2	SNP	0.5	C/T
G	49575	49575	1	2	SNP	0.5	G/T
C	49560	49560	1	2	SNP	0.5	C/G
A	49287	49287	1	2	SNP	0.5	A/G
A	49240	49240	1	2	SNP	0.5	A/G
C	49236	49236	1	2	SNP	0.5	C/T
C	49230	49230	1	2	SNP	0.5	C/T
C	49080	49080	1	2	SNP	0.5	C/T
C	48991	48991	1	2	SNP	0.5	C/T
C	48931	48931	1	2	SNP	0.5	C/T
C	48913	48913	1	2	SNP	0.5	C/G
A	48868	48868	1	2	SNP	0.5	A/G
A	48844	48844	1	2	SNP	0.5	A/C
G	48841	48841	1	2	SNP	0.5	G/T
A	48830	48830	1	2	SNP	0.5	A/G
A	48815	48815	1	2	SNP	0.5	A/C
C	48693	48693	1	2	SNP	0.5	C/T
A	48647	48647	1	2	SNP	0.5	A/G
A	48643	48643	1	2	SNP	0.5	A/G
A	48638	48638	1	2	SNP	0.5	A/T
A	48621	48621	1	2	SNP	0.5	A/T
A	48620	48620	1	2	SNP	0.5	A/T
C	48605	48605	1	2	SNP	0.5	C/G
A	48577	48577	1	2	SNP	0.5	A/G
G	48567	48567	1	2	SNP	0.5	G/T
C	48554	48554	1	2	SNP	0.5	C/T
A	48553	48553	1	2	SNP	0.5	A/T
A	48552	48552	1	2	SNP	0.5	A/T
A	48551	48551	1	2	SNP	0.5	A/T
A	48523	48523	1	2	SNP	0.5	A/G
G	48513	48513	1	2	SNP	0.5	G/T
G	48496	48496	1	2	SNP	0.5	G/T
C	48427	48427	1	2	SNP	0.5	C/T
C	48368	48368	1	2	SNP	0.5	C/T
A	48364	48364	1	2	SNP	0.5	A/G
C	48264	48264	1	2	SNP	0.5	C/T
A	48168	48168	1	2	SNP	0.5	A/T
A	48157	48157	1	2	SNP	0.5	A/G
C	48152	48152	1	2	SNP	0.5	C/T
C	48076	48076	1	2	SNP	0.5	C/T
C	47981	47981	1	2	SNP	0.5	C/T
A	47937	47937	1	2	SNP	0.5	A/G
G	47936	47936	1	2	SNP	0.5	G/T
A	47934	47934	1	2	SNP	0.5	A/T
A	47933	47933	1	2	SNP	0.5	A/T
G	47931	47931	1	2	SNP	0.5	G/T
A	47930	47930	1	2	SNP	0.5	A/T
A	47929	47929	1	2	SNP	0.5	A/C
A	47925	47925	1	2	SNP	0.5	A/T
A	47924	47924	1	2	SNP	0.5	A/T
A	47923	47923	1	2	SNP	0.5	A/T
A	47922	47922	1	2	SNP	0.5	A/T
A	47921	47921	1	2	SNP	0.5	A/T
A	47920	47920	1	2	SNP	0.5	A/C
A	47848	47848	1	2	SNP	0.5	A/G
A	47838	47838	1	2	SNP	0.5	A/G
A	47827	47827	1	2	SNP	0.5	A/G
A	47825	47825	1	2	SNP	0.5	A/G
G	47823	47823	1	2	SNP	0.5	G/T
A	47822	47822	1	2	SNP	0.5	A/T
A	47792	47792	1	2	SNP	0.5	A/G
G	47787	47787	1	2	SNP	0.5	G/T
A	47772	47772	1	2	SNP	0.5	A/G
A	47767	47767	1	2	SNP	0.5	A/C
C	47756	47756	1	2	SNP	0.5	C/T
C	47728	47728	1	2	SNP	0.5	C/T
A	47642	47642	1	2	SNP	0.5	A/T
A	47388	47388	1	2	SNP	0.5	A/C
A	47376	47376	1	2	SNP	0.5	A/G
C	47360	47360	1	2	SNP	0.5	C/G
A	47304	47304	1	2	SNP	0.5	A/G
C	47301	47301	1	2	SNP	0.5	C/T
C	47295	47295	1	2	SNP	0.5	C/G
G	47286	47286	1	2	SNP	0.5	G/T
C	47267	47267	1	2	SNP	0.5	C/T
C	47245	47245	1	2	SNP	0.5	C/T
C	47130	47130	1	2	SNP	0.5	C/T
A	47054	47054	1	2	SNP	0.5	A/T
A	47051	47051	1	2	SNP	0.5	A/T
G	47050	47050	1	2	SNP	0.5	G/T
A	47049	47049	1	2	SNP	0.5	A/G
A	47048	47048	1	2	SNP	0.5	A/T
A	47047	47047	1	2	SNP	0.5	A/G
A	47020	47020	1	2	SNP	0.5	A/T
C	46998	46998	1	2	SNP	0.5	C/T
A	46997	46997	1	2	SNP	0.5	A/G
A	46937	46937	1	2	SNP	0.5	A/C
A	46906	46906	1	2	SNP	0.5	A/T
C	46874	46874	1	2	SNP	0.5	C/T
C	46849	46849	1	2	SNP	0.5	C/T
A	46845	46845	1	2	SNP	0.5	A/T
C	46826	46826	1	2	SNP	0.5	C/T
C	46810	46810	1	2	SNP	0.5	C/T
C	46796	46796	1	2	SNP	0.5	C/T
G	46776	46776	1	2	SNP	0.5	G/T
A	46775	46775	1	2	SNP	0.5	A/T
A	46774	46774	1	2	SNP	0.5	A/T
C	46773	46773	1	2	SNP	0.5	C/T
G	46770	46770	1	2	SNP	0.5	G/T
A	46768	46768	1	2	SNP	0.5	A/G
A	46766	46766	1	2	SNP	0.5	A/T
A	46765	46765	1	2	SNP	0.5	A/T
A	46757	46757	1	2	SNP	0.5	A/G
C	46743	46743	1	2	SNP	0.5	C/T
A	46733	46733	1	2	SNP	0.5	A/C
A	46716	46716	1	2	SNP	0.5	A/G
G	46715	46715	1	2	SNP	0.5	G/T
G	46707	46707	1	2	SNP	0.5	G/T
C	46681	46681	1	2	SNP	0.5	C/G
C	46629	46629	1	2	SNP	0.5	C/T
A	46412	46412	1	2	SNP	0.5	A/G
C	46411	46411	1	2	SNP	0.5	C/T
A	46403	46403	1	2	SNP	0.5	A/G
C	46402	46402	1	2	SNP	0.5	C/T
A	46389	46389	1	2	SNP	0.5	A/T
G	46388	46388	1	2	SNP	0.5	G/T
A	46371	46371	1	2	SNP	0.5	A/T
A	46366	46366	1	2	SNP	0.5	A/T
A	46365	46365	1	2	SNP	0.5	A/T
C	46364	46364	1	2	SNP	0.5	C/T
A	46358	46358	1	2	SNP	0.5	A/C
A	46354	46354	1	2	SNP	0.5	A/G
A	46353	46353	1	2	SNP	0.5	A/T
C	46352	46352	1	2	SNP	0.5	C/T
C	46343	46343	1	2	SNP	0.5	C/G
A	46321	46321	1	2	SNP	0.5	A/T
A	46297	46297	1	2	SNP	0.5	A/G
G	46295	46295	1	2	SNP	0.5	G/T
A	46292	46292	1	2	SNP	0.5	A/G
A	46260	46260	1	2	SNP	0.5	A/G
A	46258	46258	1	2	SNP	0.5	A/T
A	46257	46257	1	2	SNP	0.5	A/G
A	46255	46255	1	2	SNP	0.5	A/G
A	46251	46251	1	2	SNP	0.5	A/G
A	46250	46250	1	2	SNP	0.5	A/T
A	46249	46249	1	2	SNP	0.5	A/G
A	46246	46246	1	2	SNP	0.5	A/G
G	46229	46229	1	2	SNP	0.5	G/T
A	46225	46225	1	2	SNP	0.5	A/T
A	46223	46223	1	2	SNP	0.5	A/T
A	46219	46219	1	2	SNP	0.5	A/T
A	46217	46217	1	2	SNP	0.5	A/T
A	46216	46216	1	2	SNP	0.5	A/T
A	46203	46203	1	2	SNP	0.5	A/G
A	46120	46120	1	2	SNP	0.5	A/T
A	46093	46093	1	2	SNP	0.5	A/G
A	45976	45976	1	2	SNP	0.5	A/C
A	45928	45928	1	2	SNP	0.5	A/G
A	45823	45823	1	2	SNP	0.5	A/G
C	45724	45724	1	2	SNP	0.5	C/T
C	45688	45688	1	2	SNP	0.5	C/T
A	45655	45655	1	2	SNP	0.5	A/T
A	45637	45637	1	2	SNP	0.5	A/G
C	45626	45626	1	2	SNP	0.5	C/T
A	45625	45625	1	2	SNP	0.5	A/G
A	45598	45598	1	2	SNP	0.5	A/G
A	45591	45591	1	2	SNP	0.5	A/G
C	45538	45538	1	2	SNP	0.5	C/T
G	45445	45445	1	2	SNP	0.5	G/T
C	45413	45413	1	2	SNP	0.5	C/T
A	45392	45392	1	2	SNP	0.5	A/G
A	45391	45391	1	2	SNP	0.5	A/G
G	45379	45379	1	2	SNP	0.5	G/T
C	45307	45307	1	2	SNP	0.5	C/T
C	45304	45304	1	2	SNP	0.5	C/T
C	45221	45221	1	2	SNP	0.5	C/T
C	45082	45082	1	2	SNP	0.5	C/T
A	45075	45075	1	2	SNP	0.5	A/T
C	45055	45055	1	2	SNP	0.5	C/T
A	45050	45050	1	2	SNP	0.5	A/G
A	45025	45025	1	2	SNP	0.5	A/G
A	45000	45000	1	2	SNP	0.5	A/C
A	44999	44999	1	2	SNP	0.5	A/T
A	44993	44993	1	2	SNP	0.5	A/G
A	44988	44988	1	2	SNP	0.5	A/C
A	44955	44955	1	2	SNP	0.5	A/G
A	44952	44952	1	2	SNP	0.5	A/G
A	44951	44951	1	2	SNP	0.5	A/G
A	44950	44950	1	2	SNP	0.5	A/G
C	44910	44910	1	2	SNP	0.5	C/T
C	44758	44758	1	2	SNP	0.5	C/T
C	44741	44741	1	2	SNP	0.5	C/T
A	44711	44711	1	2	SNP	0.5	A/G
A	44646	44646	1	2	SNP	0.5	A/G
C	44536	44536	1	2	SNP	0.5	C/G
A	44527	44527	1	2	SNP	0.5	A/C
C	44500	44500	1	2	SNP	0.5	C/T
C	44435	44435	1	2	SNP	0.5	C/T
G	44420	44420	1	2	SNP	0.5	G/T
C	44328	44328	1	2	SNP	0.5	C/T
C	44263	44263	1	2	SNP	0.5	C/G
A	44250	44250	1	2	SNP	0.5	A/C
A	44191	44191	1	2	SNP	0.5	A/G
C	44128	44128	1	2	SNP	0.5	C/G
C	44090	44090	1	2	SNP	0.5	C/T
C	44067	44067	1	2	SNP	0.5	C/T
A	44054	44054	1	2	SNP	0.5	A/C
C	43986	43986	1	2	SNP	0.5	C/G
A	43985	43985	1	2	SNP	0.5	A/C
C	43950	43950	1	2	SNP	0.5	C/T
G	43695	43695	1	2	SNP	0.5	G/T
C	43344	43344	1	2	SNP	0.5	C/T
C	43315	43315	1	2	SNP	0.5	C/T
A	43183	43183	1	2	SNP	0.5	A/G
G	43165	43165	1	2	SNP	0.5	G/T
A	43134	43134	1	2	SNP	0.5	A/G
C	43115	43115	1	2	SNP	0.5	C/T
C	43012	43012	1	2	SNP	0.5	C/T
A	43001	43001	1	2	SNP	0.5	A/G
C	42992	42992	1	2	SNP	0.5	C/T
C	42984	42984	1	2	SNP	0.5	C/T
C	42977	42977	1	2	SNP	0.5	C/T
A	42861	42861	1	2	SNP	0.5	A/C
A	42795	42795	1	2	SNP	0.5	A/G
C	42677	42677	1	2	SNP	0.5	C/T
C	42673	42673	1	2	SNP	0.5	C/T
A	42667	42667	1	2	SNP	0.5	A/G
C	42657	42657	1	2	SNP	0.5	C/T
A	42653	42653	1	2	SNP	0.5	A/C
A	42637	42637	1	2	SNP	0.5	A/C
A	42512	42512	1	2	SNP	0.5	A/G
A	42486	42486	1	2	SNP	0.5	A/G
A	42483	42483	1	2	SNP	0.5	A/C
G	42436	42436	1	2	SNP	0.5	G/T
A	42426	42426	1	2	SNP	0.5	A/G
A	42423	42423	1	2	SNP	0.5	A/G
A	42369	42369	1	2	SNP	0.5	A/G
A	42325	42325	1	2	SNP	0.5	A/G
A	42310	42310	1	2	SNP	0.5	A/G
A	42297	42297	1	2	SNP	0.5	A/G
C	42250	42250	1	2	SNP	0.5	C/T
C	42247	42247	1	2	SNP	0.5	C/T
A	42211	42211	1	2	SNP	0.5	A/G
A	41969	41969	1	2	SNP	0.5	A/G
A	41924	41924	1	2	SNP	0.5	A/G
A	41897	41897	1	2	SNP	0.5	A/C
A	41879	41879	1	2	SNP	0.5	A/G
C	41795	41795	1	2	SNP	0.5	C/T
A	41735	41735	1	2	SNP	0.5	A/G
A	41732	41732	1	2	SNP	0.5	A/G
A	41669	41669	1	2	SNP	0.5	A/G
A	41270	41270	1	2	SNP	0.5	A/G
A	41210	41210	1	2	SNP	0.5	A/G
C	41153	41153	1	2	SNP	0.5	C/T
C	41144	41144	1	2	SNP	0.5	C/T
A	41024	41024	1	2	SNP	0.5	A/G
G	40897	40897	1	2	SNP	0.5	G/T
A	40877	40877	1	2	SNP	0.5	A/G
A	40871	40871	1	2	SNP	0.5	A/G
A	40769	40769	1	2	SNP	0.5	A/G
C	40742	40742	1	2	SNP	0.5	C/T
A	40676	40676	1	2	SNP	0.5	A/G
C	40661	40661	1	2	SNP	0.5	C/T
C	40607	40607	1	2	SNP	0.5	C/T
C	40595	40595	1	2	SNP	0.5	C/T
C	40283	40283	1	2	SNP	0.5	C/T
C	40196	40196	1	2	SNP	0.5	C/T
A	40151	40151	1	2	SNP	0.5	A/G
A	39793	39793	1	2	SNP	0.5	A/G
C	39697	39697	1	2	SNP	0.5	C/T
A	39586	39586	1	2	SNP	0.5	A/G
A	39574	39574	1	2	SNP	0.5	A/G
A	39535	39535	1	2	SNP	0.5	A/C
A	39529	39529	1	2	SNP	0.5	A/G
A	39523	39523	1	2	SNP	0.5	A/G
A	39493	39493	1	2	SNP	0.5	A/G
G	39328	39328	1	2	SNP	0.5	G/T
C	39321	39321	1	2	SNP	0.5	C/T
A	39256	39256	1	2	SNP	0.5	A/G
C	39253	39253	1	2	SNP	0.5	C/T
C	39115	39115	1	2	SNP	0.5	C/G
C	38914	38914	1	2	SNP	0.5	C/T
A	38782	38782	1	2	SNP	0.5	A/G
C	38653	38653	1	2	SNP	0.5	C/T
A	38599	38599	1	2	SNP	0.5	A/G
A	38463	38463	1	2	SNP	0.5	A/C
C	38422	38422	1	2	SNP	0.5	C/T
A	38407	38407	1	2	SNP	0.5	A/G
A	38326	38326	1	2	SNP	0.5	A/G
A	38197	38197	1	2	SNP	0.5	A/G
A	38080	38080	1	2	SNP	0.5	A/G
C	37638	37638	1	2	SNP	0.5	C/T
A	37570	37570	1	2	SNP	0.5	A/G
C	37456	37456	1	2	SNP	0.5	C/T
C	37408	37408	1	2	SNP	0.5	C/T
A	37393	37393	1	2	SNP	0.5	A/G
A	37354	37354	1	2	SNP	0.5	A/C
A	37249	37249	1	2	SNP	0.5	A/G
A	37222	37222	1	2	SNP	0.5	A/G
A	37118	37118	1	2	SNP	0.5	A/C
A	37025	37025	1	2	SNP	0.5	A/G
A	37024	37024	1	2	SNP	0.5	A/C
A	37018	37018	1	2	SNP	0.5	A/G
C	37010	37010	1	2	SNP	0.5	C/T
A	36978	36978	1	2	SNP	0.5	A/G
G	36962	36962	1	2	SNP	0.5	G/T
C	36929	36929	1	2	SNP	0.5	C/T
A	36912	36912	1	2	SNP	0.5	A/G
A	36907	36907	1	2	SNP	0.5	A/G
C	36904	36904	1	2	SNP	0.5	C/T
C	36870	36870	1	2	SNP	0.5	C/T
A	36850	36850	1	2	SNP	0.5	A/T
A	36745	36745	1	2	SNP	0.5	A/G
A	36735	36735	1	2	SNP	0.5	A/T
A	36734	36734	1	2	SNP	0.5	A/T
C	36714	36714	1	2	SNP	0.5	C/T
A	36707	36707	1	2	SNP	0.5	A/G
C	36666	36666	1	2	SNP	0.5	C/G
A	36661	36661	1	2	SNP	0.5	A/C
A	36647	36647	1	2	SNP	0.5	A/G
A	36643	36643	1	2	SNP	0.5	A/T
A	36642	36642	1	2	SNP	0.5	A/T
C	36641	36641	1	2	SNP	0.5	C/T
A	36639	36639	1	2	SNP	0.5	A/G
A	36638	36638	1	2	SNP	0.5	A/G
A	36614	36614	1	2	SNP	0.5	A/G
C	36565	36565	1	2	SNP	0.5	C/T
C	36562	36562	1	2	SNP	0.5	C/T
A	36536	36536	1	2	SNP	0.5	A/C
C	36490	36490	1	2	SNP	0.5	C/T
A	36457	36457	1	2	SNP	0.5	A/G
A	36294	36294	1	2	SNP	0.5	A/G
A	36280	36280	1	2	SNP	0.5	A/G
A	36235	36235	1	2	SNP	0.5	A/C
A	36232	36232	1	2	SNP	0.5	A/T
A	36214	36214	1	2	SNP	0.5	A/G
C	36135	36135	1	2	SNP	0.5	C/T
C	36084	36084	1	2	SNP	0.5	C/T
C	36064	36064	1	2	SNP	0.5	C/T
C	36044	36044	1	2	SNP	0.5	C/T
C	36002	36002	1	2	SNP	0.5	C/G
G	35849	35849	1	2	SNP	0.5	G/T
A	35829	35829	1	2	SNP	0.5	A/T
A	35787	35787	1	2	SNP	0.5	A/G
G	35782	35782	1	2	SNP	0.5	G/T
C	35745	35745	1	2	SNP	0.5	C/T
G	35683	35683	1	2	SNP	0.5	G/T
A	35676	35676	1	2	SNP	0.5	A/C
A	35630	35630	1	2	SNP	0.5	A/T
A	35612	35612	1	2	SNP	0.5	A/G
C	35611	35611	1	2	SNP	0.5	C/G
C	35610	35610	1	2	SNP	0.5	C/T
G	35582	35582	1	2	SNP	0.5	G/T
A	35575	35575	1	2	SNP	0.5	A/G
C	35517	35517	1	2	SNP	0.5	C/T
A	35423	35423	1	2	SNP	0.5	A/G
C	35349	35349	1	2	SNP	0.5	C/T
C	35309	35309	1	2	SNP	0.5	C/T
A	35195	35195	1	2	SNP	0.5	A/G
A	35120	35120	1	2	SNP	0.5	A/G
C	34943	34943	1	2	SNP	0.5	C/T
A	34904	34904	1	2	SNP	0.5	A/G
A	34847	34847	1	2	SNP	0.5	A/G
C	34688	34688	1	2	SNP	0.5	C/T
A	34661	34661	1	2	SNP	0.5	A/G
C	34346	34346	1	2	SNP	0.5	C/T
C	34221	34221	1	2	SNP	0.5	C/T
A	34003	34003	1	2	SNP	0.5	A/G
A	33982	33982	1	2	SNP	0.5	A/G
C	33937	33937	1	2	SNP	0.5	C/T
A	33904	33904	1	2	SNP	0.5	A/G
C	33700	33700	1	2	SNP	0.5	C/T
C	33685	33685	1	2	SNP	0.5	C/T
A	33667	33667	1	2	SNP	0.5	A/T
A	33643	33643	1	2	SNP	0.5	A/G
C	33610	33610	1	2	SNP	0.5	C/T
C	33580	33580	1	2	SNP	0.5	C/G
C	33479	33479	1	2	SNP	0.5	C/T
C	33457	33457	1	2	SNP	0.5	C/T
A	33325	33325	1	2	SNP	0.5	A/G
G	33304	33304	1	2	SNP	0.5	G/T
C	33226	33226	1	2	SNP	0.5	C/T
C	33097	33097	1	2	SNP	0.5	C/T
A	33077	33077	1	2	SNP	0.5	A/G
C	33020	33020	1	2	SNP	0.5	C/T
C	33001	33001	1	2	SNP	0.5	C/T
C	32903	32903	1	2	SNP	0.5	C/T
C	32882	32882	1	2	SNP	0.5	C/T
A	32871	32871	1	2	SNP	0.5	A/G
C	32848	32848	1	2	SNP	0.5	C/T
A	32471	32471	1	2	SNP	0.5	A/T
C	32457	32457	1	2	SNP	0.5	C/T
A	32436	32436	1	2	SNP	0.5	A/G
A	32430	32430	1	2	SNP	0.5	A/G
A	32403	32403	1	2	SNP	0.5	A/G
C	32332	32332	1	2	SNP	0.5	C/T
A	32298	32298	1	2	SNP	0.5	A/C
G	32287	32287	1	2	SNP	0.5	G/T
C	32253	32253	1	2	SNP	0.5	C/T
C	32170	32170	1	2	SNP	0.5	C/T
C	32163	32163	1	2	SNP	0.5	C/T
A	32141	32141	1	2	SNP	0.5	A/G
A	32139	32139	1	2	SNP	0.5	A/T
A	32135	32135	1	2	SNP	0.5	A/G
A	32088	32088	1	2	SNP	0.5	A/C
A	32087	32087	1	2	SNP	0.5	A/T
A	32076	32076	1	2	SNP	0.5	A/G
C	32074	32074	1	2	SNP	0.5	C/T
A	32056	32056	1	2	SNP	0.5	A/C
G	32054	32054	1	2	SNP	0.5	G/T
C	32042	32042	1	2	SNP	0.5	C/T
A	32020	32020	1	2	SNP	0.5	A/T
A	31962	31962	1	2	SNP	0.5	A/G
A	31918	31918	1	2	SNP	0.5	A/T
A	31917	31917	1	2	SNP	0.5	A/T
C	31894	31894	1	2	SNP	0.5	C/T
A	31854	31854	1	2	SNP	0.5	A/C
A	31822	31822	1	2	SNP	0.5	A/G
C	31820	31820	1	2	SNP	0.5	C/G
A	31819	31819	1	2	SNP	0.5	A/T
A	31810	31810	1	2	SNP	0.5	A/G
A	31769	31769	1	2	SNP	0.5	A/T
C	31768	31768	1	2	SNP	0.5	C/T
C	31635	31635	1	2	SNP	0.5	C/T
A	31609	31609	1	2	SNP	0.5	A/G
A	31548	31548	1	2	SNP	0.5	A/T
A	31516	31516	1	2	SNP	0.5	A/G
A	31494	31494	1	2	SNP	0.5	A/T
A	31474	31474	1	2	SNP	0.5	A/G
G	31467	31467	1	2	SNP	0.5	G/T
C	31463	31463	1	2	SNP	0.5	C/T
A	31438	31438	1	2	SNP	0.5	A/C
A	31417	31417	1	2	SNP	0.5	A/C
A	31398	31398	1	2	SNP	0.5	A/T
A	31394	31394	1	2	SNP	0.5	A/T
G	31384	31384	1	2	SNP	0.5	G/T
C	31298	31298	1	2	SNP	0.5	C/T
A	31293	31293	1	2	SNP	0.5	A/C
G	31286	31286	1	2	SNP	0.5	G/T
A	31272	31272	1	2	SNP	0.5	A/G
A	31236	31236	1	2	SNP	0.5	A/C
G	31234	31234	1	2	SNP	0.5	G/T
A	31230	31230	1	2	SNP	0.5	A/T
A	31103	31103	1	2	SNP	0.5	A/C
C	30938	30938	1	2	SNP	0.5	C/G
C	30852	30852	1	2	SNP	0.5	C/G
A	30833	30833	1	2	SNP	0.5	A/G
A	30753	30753	1	2	SNP	0.5	A/G
G	30633	30633	1	2	SNP	0.5	G/T
A	30539	30539	1	2	SNP	0.5	A/T
A	30537	30537	1	2	SNP	0.5	A/C
A	30532	30532	1	2	SNP	0.5	A/G
C	30452	30452	1	2	SNP	0.5	C/T
A	30450	30450	1	2	SNP	0.5	A/T
A	30449	30449	1	2	SNP	0.5	A/G
A	30448	30448	1	2	SNP	0.5	A/G
A	30445	30445	1	2	SNP	0.5	A/G
A	30419	30419	1	2	SNP	0.5	A/T
C	30384	30384	1	2	SNP	0.5	C/T
A	30361	30361	1	2	SNP	0.5	A/T
C	30358	30358	1	2	SNP	0.5	C/T
C	30341	30341	1	2	SNP	0.5	C/G
A	30319	30319	1	2	SNP	0.5	A/G
C	30312	30312	1	2	SNP	0.5	C/T
A	30311	30311	1	2	SNP	0.5	A/C
C	30282	30282	1	2	SNP	0.5	C/T
A	30261	30261	1	2	SNP	0.5	A/T
A	30260	30260	1	2	SNP	0.5	A/C
A	30225	30225	1	2	SNP	0.5	A/G
C	30186	30186	1	2	SNP	0.5	C/T
A	30184	30184	1	2	SNP	0.5	A/C
A	30125	30125	1	2	SNP	0.5	A/G
C	30122	30122	1	2	SNP	0.5	C/T
A	30047	30047	1	2	SNP	0.5	A/G
C	29989	29989	1	2	SNP	0.5	C/T
G	29962	29962	1	2	SNP	0.5	G/T
A	29946	29946	1	2	SNP	0.5	A/C
A	29807	29807	1	2	SNP	0.5	A/G
A	29803	29803	1	2	SNP	0.5	A/T
C	29802	29802	1	2	SNP	0.5	C/T
A	29774	29774	1	2	SNP	0.5	A/G
C	29766	29766	1	2	SNP	0.5	C/T
A	29693	29693	1	2	SNP	0.5	A/G
G	29659	29659	1	2	SNP	0.5	G/T
G	29657	29657	1	2	SNP	0.5	G/T
A	29595	29595	1	2	SNP	0.5	A/G
C	29589	29589	1	2	SNP	0.5	C/T
G	29438	29438	1	2	SNP	0.5	G/T
G	29425	29425	1	2	SNP	0.5	G/T
A	29359	29359	1	2	SNP	0.5	A/G
C	29356	29356	1	2	SNP	0.5	C/T
A	29264	29264	1	2	SNP	0.5	A/G
G	29214	29214	1	2	SNP	0.5	G/T
A	29179	29179	1	2	SNP	0.5	A/G
G	29158	29158	1	2	SNP	0.5	G/T
C	29152	29152	1	2	SNP	0.5	C/T
C	29148	29148	1	2	SNP	0.5	C/T
A	29081	29081	1	2	SNP	0.5	A/G
G	29036	29036	1	2	SNP	0.5	G/T
A	29035	29035	1	2	SNP	0.5	A/G
C	29009	29009	1	2	SNP	0.5	C/G
A	29000	29000	1	2	SNP	0.5	A/C
C	28966	28966	1	2	SNP	0.5	C/T
A	28923	28923	1	2	SNP	0.5	A/T
A	28911	28911	1	2	SNP	0.5	A/G
G	28898	28898	1	2	SNP	0.5	G/T
A	28874	28874	1	2	SNP	0.5	A/C
A	28854	28854	1	2	SNP	0.5	A/T
A	28785	28785	1	2	SNP	0.5	A/G
C	28784	28784	1	2	SNP	0.5	C/T
C	28780	28780	1	2	SNP	0.5	C/T
A	28775	28775	1	2	SNP	0.5	A/C
C	28673	28673	1	2	SNP	0.5	C/T
A	28558	28558	1	2	SNP	0.5	A/G
C	28552	28552	1	2	SNP	0.5	C/T
A	28547	28547	1	2	SNP	0.5	A/T
A	28546	28546	1	2	SNP	0.5	A/T
A	28510	28510	1	2	SNP	0.5	A/G
A	28507	28507	1	2	SNP	0.5	A/G
C	28476	28476	1	2	SNP	0.5	C/G
A	28441	28441	1	2	SNP	0.5	A/G
A	28440	28440	1	2	SNP	0.5	A/G
C	28434	28434	1	2	SNP	0.5	C/T
A	28412	28412	1	2	SNP	0.5	A/G
C	28409	28409	1	2	SNP	0.5	C/T
A	28387	28387	1	2	SNP	0.5	A/G
C	28356	28356	1	2	SNP	0.5	C/T
C	28315	28315	1	2	SNP	0.5	C/G
A	28312	28312	1	2	SNP	0.5	A/T
C	28302	28302	1	2	SNP	0.5	C/G
A	28299	28299	1	2	SNP	0.5	A/G
G	28253	28253	1	2	SNP	0.5	G/T
A	28240	28240	1	2	SNP	0.5	A/G
C	28239	28239	1	2	SNP	0.5	C/T
A	28218	28218	1	2	SNP	0.5	A/C
G	28192	28192	1	2	SNP	0.5	G/T
A	28178	28178	1	2	SNP	0.5	A/T
A	28176	28176	1	2	SNP	0.5	A/T
A	28170	28170	1	2	SNP	0.5	A/T
A	28168	28168	1	2	SNP	0.5	A/C
A	28152	28152	1	2	SNP	0.5	A/G
C	28141	28141	1	2	SNP	0.5	C/T
G	28138	28138	1	2	SNP	0.5	G/T
A	28120	28120	1	2	SNP	0.5	A/T
G	28119	28119	1	2	SNP	0.5	G/T
A	28107	28107	1	2	SNP	0.5	A/G
C	28087	28087	1	2	SNP	0.5	C/T
G	28056	28056	1	2	SNP	0.5	G/T
G	27988	27988	1	2	SNP	0.5	G/T
A	27977	27977	1	2	SNP	0.5	A/G
A	27975	27975	1	2	SNP	0.5	A/G
C	27968	27968	1	2	SNP	0.5	C/T
C	27966	27966	1	2	SNP	0.5	C/G
A	27953	27953	1	2	SNP	0.5	A/C
G	27903	27903	1	2	SNP	0.5	G/T
G	27862	27862	1	2	SNP	0.5	G/T
G	27851	27851	1	2	SNP	0.5	G/T
C	27845	27845	1	2	SNP	0.5	C/T
A	27832	27832	1	2	SNP	0.5	A/G
A	27814	27814	1	2	SNP	0.5	A/G
A	27812	27812	1	2	SNP	0.5	A/G
C	27798	27798	1	2	SNP	0.5	C/T
A	27796	27796	1	2	SNP	0.5	A/T
C	27768	27768	1	2	SNP	0.5	C/T
C	27767	27767	1	2	SNP	0.5	C/T
A	27766	27766	1	2	SNP	0.5	A/T
C	27764	27764	1	2	SNP	0.5	C/T
A	27763	27763	1	2	SNP	0.5	A/T
C	27762	27762	1	2	SNP	0.5	C/T
A	27718	27718	1	2	SNP	0.5	A/G
G	27663	27663	1	2	SNP	0.5	G/T
G	27642	27642	1	2	SNP	0.5	G/T
G	27621	27621	1	2	SNP	0.5	G/T
G	27605	27605	1	2	SNP	0.5	G/T
A	27528	27528	1	2	SNP	0.5	A/G
C	27519	27519	1	2	SNP	0.5	C/T
C	27490	27490	1	2	SNP	0.5	C/T
C	27471	27471	1	2	SNP	0.5	C/T
C	27463	27463	1	2	SNP	0.5	C/T
A	27441	27441	1	2	SNP	0.5	A/G
A	27429	27429	1	2	SNP	0.5	A/T
A	27426	27426	1	2	SNP	0.5	A/T
A	27423	27423	1	2	SNP	0.5	A/T
A	27421	27421	1	2	SNP	0.5	A/G
A	27413	27413	1	2	SNP	0.5	A/T
C	27412	27412	1	2	SNP	0.5	C/T
A	27409	27409	1	2	SNP	0.5	A/C
A	27408	27408	1	2	SNP	0.5	A/T
A	27406	27406	1	2	SNP	0.5	A/T
A	27405	27405	1	2	SNP	0.5	A/T
C	27404	27404	1	2	SNP	0.5	C/T
A	27403	27403	1	2	SNP	0.5	A/T
A	27393	27393	1	2	SNP	0.5	A/C
G	27365	27365	1	2	SNP	0.5	G/T
A	27364	27364	1	2	SNP	0.5	A/C
C	27363	27363	1	2	SNP	0.5	C/G
A	27362	27362	1	2	SNP	0.5	A/G
A	27361	27361	1	2	SNP	0.5	A/C
G	27353	27353	1	2	SNP	0.5	G/T
A	27280	27280	1	2	SNP	0.5	A/G
A	27128	27128	1	2	SNP	0.5	A/G
A	27126	27126	1	2	SNP	0.5	A/G
C	26994	26994	1	2	SNP	0.5	C/T
A	26958	26958	1	2	SNP	0.5	A/G
A	26655	26655	1	2	SNP	0.5	A/C
C	26511	26511	1	2	SNP	0.5	C/T
A	26346	26346	1	2	SNP	0.5	A/G
C	26147	26147	1	2	SNP	0.5	C/T
C	26051	26051	1	2	SNP	0.5	C/T
C	26039	26039	1	2	SNP	0.5	C/G
C	26016	26016	1	2	SNP	0.5	C/T
C	25992	25992	1	2	SNP	0.5	C/T
C	25977	25977	1	2	SNP	0.5	C/T
A	25967	25967	1	2	SNP	0.5	A/G
C	25917	25917	1	2	SNP	0.5	C/G
C	25895	25895	1	2	SNP	0.5	C/T
A	25837	25837	1	2	SNP	0.5	A/G
C	25617	25617	1	2	SNP	0.5	C/T
C	25613	25613	1	2	SNP	0.5	C/T
C	25581	25581	1	2	SNP	0.5	C/T
C	25578	25578	1	2	SNP	0.5	C/T
C	25495	25495	1	2	SNP	0.5	C/T
C	25473	25473	1	2	SNP	0.5	C/T
G	25458	25458	1	2	SNP	0.5	G/T
A	25452	25452	1	2	SNP	0.5	A/G
C	25422	25422	1	2	SNP	0.5	C/T
C	25350	25350	1	2	SNP	0.5	C/T
A	25143	25143	1	2	SNP	0.5	A/G
A	25125	25125	1	2	SNP	0.5	A/G
C	25034	25034	1	2	SNP	0.5	C/T
A	24958	24958	1	2	SNP	0.5	A/G
A	24933	24933	1	2	SNP	0.5	A/G
G	24891	24891	1	2	SNP	0.5	G/T
C	24876	24876	1	2	SNP	0.5	C/T
C	24816	24816	1	2	SNP	0.5	C/T
C	24762	24762	1	2	SNP	0.5	C/T
A	24650	24650	1	2	SNP	0.5	A/C
C	24642	24642	1	2	SNP	0.5	C/T
A	24558	24558	1	2	SNP	0.5	A/G
C	24432	24432	1	2	SNP	0.5	C/T
A	24324	24324	1	2	SNP	0.5	A/G
C	24315	24315	1	2	SNP	0.5	C/T
A	24263	24263	1	2	SNP	0.5	A/G
C	24252	24252	1	2	SNP	0.5	C/T
A	24218	24218	1	2	SNP	0.5	A/G
A	24198	24198	1	2	SNP	0.5	A/G
A	24079	24079	1	2	SNP	0.5	A/G
C	23980	23980	1	2	SNP	0.5	C/T
C	23959	23959	1	2	SNP	0.5	C/T
C	23902	23902	1	2	SNP	0.5	C/T
A	23811	23811	1	2	SNP	0.5	A/G
A	23803	23803	1	2	SNP	0.5	A/G
C	23725	23725	1	2	SNP	0.5	C/T
A	23615	23615	1	2	SNP	0.5	A/C
C	23550	23550	1	2	SNP	0.5	C/T
C	23538	23538	1	2	SNP	0.5	C/T
A	23515	23515	1	2	SNP	0.5	A/G
C	23478	23478	1	2	SNP	0.5	C/T
C	23441	23441	1	2	SNP	0.5	C/T
C	23414	23414	1	2	SNP	0.5	C/T
C	23355	23355	1	2	SNP	0.5	C/T
A	23297	23297	1	2	SNP	0.5	A/G
A	23275	23275	1	2	SNP	0.5	A/C
A	23272	23272	1	2	SNP	0.5	A/G
C	23254	23254	1	2	SNP	0.5	C/T
C	23206	23206	1	2	SNP	0.5	C/G
C	23149	23149	1	2	SNP	0.5	C/T
A	23114	23114	1	2	SNP	0.5	A/G
C	23112	23112	1	2	SNP	0.5	C/T
A	23016	23016	1	2	SNP	0.5	A/G
C	22990	22990	1	2	SNP	0.5	C/T
A	22739	22739	1	2	SNP	0.5	A/C
C	22676	22676	1	2	SNP	0.5	C/T
C	22358	22358	1	2	SNP	0.5	C/T
G	22325	22325	1	2	SNP	0.5	G/T
A	22286	22286	1	2	SNP	0.5	A/G
C	22271	22271	1	2	SNP	0.5	C/G
A	22262	22262	1	2	SNP	0.5	A/G
A	22226	22226	1	2	SNP	0.5	A/G
C	22208	22208	1	2	SNP	0.5	C/T
A	22187	22187	1	2	SNP	0.5	A/G
A	22181	22181	1	2	SNP	0.5	A/G
C	22016	22016	1	2	SNP	0.5	C/T
C	21980	21980	1	2	SNP	0.5	C/T
G	21926	21926	1	2	SNP	0.5	G/T
A	21794	21794	1	2	SNP	0.5	A/G
A	21749	21749	1	2	SNP	0.5	A/G
C	21677	21677	1	2	SNP	0.5	C/T
C	21638	21638	1	2	SNP	0.5	C/T
A	21345	21345	1	2	SNP	0.5	A/G
A	21330	21330	1	2	SNP	0.5	A/C
C	21320	21320	1	2	SNP	0.5	C/G
A	21307	21307	1	2	SNP	0.5	A/G
G	21295	21295	1	2	SNP	0.5	G/T
A	21285	21285	1	2	SNP	0.5	A/G
A	21260	21260	1	2	SNP	0.5	A/G
C	21259	21259	1	2	SNP	0.5	C/T
A	21194	21194	1	2	SNP	0.5	A/G
C	21190	21190	1	2	SNP	0.5	C/T
C	21006	21006	1	2	SNP	0.5	C/T
C	20970	20970	1	2	SNP	0.5	C/T
A	20859	20859	1	2	SNP	0.5	A/G
A	20790	20790	1	2	SNP	0.5	A/G
A	20580	20580	1	2	SNP	0.5	A/G
A	20517	20517	1	2	SNP	0.5	A/G
A	20376	20376	1	2	SNP	0.5	A/G
A	20373	20373	1	2	SNP	0.5	A/G
A	20327	20327	1	2	SNP	0.5	A/G
A	20244	20244	1	2	SNP	0.5	A/G
G	20091	20091	1	2	SNP	0.5	G/T
C	20053	20053	1	2	SNP	0.5	C/T
G	19968	19968	1	2	SNP	0.5	G/T
C	19728	19728	1	2	SNP	0.5	C/T
C	19719	19719	1	2	SNP	0.5	C/T
A	19714	19714	1	2	SNP	0.5	A/G
G	19632	19632	1	2	SNP	0.5	G/T
C	19627	19627	1	2	SNP	0.5	C/T
C	19623	19623	1	2	SNP	0.5	C/G
C	19581	19581	1	2	SNP	0.5	C/G
C	19574	19574	1	2	SNP	0.5	C/T
C	19564	19564	1	2	SNP	0.5	C/T
C	19479	19479	1	2	SNP	0.5	C/T
C	19442	19442	1	2	SNP	0.5	C/T
C	19370	19370	1	2	SNP	0.5	C/T
A	19369	19369	1	2	SNP	0.5	A/C
C	19269	19269	1	2	SNP	0.5	C/T
A	19251	19251	1	2	SNP	0.5	A/G
C	19179	19179	1	2	SNP	0.5	C/T
C	19120	19120	1	2	SNP	0.5	C/T
C	19061	19061	1	2	SNP	0.5	C/T
A	19005	19005	1	2	SNP	0.5	A/G
G	19000	19000	1	2	SNP	0.5	G/T
A	18921	18921	1	2	SNP	0.5	A/T
C	18811	18811	1	2	SNP	0.5	C/T
A	18810	18810	1	2	SNP	0.5	A/G
A	18776	18776	1	2	SNP	0.5	A/G
C	18761	18761	1	2	SNP	0.5	C/T
A	18747	18747	1	2	SNP	0.5	A/G
C	18745	18745	1	2	SNP	0.5	C/T
G	18645	18645	1	2	SNP	0.5	G/T
G	18639	18639	1	2	SNP	0.5	G/T
A	18611	18611	1	2	SNP	0.5	A/G
C	18571	18571	1	2	SNP	0.5	C/T
G	18501	18501	1	2	SNP	0.5	G/T
A	18487	18487	1	2	SNP	0.5	A/G
G	18478	18478	1	2	SNP	0.5	G/T
C	18351	18351	1	2	SNP	0.5	C/T
C	18316	18316	1	2	SNP	0.5	C/T
C	18307	18307	1	2	SNP	0.5	C/G
A	18295	18295	1	2	SNP	0.5	A/C
A	18230	18230	1	2	SNP	0.5	A/G
A	18180	18180	1	2	SNP	0.5	A/G
G	18173	18173	1	2	SNP	0.5	G/T
A	17980	17980	1	2	SNP	0.5	A/G
A	17925	17925	1	2	SNP	0.5	A/G
C	17916	17916	1	2	SNP	0.5	C/T
A	17853	17853	1	2	SNP	0.5	A/G
A	17850	17850	1	2	SNP	0.5	A/G
A	17751	17751	1	2	SNP	0.5	A/G
A	17277	17277	1	2	SNP	0.5	A/G
C	17211	17211	1	2	SNP	0.5	C/G
C	17193	17193	1	2	SNP	0.5	C/T
A	17177	17177	1	2	SNP	0.5	A/G
C	17120	17120	1	2	SNP	0.5	C/T
C	17104	17104	1	2	SNP	0.5	C/T
A	17062	17062	1	2	SNP	0.5	A/T
A	17060	17060	1	2	SNP	0.5	A/G
A	16945	16945	1	2	SNP	0.5	A/T
C	16898	16898	1	2	SNP	0.5	C/G
A	16837	16837	1	2	SNP	0.5	A/G
C	16748	16748	1	2	SNP	0.5	C/T
C	16682	16682	1	2	SNP	0.5	C/T
A	16625	16625	1	2	SNP	0.5	A/G
C	16595	16595	1	2	SNP	0.5	C/T
A	16340	16340	1	2	SNP	0.5	A/G
A	16337	16337	1	2	SNP	0.5	A/G
A	16304	16304	1	2	SNP	0.5	A/G
C	16172	16172	1	2	SNP	0.5	C/G
A	16136	16136	1	2	SNP	0.5	A/C
C	16086	16086	1	2	SNP	0.5	C/T
C	16074	16074	1	2	SNP	0.5	C/T
C	16020	16020	1	2	SNP	0.5	C/T
A	16019	16019	1	2	SNP	0.5	A/T
A	16018	16018	1	2	SNP	0.5	A/G
A	16017	16017	1	2	SNP	0.5	A/T
A	16016	16016	1	2	SNP	0.5	A/T
A	15967	15967	1	2	SNP	0.5	A/G
C	15957	15957	1	2	SNP	0.5	C/T
A	15931	15931	1	2	SNP	0.5	A/C
G	15929	15929	1	2	SNP	0.5	G/T
G	15928	15928	1	2	SNP	0.5	G/T
C	15915	15915	1	2	SNP	0.5	C/T
A	15900	15900	1	2	SNP	0.5	A/G
C	15788	15788	1	2	SNP	0.5	C/T
A	15674	15674	1	2	SNP	0.5	A/C
A	15636	15636	1	2	SNP	0.5	A/G
C	15630	15630	1	2	SNP	0.5	C/T
C	15629	15629	1	2	SNP	0.5	C/T
A	15546	15546	1	2	SNP	0.5	A/T
A	15519	15519	1	2	SNP	0.5	A/G
C	15501	15501	1	2	SNP	0.5	C/T
A	15453	15453	1	2	SNP	0.5	A/G
C	15444	15444	1	2	SNP	0.5	C/T
A	15342	15342	1	2	SNP	0.5	A/G
C	15249	15249	1	2	SNP	0.5	C/T
G	15183	15183	1	2	SNP	0.5	G/T
C	15030	15030	1	2	SNP	0.5	C/T
C	15017	15017	1	2	SNP	0.5	C/T
G	14999	14999	1	2	SNP	0.5	G/T
G	14979	14979	1	2	SNP	0.5	G/T
A	14973	14973	1	2	SNP	0.5	A/T
A	14962	14962	1	2	SNP	0.5	A/C
C	14961	14961	1	2	SNP	0.5	C/T
G	14919	14919	1	2	SNP	0.5	G/T
G	14916	14916	1	2	SNP	0.5	G/T
A	14915	14915	1	2	SNP	0.5	A/G
A	14905	14905	1	2	SNP	0.5	A/G
C	14903	14903	1	2	SNP	0.5	C/G
A	14893	14893	1	2	SNP	0.5	A/C
A	14867	14867	1	2	SNP	0.5	A/G
C	14845	14845	1	2	SNP	0.5	C/G
A	14835	14835	1	2	SNP	0.5	A/G
A	14737	14737	1	2	SNP	0.5	A/C
A	14726	14726	1	2	SNP	0.5	A/C
G	14715	14715	1	2	SNP	0.5	G/T
A	14714	14714	1	2	SNP	0.5	A/C
A	14696	14696	1	2	SNP	0.5	A/T
C	14693	14693	1	2	SNP	0.5	C/T
C	14651	14651	1	2	SNP	0.5	C/G
C	14650	14650	1	2	SNP	0.5	C/T
A	14643	14643	1	2	SNP	0.5	A/T
C	14638	14638	1	2	SNP	0.5	C/T
G	14634	14634	1	2	SNP	0.5	G/T
A	14570	14570	1	2	SNP	0.5	A/T
A	14566	14566	1	2	SNP	0.5	A/C
C	14528	14528	1	2	SNP	0.5	C/T
A	14510	14510	1	2	SNP	0.5	A/C
G	14504	14504	1	2	SNP	0.5	G/T
[truncated: 424 more rows]

## Sheet: P.atr SSC
Table S3. SNPs in the Plantago atrata small single copy plastome region
Name	Minimum	Maximum	Length	Coverage	Polymorphism Type	Variant Frequency	SNP
A	18549	18549	1	2	SNP	0.5	A/G
C	18525	18525	1	2	SNP	0.5	C/T
G	18507	18507	1	2	SNP	0.5	G/T
C	18493	18493	1	2	SNP	0.5	C/T		Transition	C/T	159	314	Ts/Tv	1.21705
C	18485	18485	1	2	SNP	0.5	C/G			A/G	155
A	18480	18480	1	2	SNP	0.5	A/G
A	18476	18476	1	2	SNP	0.5	A/T		Transversion	A/T	60	258
C	18475	18475	1	2	SNP	0.5	C/T			A/C	75
A	18470	18470	1	2	SNP	0.5	A/T			G/T	88
A	18467	18467	1	2	SNP	0.5	A/T			C/G	35
A	18466	18466	1	2	SNP	0.5	A/T			Total	572
G	18465	18465	1	2	SNP	0.5	G/T
G	18464	18464	1	2	SNP	0.5	G/T
G	18432	18432	1	2	SNP	0.5	G/T
A	18429	18429	1	2	SNP	0.5	A/C
C	18354	18354	1	2	SNP	0.5	C/T
A	18316	18316	1	2	SNP	0.5	A/G
G	18315	18315	1	2	SNP	0.5	G/T
A	18310	18310	1	2	SNP	0.5	A/G
A	18307	18307	1	2	SNP	0.5	A/G
A	18267	18267	1	2	SNP	0.5	A/C
C	18265	18265	1	2	SNP	0.5	C/G
A	18197	18197	1	2	SNP	0.5	A/C
C	18194	18194	1	2	SNP	0.5	C/T
C	18191	18191	1	2	SNP	0.5	C/G
G	18178	18178	1	2	SNP	0.5	G/T
C	18172	18172	1	2	SNP	0.5	C/T
A	18165	18165	1	2	SNP	0.5	A/C
G	18164	18164	1	2	SNP	0.5	G/T
A	18161	18161	1	2	SNP	0.5	A/T
A	18141	18141	1	2	SNP	0.5	A/C
G	18095	18095	1	2	SNP	0.5	G/T
C	18062	18062	1	2	SNP	0.5	C/T
A	18055	18055	1	2	SNP	0.5	A/T
G	18053	18053	1	2	SNP	0.5	G/T
C	18011	18011	1	2	SNP	0.5	C/T
A	17991	17991	1	2	SNP	0.5	A/G
A	17980	17980	1	2	SNP	0.5	A/C
C	17975	17975	1	2	SNP	0.5	C/G
C	17974	17974	1	2	SNP	0.5	C/T
C	17955	17955	1	2	SNP	0.5	C/T
G	17954	17954	1	2	SNP	0.5	G/T
C	17935	17935	1	2	SNP	0.5	C/T
A	17927	17927	1	2	SNP	0.5	A/G
C	17926	17926	1	2	SNP	0.5	C/T
A	17911	17911	1	2	SNP	0.5	A/G
A	17885	17885	1	2	SNP	0.5	A/T
C	17882	17882	1	2	SNP	0.5	C/G
A	17873	17873	1	2	SNP	0.5	A/T
G	17856	17856	1	2	SNP	0.5	G/T
A	17852	17852	1	2	SNP	0.5	A/T
A	17826	17826	1	2	SNP	0.5	A/G
A	17825	17825	1	2	SNP	0.5	A/G
A	17818	17818	1	2	SNP	0.5	A/G
A	17815	17815	1	2	SNP	0.5	A/G
G	17808	17808	1	2	SNP	0.5	G/T
A	17796	17796	1	2	SNP	0.5	A/C
C	17789	17789	1	2	SNP	0.5	C/T
A	17770	17770	1	2	SNP	0.5	A/T
C	17757	17757	1	2	SNP	0.5	C/G
A	17748	17748	1	2	SNP	0.5	A/C
G	17320	17320	1	2	SNP	0.5	G/T
G	17269	17269	1	2	SNP	0.5	G/T
A	17267	17267	1	2	SNP	0.5	A/T
C	17241	17241	1	2	SNP	0.5	C/G
G	17237	17237	1	2	SNP	0.5	G/T
A	17236	17236	1	2	SNP	0.5	A/T
A	17219	17219	1	2	SNP	0.5	A/G
G	17211	17211	1	2	SNP	0.5	G/T
A	17197	17197	1	2	SNP	0.5	A/G
A	17191	17191	1	2	SNP	0.5	A/G
A	17188	17188	1	2	SNP	0.5	A/T
C	17174	17174	1	2	SNP	0.5	C/T
G	17173	17173	1	2	SNP	0.5	G/T
C	17151	17151	1	2	SNP	0.5	C/G
A	17149	17149	1	2	SNP	0.5	A/G
C	17145	17145	1	2	SNP	0.5	C/T
A	17143	17143	1	2	SNP	0.5	A/G
A	17138	17138	1	2	SNP	0.5	A/C
G	17136	17136	1	2	SNP	0.5	G/T
C	17116	17116	1	2	SNP	0.5	C/G
A	17106	17106	1	2	SNP	0.5	A/G
C	17105	17105	1	2	SNP	0.5	C/G
A	17095	17095	1	2	SNP	0.5	A/C
C	17089	17089	1	2	SNP	0.5	C/T
C	17085	17085	1	2	SNP	0.5	C/T
A	17083	17083	1	2	SNP	0.5	A/T
C	17067	17067	1	2	SNP	0.5	C/T
C	17055	17055	1	2	SNP	0.5	C/T
C	17054	17054	1	2	SNP	0.5	C/T
C	17037	17037	1	2	SNP	0.5	C/G
A	17024	17024	1	2	SNP	0.5	A/G
C	17001	17001	1	2	SNP	0.5	C/T
A	16999	16999	1	2	SNP	0.5	A/G
A	16978	16978	1	2	SNP	0.5	A/G
A	16969	16969	1	2	SNP	0.5	A/C
C	16881	16881	1	2	SNP	0.5	C/T
G	16865	16865	1	2	SNP	0.5	G/T
A	16864	16864	1	2	SNP	0.5	A/T
A	16861	16861	1	2	SNP	0.5	A/C
A	16852	16852	1	2	SNP	0.5	A/T
A	16837	16837	1	2	SNP	0.5	A/C
A	16834	16834	1	2	SNP	0.5	A/T
A	16828	16828	1	2	SNP	0.5	A/G
C	16775	16775	1	2	SNP	0.5	C/T
C	16755	16755	1	2	SNP	0.5	C/T
C	16738	16738	1	2	SNP	0.5	C/T
C	16736	16736	1	2	SNP	0.5	C/T
A	16727	16727	1	2	SNP	0.5	A/C
C	16714	16714	1	2	SNP	0.5	C/T
A	16703	16703	1	2	SNP	0.5	A/G
G	16697	16697	1	2	SNP	0.5	G/T
A	16690	16690	1	2	SNP	0.5	A/C
C	16686	16686	1	2	SNP	0.5	C/T
G	16662	16662	1	2	SNP	0.5	G/T
C	16624	16624	1	2	SNP	0.5	C/T
A	16585	16585	1	2	SNP	0.5	A/G
G	16568	16568	1	2	SNP	0.5	G/T
A	16543	16543	1	2	SNP	0.5	A/T
A	16503	16503	1	2	SNP	0.5	A/C
C	16500	16500	1	2	SNP	0.5	C/T
C	16499	16499	1	2	SNP	0.5	C/T
A	16431	16431	1	2	SNP	0.5	A/G
A	16423	16423	1	2	SNP	0.5	A/G
C	16412	16412	1	2	SNP	0.5	C/T
A	16345	16345	1	2	SNP	0.5	A/C
A	16333	16333	1	2	SNP	0.5	A/G
C	16322	16322	1	2	SNP	0.5	C/T
C	16317	16317	1	2	SNP	0.5	C/T
G	16288	16288	1	2	SNP	0.5	G/T
C	16273	16273	1	2	SNP	0.5	C/T
C	16272	16272	1	2	SNP	0.5	C/T
C	16241	16241	1	2	SNP	0.5	C/T
A	16199	16199	1	2	SNP	0.5	A/G
C	16098	16098	1	2	SNP	0.5	C/T
G	16093	16093	1	2	SNP	0.5	G/T
G	16083	16083	1	2	SNP	0.5	G/T
C	16037	16037	1	2	SNP	0.5	C/T
C	16032	16032	1	2	SNP	0.5	C/T
G	16023	16023	1	2	SNP	0.5	G/T
A	15982	15982	1	2	SNP	0.5	A/G
C	15981	15981	1	2	SNP	0.5	C/T
A	15977	15977	1	2	SNP	0.5	A/G
C	15967	15967	1	2	SNP	0.5	C/G
A	15949	15949	1	2	SNP	0.5	A/C
C	15902	15902	1	2	SNP	0.5	C/T
A	15893	15893	1	2	SNP	0.5	A/G
C	15865	15865	1	2	SNP	0.5	C/G
G	15833	15833	1	2	SNP	0.5	G/T
A	15824	15824	1	2	SNP	0.5	A/C
C	15814	15814	1	2	SNP	0.5	C/T
G	15810	15810	1	2	SNP	0.5	G/T
C	15808	15808	1	2	SNP	0.5	C/T
C	15777	15777	1	2	SNP	0.5	C/T
C	15776	15776	1	2	SNP	0.5	C/T
A	15761	15761	1	2	SNP	0.5	A/C
C	15736	15736	1	2	SNP	0.5	C/T
A	15721	15721	1	2	SNP	0.5	A/T
A	15655	15655	1	2	SNP	0.5	A/G
A	15651	15651	1	2	SNP	0.5	A/G
G	15640	15640	1	2	SNP	0.5	G/T
A	15613	15613	1	2	SNP	0.5	A/C
C	15494	15494	1	2	SNP	0.5	C/T
C	15469	15469	1	2	SNP	0.5	C/T
G	15454	15454	1	2	SNP	0.5	G/T
C	15447	15447	1	2	SNP	0.5	C/T
A	15435	15435	1	2	SNP	0.5	A/G
A	15432	15432	1	2	SNP	0.5	A/T
C	15421	15421	1	2	SNP	0.5	C/T
C	15414	15414	1	2	SNP	0.5	C/G
C	15370	15370	1	2	SNP	0.5	C/T
A	15365	15365	1	2	SNP	0.5	A/G
C	15337	15337	1	2	SNP	0.5	C/T
A	15322	15322	1	2	SNP	0.5	A/G
C	15254	15254	1	2	SNP	0.5	C/T
A	15231	15231	1	2	SNP	0.5	A/G
C	15230	15230	1	2	SNP	0.5	C/T
G	15201	15201	1	2	SNP	0.5	G/T
A	15131	15131	1	2	SNP	0.5	A/G
A	15122	15122	1	2	SNP	0.5	A/T
A	15120	15120	1	2	SNP	0.5	A/T
A	15098	15098	1	2	SNP	0.5	A/C
C	15065	15065	1	2	SNP	0.5	C/T
A	15056	15056	1	2	SNP	0.5	A/C
C	15007	15007	1	2	SNP	0.5	C/T
C	14985	14985	1	2	SNP	0.5	C/T
C	14984	14984	1	2	SNP	0.5	C/T
A	14966	14966	1	2	SNP	0.5	A/C
A	14939	14939	1	2	SNP	0.5	A/G
A	14923	14923	1	2	SNP	0.5	A/G
C	14912	14912	1	2	SNP	0.5	C/T
A	14899	14899	1	2	SNP	0.5	A/T
G	14898	14898	1	2	SNP	0.5	G/T
G	14883	14883	1	2	SNP	0.5	G/T
C	14877	14877	1	2	SNP	0.5	C/T
C	14868	14868	1	2	SNP	0.5	C/T
G	14839	14839	1	2	SNP	0.5	G/T
A	14828	14828	1	2	SNP	0.5	A/C
C	14755	14755	1	2	SNP	0.5	C/T
C	14722	14722	1	2	SNP	0.5	C/T
G	14707	14707	1	2	SNP	0.5	G/T
A	14647	14647	1	2	SNP	0.5	A/T
C	14579	14579	1	2	SNP	0.5	C/T
G	14577	14577	1	2	SNP	0.5	G/T
G	14572	14572	1	2	SNP	0.5	G/T
C	14558	14558	1	2	SNP	0.5	C/T
G	14544	14544	1	2	SNP	0.5	G/T
A	14543	14543	1	2	SNP	0.5	A/G
C	14517	14517	1	2	SNP	0.5	C/T
A	14482	14482	1	2	SNP	0.5	A/C
C	14481	14481	1	2	SNP	0.5	C/T
A	14461	14461	1	2	SNP	0.5	A/C
C	14400	14400	1	2	SNP	0.5	C/T
A	14375	14375	1	2	SNP	0.5	A/C
C	14365	14365	1	2	SNP	0.5	C/T
G	14359	14359	1	2	SNP	0.5	G/T
A	14336	14336	1	2	SNP	0.5	A/T
G	14241	14241	1	2	SNP	0.5	G/T
G	14220	14220	1	2	SNP	0.5	G/T
A	14210	14210	1	2	SNP	0.5	A/G
G	14121	14121	1	2	SNP	0.5	G/T
C	14109	14109	1	2	SNP	0.5	C/T
C	14097	14097	1	2	SNP	0.5	C/G
G	14093	14093	1	2	SNP	0.5	G/T
C	14045	14045	1	2	SNP	0.5	C/T
C	13975	13975	1	2	SNP	0.5	C/T
C	13962	13962	1	2	SNP	0.5	C/G
C	13944	13944	1	2	SNP	0.5	C/T
C	13934	13934	1	2	SNP	0.5	C/T
A	13903	13903	1	2	SNP	0.5	A/T
C	13888	13888	1	2	SNP	0.5	C/T
A	13851	13851	1	2	SNP	0.5	A/C
A	13822	13822	1	2	SNP	0.5	A/G
A	13816	13816	1	2	SNP	0.5	A/G
C	13803	13803	1	2	SNP	0.5	C/T
C	13742	13742	1	2	SNP	0.5	C/T
A	13736	13736	1	2	SNP	0.5	A/G
G	13731	13731	1	2	SNP	0.5	G/T
A	13729	13729	1	2	SNP	0.5	A/T
A	13727	13727	1	2	SNP	0.5	A/T
A	13661	13661	1	2	SNP	0.5	A/G
A	13648	13648	1	2	SNP	0.5	A/G
A	13643	13643	1	2	SNP	0.5	A/G
A	13563	13563	1	2	SNP	0.5	A/G
C	13562	13562	1	2	SNP	0.5	C/T
A	13556	13556	1	2	SNP	0.5	A/G
G	13547	13547	1	2	SNP	0.5	G/T
A	13432	13432	1	2	SNP	0.5	A/C
C	13421	13421	1	2	SNP	0.5	C/G
A	13270	13270	1	2	SNP	0.5	A/C
G	13219	13219	1	2	SNP	0.5	G/T
C	13130	13130	1	2	SNP	0.5	C/T
A	13106	13106	1	2	SNP	0.5	A/G
C	13064	13064	1	2	SNP	0.5	C/T
C	13024	13024	1	2	SNP	0.5	C/T
A	13017	13017	1	2	SNP	0.5	A/G
A	13013	13013	1	2	SNP	0.5	A/C
G	12974	12974	1	2	SNP	0.5	G/T
G	12942	12942	1	2	SNP	0.5	G/T
G	12841	12841	1	2	SNP	0.5	G/T
G	12817	12817	1	2	SNP	0.5	G/T
C	12706	12706	1	2	SNP	0.5	C/T
C	12667	12667	1	2	SNP	0.5	C/T
A	12625	12625	1	2	SNP	0.5	A/G
A	12613	12613	1	2	SNP	0.5	A/G
C	12547	12547	1	2	SNP	0.5	C/T
C	12526	12526	1	2	SNP	0.5	C/T
C	12517	12517	1	2	SNP	0.5	C/G
A	12484	12484	1	2	SNP	0.5	A/G
A	12391	12391	1	2	SNP	0.5	A/G
A	12319	12319	1	2	SNP	0.5	A/G
A	12316	12316	1	2	SNP	0.5	A/G
G	12311	12311	1	2	SNP	0.5	G/T
G	12211	12211	1	2	SNP	0.5	G/T
A	12022	12022	1	2	SNP	0.5	A/G
A	12016	12016	1	2	SNP	0.5	A/C
A	11941	11941	1	2	SNP	0.5	A/G
A	11920	11920	1	2	SNP	0.5	A/T
A	11769	11769	1	2	SNP	0.5	A/G
A	11698	11698	1	2	SNP	0.5	A/G
C	11642	11642	1	2	SNP	0.5	C/T
A	11637	11637	1	2	SNP	0.5	A/C
A	11598	11598	1	2	SNP	0.5	A/C
C	11484	11484	1	2	SNP	0.5	C/T
A	11280	11280	1	2	SNP	0.5	A/G
C	11244	11244	1	2	SNP	0.5	C/G
A	10923	10923	1	2	SNP	0.5	A/G
A	10888	10888	1	2	SNP	0.5	A/G
A	10861	10861	1	2	SNP	0.5	A/G
C	10856	10856	1	2	SNP	0.5	C/T
A	10843	10843	1	2	SNP	0.5	A/G
A	10833	10833	1	2	SNP	0.5	A/G
A	10786	10786	1	2	SNP	0.5	A/G
A	10778	10778	1	2	SNP	0.5	A/C
A	10706	10706	1	2	SNP	0.5	A/G
A	10705	10705	1	2	SNP	0.5	A/G
C	10686	10686	1	2	SNP	0.5	C/T
C	10672	10672	1	2	SNP	0.5	C/T
C	10671	10671	1	2	SNP	0.5	C/T
A	10657	10657	1	2	SNP	0.5	A/C
A	10546	10546	1	2	SNP	0.5	A/G
A	10545	10545	1	2	SNP	0.5	A/G
A	10494	10494	1	2	SNP	0.5	A/C
C	10493	10493	1	2	SNP	0.5	C/G
C	10459	10459	1	2	SNP	0.5	C/T
C	10437	10437	1	2	SNP	0.5	C/T
A	10410	10410	1	2	SNP	0.5	A/T
A	10404	10404	1	2	SNP	0.5	A/G
A	10403	10403	1	2	SNP	0.5	A/T
A	10395	10395	1	2	SNP	0.5	A/G
A	10347	10347	1	2	SNP	0.5	A/G
C	10338	10338	1	2	SNP	0.5	C/G
A	10337	10337	1	2	SNP	0.5	A/C
A	10336	10336	1	2	SNP	0.5	A/T
G	10335	10335	1	2	SNP	0.5	G/T
A	10334	10334	1	2	SNP	0.5	A/G
A	10333	10333	1	2	SNP	0.5	A/T
C	10103	10103	1	2	SNP	0.5	C/T
C	10030	10030	1	2	SNP	0.5	C/T
A	10024	10024	1	2	SNP	0.5	A/G
A	10010	10010	1	2	SNP	0.5	A/C
C	9996	9996	1	2	SNP	0.5	C/T
A	9982	9982	1	2	SNP	0.5	A/G
C	9808	9808	1	2	SNP	0.5	C/T
C	9802	9802	1	2	SNP	0.5	C/T
A	9651	9651	1	2	SNP	0.5	A/G
G	9644	9644	1	2	SNP	0.5	G/T
C	9633	9633	1	2	SNP	0.5	C/T
C	9618	9618	1	2	SNP	0.5	C/T
A	9613	9613	1	2	SNP	0.5	A/C
C	9583	9583	1	2	SNP	0.5	C/G
A	9294	9294	1	2	SNP	0.5	A/G
A	9270	9270	1	2	SNP	0.5	A/G
A	9251	9251	1	2	SNP	0.5	A/G
C	9051	9051	1	2	SNP	0.5	C/T
A	8881	8881	1	2	SNP	0.5	A/G
G	8829	8829	1	2	SNP	0.5	G/T
G	8817	8817	1	2	SNP	0.5	G/T
C	8569	8569	1	2	SNP	0.5	C/T
A	8557	8557	1	2	SNP	0.5	A/G
C	8544	8544	1	2	SNP	0.5	C/T
C	8381	8381	1	2	SNP	0.5	C/T
C	8254	8254	1	2	SNP	0.5	C/T
C	8216	8216	1	2	SNP	0.5	C/T
C	8201	8201	1	2	SNP	0.5	C/T
A	7994	7994	1	2	SNP	0.5	A/G
A	7954	7954	1	2	SNP	0.5	A/T
C	7945	7945	1	2	SNP	0.5	C/T
G	7870	7870	1	2	SNP	0.5	G/T
G	7859	7859	1	2	SNP	0.5	G/T
A	7853	7853	1	2	SNP	0.5	A/C
A	7852	7852	1	2	SNP	0.5	A/C
A	7851	7851	1	2	SNP	0.5	A/T
A	7827	7827	1	2	SNP	0.5	A/G
A	7811	7811	1	2	SNP	0.5	A/G
A	7556	7556	1	2	SNP	0.5	A/G
C	7409	7409	1	2	SNP	0.5	C/T
A	7397	7397	1	2	SNP	0.5	A/T
C	7389	7389	1	2	SNP	0.5	C/T
C	7381	7381	1	2	SNP	0.5	C/T
C	7376	7376	1	2	SNP	0.5	C/T
C	7316	7316	1	2	SNP	0.5	C/G
A	7280	7280	1	2	SNP	0.5	A/G
A	7276	7276	1	2	SNP	0.5	A/G
G	7242	7242	1	2	SNP	0.5	G/T
A	7224	7224	1	2	SNP	0.5	A/G
A	7126	7126	1	2	SNP	0.5	A/G
A	7018	7018	1	2	SNP	0.5	A/G
G	6978	6978	1	2	SNP	0.5	G/T
G	6914	6914	1	2	SNP	0.5	G/T
G	6913	6913	1	2	SNP	0.5	G/T
A	6910	6910	1	2	SNP	0.5	A/G
A	6909	6909	1	2	SNP	0.5	A/G
A	6894	6894	1	2	SNP	0.5	A/G
A	6882	6882	1	2	SNP	0.5	A/C
G	6877	6877	1	2	SNP	0.5	G/T
G	6875	6875	1	2	SNP	0.5	G/T
A	6874	6874	1	2	SNP	0.5	A/T
A	6873	6873	1	2	SNP	0.5	A/T
A	6872	6872	1	2	SNP	0.5	A/T
A	6870	6870	1	2	SNP	0.5	A/T
A	6868	6868	1	2	SNP	0.5	A/T
A	6867	6867	1	2	SNP	0.5	A/T
A	6866	6866	1	2	SNP	0.5	A/T
A	6865	6865	1	2	SNP	0.5	A/C
A	6863	6863	1	2	SNP	0.5	A/C
A	6769	6769	1	2	SNP	0.5	A/G
C	6738	6738	1	2	SNP	0.5	C/T
A	6720	6720	1	2	SNP	0.5	A/G
A	6695	6695	1	2	SNP	0.5	A/G
A	6641	6641	1	2	SNP	0.5	A/G
A	6596	6596	1	2	SNP	0.5	A/C
C	6576	6576	1	2	SNP	0.5	C/T
C	6543	6543	1	2	SNP	0.5	C/T
C	6501	6501	1	2	SNP	0.5	C/T
G	6483	6483	1	2	SNP	0.5	G/T
C	6435	6435	1	2	SNP	0.5	C/T
A	6378	6378	1	2	SNP	0.5	A/G
A	6264	6264	1	2	SNP	0.5	A/G
C	6228	6228	1	2	SNP	0.5	C/T
G	6219	6219	1	2	SNP	0.5	G/T
C	5966	5966	1	2	SNP	0.5	C/T
A	5964	5964	1	2	SNP	0.5	A/G
A	5949	5949	1	2	SNP	0.5	A/G
A	5886	5886	1	2	SNP	0.5	A/C
C	5850	5850	1	2	SNP	0.5	C/G
C	5769	5769	1	2	SNP	0.5	C/T
C	5673	5673	1	2	SNP	0.5	C/T
A	5667	5667	1	2	SNP	0.5	A/G
A	5614	5614	1	2	SNP	0.5	A/C
C	5613	5613	1	2	SNP	0.5	C/G
G	5583	5583	1	2	SNP	0.5	G/T
G	5568	5568	1	2	SNP	0.5	G/T
C	5551	5551	1	2	SNP	0.5	C/G
A	5282	5282	1	2	SNP	0.5	A/G
C	5229	5229	1	2	SNP	0.5	C/T
C	5217	5217	1	2	SNP	0.5	C/G
G	5205	5205	1	2	SNP	0.5	G/T
A	5172	5172	1	2	SNP	0.5	A/G
G	5130	5130	1	2	SNP	0.5	G/T
A	5128	5128	1	2	SNP	0.5	A/G
A	5104	5104	1	2	SNP	0.5	A/G
A	4954	4954	1	2	SNP	0.5	A/C
A	4929	4929	1	2	SNP	0.5	A/G
A	4920	4920	1	2	SNP	0.5	A/G
A	4836	4836	1	2	SNP	0.5	A/C
A	4785	4785	1	2	SNP	0.5	A/C
A	4764	4764	1	2	SNP	0.5	A/G
A	4760	4760	1	2	SNP	0.5	A/G
A	4733	4733	1	2	SNP	0.5	A/G
A	4697	4697	1	2	SNP	0.5	A/G
A	4696	4696	1	2	SNP	0.5	A/G
A	4695	4695	1	2	SNP	0.5	A/C
G	4649	4649	1	2	SNP	0.5	G/T
A	4613	4613	1	2	SNP	0.5	A/G
C	4545	4545	1	2	SNP	0.5	C/T
A	4527	4527	1	2	SNP	0.5	A/C
C	4449	4449	1	2	SNP	0.5	C/T
C	4440	4440	1	2	SNP	0.5	C/T
A	4415	4415	1	2	SNP	0.5	A/G
A	4405	4405	1	2	SNP	0.5	A/C
A	4231	4231	1	2	SNP	0.5	A/G
C	4230	4230	1	2	SNP	0.5	C/T
A	4155	4155	1	2	SNP	0.5	A/G
C	4148	4148	1	2	SNP	0.5	C/G
C	4005	4005	1	2	SNP	0.5	C/T
G	3889	3889	1	2	SNP	0.5	G/T
A	3869	3869	1	2	SNP	0.5	A/C
C	3857	3857	1	2	SNP	0.5	C/T
A	3830	3830	1	2	SNP	0.5	A/C
A	3815	3815	1	2	SNP	0.5	A/G
G	3811	3811	1	2	SNP	0.5	G/T
A	3772	3772	1	2	SNP	0.5	A/G
A	3752	3752	1	2	SNP	0.5	A/G
A	3720	3720	1	2	SNP	0.5	A/G
A	3677	3677	1	2	SNP	0.5	A/C
A	3662	3662	1	2	SNP	0.5	A/G
A	3659	3659	1	2	SNP	0.5	A/C
C	3614	3614	1	2	SNP	0.5	C/T
A	3572	3572	1	2	SNP	0.5	A/C
A	3571	3571	1	2	SNP	0.5	A/C
C	3565	3565	1	2	SNP	0.5	C/T
C	3561	3561	1	2	SNP	0.5	C/T
A	3559	3559	1	2	SNP	0.5	A/G
C	3550	3550	1	2	SNP	0.5	C/T
C	3525	3525	1	2	SNP	0.5	C/T
A	3423	3423	1	2	SNP	0.5	A/G
G	3420	3420	1	2	SNP	0.5	G/T
C	3412	3412	1	2	SNP	0.5	C/G
G	3393	3393	1	2	SNP	0.5	G/T
C	3382	3382	1	2	SNP	0.5	C/G
C	3301	3301	1	2	SNP	0.5	C/T
A	3291	3291	1	2	SNP	0.5	A/G
A	3241	3241	1	2	SNP	0.5	A/C
A	3206	3206	1	2	SNP	0.5	A/G
A	3071	3071	1	2	SNP	0.5	A/C
A	3044	3044	1	2	SNP	0.5	A/C
A	3009	3009	1	2	SNP	0.5	A/C
C	3007	3007	1	2	SNP	0.5	C/T
C	2989	2989	1	2	SNP	0.5	C/T
C	2985	2985	1	2	SNP	0.5	C/T
A	2983	2983	1	2	SNP	0.5	A/T
A	2982	2982	1	2	SNP	0.5	A/C
A	2980	2980	1	2	SNP	0.5	A/T
C	2973	2973	1	2	SNP	0.5	C/T
A	2968	2968	1	2	SNP	0.5	A/G
A	2936	2936	1	2	SNP	0.5	A/G
G	2933	2933	1	2	SNP	0.5	G/T
G	2914	2914	1	2	SNP	0.5	G/T
A	2909	2909	1	2	SNP	0.5	A/T
C	2907	2907	1	2	SNP	0.5	C/T
A	2906	2906	1	2	SNP	0.5	A/T
C	2902	2902	1	2	SNP	0.5	C/T
C	2900	2900	1	2	SNP	0.5	C/T
A	2899	2899	1	2	SNP	0.5	A/T
A	2896	2896	1	2	SNP	0.5	A/T
A	2891	2891	1	2	SNP	0.5	A/T
A	2889	2889	1	2	SNP	0.5	A/T
A	2888	2888	1	2	SNP	0.5	A/C
A	2887	2887	1	2	SNP	0.5	A/C
C	2855	2855	1	2	SNP	0.5	C/G
A	2844	2844	1	2	SNP	0.5	A/G
C	2796	2796	1	2	SNP	0.5	C/G
A	2792	2792	1	2	SNP	0.5	A/C
A	2790	2790	1	2	SNP	0.5	A/G
A	2771	2771	1	2	SNP	0.5	A/T
A	2766	2766	1	2	SNP	0.5	A/G
C	2758	2758	1	2	SNP	0.5	C/G
C	2753	2753	1	2	SNP	0.5	C/T
C	2733	2733	1	2	SNP	0.5	C/T
A	2732	2732	1	2	SNP	0.5	A/T
A	2697	2697	1	2	SNP	0.5	A/G
A	2649	2649	1	2	SNP	0.5	A/T
A	2648	2648	1	2	SNP	0.5	A/G
C	2646	2646	1	2	SNP	0.5	C/T
A	2645	2645	1	2	SNP	0.5	A/C
A	2644	2644	1	2	SNP	0.5	A/G
C	2641	2641	1	2	SNP	0.5	C/T
A	2638	2638	1	2	SNP	0.5	A/C
A	2634	2634	1	2	SNP	0.5	A/T
A	2633	2633	1	2	SNP	0.5	A/T
G	2609	2609	1	2	SNP	0.5	G/T
A	2604	2604	1	2	SNP	0.5	A/G
G	2521	2521	1	2	SNP	0.5	G/T
A	2509	2509	1	2	SNP	0.5	A/G
A	2508	2508	1	2	SNP	0.5	A/G
G	2507	2507	1	2	SNP	0.5	G/T
C	2478	2478	1	2	SNP	0.5	C/T
G	2348	2348	1	2	SNP	0.5	G/T
A	2266	2266	1	2	SNP	0.5	A/G
A	2205	2205	1	2	SNP	0.5	A/T
A	1968	1968	1	2	SNP	0.5	A/G
A	1926	1926	1	2	SNP	0.5	A/G
C	1722	1722	1	2	SNP	0.5	C/T
G	1614	1614	1	2	SNP	0.5	G/T
C	1464	1464	1	2	SNP	0.5	C/T
C	1329	1329	1	2	SNP	0.5	C/T
A	1200	1200	1	2	SNP	0.5	A/T
A	1164	1164	1	2	SNP	0.5	A/G
A	1095	1095	1	2	SNP	0.5	A/G
A	1050	1050	1	2	SNP	0.5	A/G
A	930	930	1	2	SNP	0.5	A/G
C	909	909	1	2	SNP	0.5	C/T
A	905	905	1	2	SNP	0.5	A/G
G	890	890	1	2	SNP	0.5	G/T
C	852	852	1	2	SNP	0.5	C/G
C	816	816	1	2	SNP	0.5	C/T
A	774	774	1	2	SNP	0.5	A/G
G	770	770	1	2	SNP	0.5	G/T
C	765	765	1	2	SNP	0.5	C/T
A	735	735	1	2	SNP	0.5	A/T
C	729	729	1	2	SNP	0.5	C/T
A	725	725	1	2	SNP	0.5	A/G
A	715	715	1	2	SNP	0.5	A/C
G	712	712	1	2	SNP	0.5	G/T
C	709	709	1	2	SNP	0.5	C/G
G	695	695	1	2	SNP	0.5	G/T
C	590	590	1	2	SNP	0.5	C/T
C	585	585	1	2	SNP	0.5	C/T
G	550	550	1	2	SNP	0.5	G/T
G	549	549	1	2	SNP	0.5	G/T
C	548	548	1	2	SNP	0.5	C/T
A	528	528	1	2	SNP	0.5	A/T
C	477	477	1	2	SNP	0.5	C/T
A	420	420	1	2	SNP	0.5	A/C
A	303	303	1	2	SNP	0.5	A/G
A	273	273	1	2	SNP	0.5	A/C
C	260	260	1	2	SNP	0.5	C/T
A	237	237	1	2	SNP	0.5	A/G
A	108	108	1	2	SNP	0.5	A/G
A	50	50	1	2	SNP	0.5	A/C
A	28	28	1	2	SNP	0.5	A/G

## Sheet: P.atr IR
Table S3. SNPs in the Plantago atrata inverted repeats plastome regions
Name	Minimum	Maximum	Length	Coverage	Polymorphism Type	Variant Frequency	SNP
A	24590	24590	1	2	SNP	0.5	A/G
C	24585	24585	1	2	SNP	0.5	C/T
C	24582	24582	1	2	SNP	0.5	C/T
G	24566	24566	1	2	SNP	0.5	G/T		Transition	C/T	38	66	Ts/Tv	1.11864
A	24548	24548	1	2	SNP	0.5	A/G			A/G	28
C	24541	24541	1	2	SNP	0.5	C/T
G	24486	24486	1	2	SNP	0.5	G/T		Transversion	A/T	9	59
A	24479	24479	1	2	SNP	0.5	A/G			A/C	20
A	24354	24354	1	2	SNP	0.5	A/G			G/T	23
G	24198	24198	1	2	SNP	0.5	G/T			C/G	7
G	24179	24179	1	2	SNP	0.5	G/T			Total	125
C	24088	24088	1	2	SNP	0.5	C/T
A	24081	24081	1	2	SNP	0.5	A/T
G	23947	23947	1	2	SNP	0.5	G/T
C	23841	23841	1	2	SNP	0.5	C/T
A	23823	23823	1	2	SNP	0.5	A/C
C	23461	23461	1	2	SNP	0.5	C/T
C	23448	23448	1	2	SNP	0.5	C/T
A	23331	23331	1	2	SNP	0.5	A/G
C	23143	23143	1	2	SNP	0.5	C/G
A	22988	22988	1	2	SNP	0.5	A/C
A	22977	22977	1	2	SNP	0.5	A/C
G	22784	22784	1	2	SNP	0.5	G/T
A	22777	22777	1	2	SNP	0.5	A/T
A	22773	22773	1	2	SNP	0.5	A/T
A	22713	22713	1	2	SNP	0.5	A/C
C	22688	22688	1	2	SNP	0.5	C/T
C	22683	22683	1	2	SNP	0.5	C/T
G	22562	22562	1	2	SNP	0.5	G/T
C	22511	22511	1	2	SNP	0.5	C/T
C	22460	22460	1	2	SNP	0.5	C/T
A	22386	22386	1	2	SNP	0.5	A/G
C	22213	22213	1	2	SNP	0.5	C/T
C	22212	22212	1	2	SNP	0.5	C/T
C	21808	21808	1	2	SNP	0.5	C/T
A	21153	21153	1	2	SNP	0.5	A/G
A	19325	19325	1	2	SNP	0.5	A/C
A	17455	17455	1	2	SNP	0.5	A/G
A	17264	17264	1	2	SNP	0.5	A/G
C	17142	17142	1	2	SNP	0.5	C/T
A	16913	16913	1	2	SNP	0.5	A/G
C	16184	16184	1	2	SNP	0.5	C/T
C	15863	15863	1	2	SNP	0.5	C/T
C	15008	15008	1	2	SNP	0.5	C/T
C	14975	14975	1	2	SNP	0.5	C/T
C	14973	14973	1	2	SNP	0.5	C/T
C	14207	14207	1	2	SNP	0.5	C/T
C	14011	14011	1	2	SNP	0.5	C/T
G	13652	13652	1	2	SNP	0.5	G/T
A	13481	13481	1	2	SNP	0.5	A/G
C	12280	12280	1	2	SNP	0.5	C/T
C	12205	12205	1	2	SNP	0.5	C/G
C	12097	12097	1	2	SNP	0.5	C/T
A	12087	12087	1	2	SNP	0.5	A/G
A	11294	11294	1	2	SNP	0.5	A/G
G	11141	11141	1	2	SNP	0.5	G/T
C	10914	10914	1	2	SNP	0.5	C/T
G	10561	10561	1	2	SNP	0.5	G/T
A	10500	10500	1	2	SNP	0.5	A/T
G	10499	10499	1	2	SNP	0.5	G/T
A	10498	10498	1	2	SNP	0.5	A/T
A	10497	10497	1	2	SNP	0.5	A/C
A	10496	10496	1	2	SNP	0.5	A/T
A	9986	9986	1	2	SNP	0.5	A/G
A	9415	9415	1	2	SNP	0.5	A/G
A	9403	9403	1	2	SNP	0.5	A/G
A	9333	9333	1	2	SNP	0.5	A/C
C	9276	9276	1	2	SNP	0.5	C/T
C	9203	9203	1	2	SNP	0.5	C/G
A	8951	8951	1	2	SNP	0.5	A/T
A	8950	8950	1	2	SNP	0.5	A/C
G	8949	8949	1	2	SNP	0.5	G/T
A	8948	8948	1	2	SNP	0.5	A/T
A	8583	8583	1	2	SNP	0.5	A/C
A	8547	8547	1	2	SNP	0.5	A/G
A	8239	8239	1	2	SNP	0.5	A/G
C	8107	8107	1	2	SNP	0.5	C/T
A	8056	8056	1	2	SNP	0.5	A/C
C	7874	7874	1	2	SNP	0.5	C/T
A	7871	7871	1	2	SNP	0.5	A/C
A	7558	7558	1	2	SNP	0.5	A/G
A	7380	7380	1	2	SNP	0.5	A/G
C	7301	7301	1	2	SNP	0.5	C/T
C	7287	7287	1	2	SNP	0.5	C/T
A	7258	7258	1	2	SNP	0.5	A/G
G	7211	7211	1	2	SNP	0.5	G/T
C	6869	6869	1	2	SNP	0.5	C/T
G	6858	6858	1	2	SNP	0.5	G/T
A	6752	6752	1	2	SNP	0.5	A/G
C	6385	6385	1	2	SNP	0.5	C/T
G	6309	6309	1	2	SNP	0.5	G/T
A	6287	6287	1	2	SNP	0.5	A/C
A	6267	6267	1	2	SNP	0.5	A/C
G	6203	6203	1	2	SNP	0.5	G/T
A	6040	6040	1	2	SNP	0.5	A/G
C	5994	5994	1	2	SNP	0.5	C/T
C	5802	5802	1	2	SNP	0.5	C/T
A	5722	5722	1	2	SNP	0.5	A/C
G	5706	5706	1	2	SNP	0.5	G/T
A	5366	5366	1	2	SNP	0.5	A/G
C	5344	5344	1	2	SNP	0.5	C/T
G	5319	5319	1	2	SNP	0.5	G/T
G	4633	4633	1	2	SNP	0.5	G/T
G	4514	4514	1	2	SNP	0.5	G/T
C	4420	4420	1	2	SNP	0.5	C/G
A	4363	4363	1	2	SNP	0.5	A/G
G	4100	4100	1	2	SNP	0.5	G/T
A	3880	3880	1	2	SNP	0.5	A/C
A	3807	3807	1	2	SNP	0.5	A/C
A	3705	3705	1	2	SNP	0.5	A/T
A	3409	3409	1	2	SNP	0.5	A/C
A	3010	3010	1	2	SNP	0.5	A/C
A	2875	2875	1	2	SNP	0.5	A/G
A	2779	2779	1	2	SNP	0.5	A/C
A	2755	2755	1	2	SNP	0.5	A/C
C	2381	2381	1	2	SNP	0.5	C/G
A	2270	2270	1	2	SNP	0.5	A/G
G	1278	1278	1	2	SNP	0.5	G/T
G	912	912	1	2	SNP	0.5	G/T
C	897	897	1	2	SNP	0.5	C/T
C	541	541	1	2	SNP	0.5	C/G
C	502	502	1	2	SNP	0.5	C/T
C	325	325	1	2	SNP	0.5	C/T
A	214	214	1	2	SNP	0.5	A/G
C	110	110	1	2	SNP	0.5	C/G

## Sheet: P.lan LSC
Table S3. SNPs in the Plantago lanceolata large single copy plastome region
Name	Minimum	Maximum	Length	Coverage	Polymorphism Type	Variant Frequency	SNP
A	84626	84626	1	2	SNP	0.5	A/C
G	84606	84606	1	2	SNP	0.5	G/T
C	84540	84540	1	2	SNP	0.5	C/T
C	84510	84510	1	2	SNP	0.5	C/T		Transition	C/T	749	1497	Ts/Tv	1.43804
A	84456	84456	1	2	SNP	0.5	A/G			A/G	748
A	84426	84426	1	2	SNP	0.5	A/G
C	84366	84366	1	2	SNP	0.5	C/T		Transversion	A/T	351	1041
A	84361	84361	1	2	SNP	0.5	A/G			A/C	263
A	84317	84317	1	2	SNP	0.5	A/G			G/T	281
A	84303	84303	1	2	SNP	0.5	A/C			C/G	146
C	84302	84302	1	2	SNP	0.5	C/G			Total	2538
C	84296	84296	1	2	SNP	0.5	C/T
C	84260	84260	1	2	SNP	0.5	C/T
G	84239	84239	1	2	SNP	0.5	G/T
C	84206	84206	1	2	SNP	0.5	C/T
A	84164	84164	1	2	SNP	0.5	A/G
C	84089	84089	1	2	SNP	0.5	C/T
A	84059	84059	1	2	SNP	0.5	A/G
A	83978	83978	1	2	SNP	0.5	A/G
C	83954	83954	1	2	SNP	0.5	C/T
A	83946	83946	1	2	SNP	0.5	A/T
C	83906	83906	1	2	SNP	0.5	C/T
A	83888	83888	1	2	SNP	0.5	A/G
C	83886	83886	1	2	SNP	0.5	C/T
C	83884	83884	1	2	SNP	0.5	C/T
C	83881	83881	1	2	SNP	0.5	C/T
C	83878	83878	1	2	SNP	0.5	C/T
A	83867	83867	1	2	SNP	0.5	A/G
A	83819	83819	1	2	SNP	0.5	A/G
A	83670	83670	1	2	SNP	0.5	A/G
G	83660	83660	1	2	SNP	0.5	G/T
C	83631	83631	1	2	SNP	0.5	C/T
A	83592	83592	1	2	SNP	0.5	A/G
C	83586	83586	1	2	SNP	0.5	C/T
A	83538	83538	1	2	SNP	0.5	A/G
C	83535	83535	1	2	SNP	0.5	C/G
G	83514	83514	1	2	SNP	0.5	G/T
C	83508	83508	1	2	SNP	0.5	C/T
G	83480	83480	1	2	SNP	0.5	G/T
C	83478	83478	1	2	SNP	0.5	C/T
G	83430	83430	1	2	SNP	0.5	G/T
G	83160	83160	1	2	SNP	0.5	G/T
C	83121	83121	1	2	SNP	0.5	C/T
A	83109	83109	1	2	SNP	0.5	A/G
G	83083	83083	1	2	SNP	0.5	G/T
A	83053	83053	1	2	SNP	0.5	A/G
A	83026	83026	1	2	SNP	0.5	A/G
A	83023	83023	1	2	SNP	0.5	A/T
A	83022	83022	1	2	SNP	0.5	A/G
A	83021	83021	1	2	SNP	0.5	A/G
A	83018	83018	1	2	SNP	0.5	A/T
A	83014	83014	1	2	SNP	0.5	A/T
A	83013	83013	1	2	SNP	0.5	A/T
A	83010	83010	1	2	SNP	0.5	A/T
C	82999	82999	1	2	SNP	0.5	C/T
A	82998	82998	1	2	SNP	0.5	A/G
C	82997	82997	1	2	SNP	0.5	C/T
A	82996	82996	1	2	SNP	0.5	A/G
A	82986	82986	1	2	SNP	0.5	A/G
A	82980	82980	1	2	SNP	0.5	A/C
C	82951	82951	1	2	SNP	0.5	C/T
C	82946	82946	1	2	SNP	0.5	C/T
A	82936	82936	1	2	SNP	0.5	A/T
C	82934	82934	1	2	SNP	0.5	C/G
C	82929	82929	1	2	SNP	0.5	C/T
A	82922	82922	1	2	SNP	0.5	A/G
C	82881	82881	1	2	SNP	0.5	C/T
C	82880	82880	1	2	SNP	0.5	C/T
G	82849	82849	1	2	SNP	0.5	G/T
A	82845	82845	1	2	SNP	0.5	A/G
A	82841	82841	1	2	SNP	0.5	A/G
A	82838	82838	1	2	SNP	0.5	A/G
C	82743	82743	1	2	SNP	0.5	C/T
A	82720	82720	1	2	SNP	0.5	A/G
C	82664	82664	1	2	SNP	0.5	C/T
C	82643	82643	1	2	SNP	0.5	C/G
C	82593	82593	1	2	SNP	0.5	C/G
C	82581	82581	1	2	SNP	0.5	C/T
A	82494	82494	1	2	SNP	0.5	A/G
C	82464	82464	1	2	SNP	0.5	C/T
A	82440	82440	1	2	SNP	0.5	A/C
C	82397	82397	1	2	SNP	0.5	C/T
G	82391	82391	1	2	SNP	0.5	G/T
C	82385	82385	1	2	SNP	0.5	C/T
C	82367	82367	1	2	SNP	0.5	C/T
A	82344	82344	1	2	SNP	0.5	A/T
A	82342	82342	1	2	SNP	0.5	A/G
A	82340	82340	1	2	SNP	0.5	A/T
A	82338	82338	1	2	SNP	0.5	A/T
A	82335	82335	1	2	SNP	0.5	A/T
A	82334	82334	1	2	SNP	0.5	A/G
G	82333	82333	1	2	SNP	0.5	G/T
G	82332	82332	1	2	SNP	0.5	G/T
A	82330	82330	1	2	SNP	0.5	A/T
G	82321	82321	1	2	SNP	0.5	G/T
C	82301	82301	1	2	SNP	0.5	C/T
A	82286	82286	1	2	SNP	0.5	A/C
A	82284	82284	1	2	SNP	0.5	A/T
A	82283	82283	1	2	SNP	0.5	A/G
C	82280	82280	1	2	SNP	0.5	C/T
C	82278	82278	1	2	SNP	0.5	C/G
A	82237	82237	1	2	SNP	0.5	A/C
A	82180	82180	1	2	SNP	0.5	A/C
A	82163	82163	1	2	SNP	0.5	A/G
A	82160	82160	1	2	SNP	0.5	A/C
A	82155	82155	1	2	SNP	0.5	A/G
A	82145	82145	1	2	SNP	0.5	A/G
A	82088	82088	1	2	SNP	0.5	A/C
A	82086	82086	1	2	SNP	0.5	A/C
A	82085	82085	1	2	SNP	0.5	A/T
C	82070	82070	1	2	SNP	0.5	C/G
C	82069	82069	1	2	SNP	0.5	C/T
A	82040	82040	1	2	SNP	0.5	A/G
A	82039	82039	1	2	SNP	0.5	A/T
A	82038	82038	1	2	SNP	0.5	A/G
A	81999	81999	1	2	SNP	0.5	A/T
C	81997	81997	1	2	SNP	0.5	C/T
A	81931	81931	1	2	SNP	0.5	A/G
C	81915	81915	1	2	SNP	0.5	C/T
C	81909	81909	1	2	SNP	0.5	C/T
G	81898	81898	1	2	SNP	0.5	G/T
A	81736	81736	1	2	SNP	0.5	A/G
A	81706	81706	1	2	SNP	0.5	A/G
C	81622	81622	1	2	SNP	0.5	C/T
C	81586	81586	1	2	SNP	0.5	C/T
A	81544	81544	1	2	SNP	0.5	A/G
G	81517	81517	1	2	SNP	0.5	G/T
A	81482	81482	1	2	SNP	0.5	A/C
C	81471	81471	1	2	SNP	0.5	C/T
C	81454	81454	1	2	SNP	0.5	C/T
C	81428	81428	1	2	SNP	0.5	C/G
C	81427	81427	1	2	SNP	0.5	C/T
C	81410	81410	1	2	SNP	0.5	C/T
A	81390	81390	1	2	SNP	0.5	A/T
A	81389	81389	1	2	SNP	0.5	A/T
A	81388	81388	1	2	SNP	0.5	A/T
C	81256	81256	1	2	SNP	0.5	C/T
A	81182	81182	1	2	SNP	0.5	A/G
G	81023	81023	1	2	SNP	0.5	G/T
A	80995	80995	1	2	SNP	0.5	A/T
G	80981	80981	1	2	SNP	0.5	G/T
G	80972	80972	1	2	SNP	0.5	G/T
C	80956	80956	1	2	SNP	0.5	C/T
C	80955	80955	1	2	SNP	0.5	C/T
G	80914	80914	1	2	SNP	0.5	G/T
C	80901	80901	1	2	SNP	0.5	C/T
G	80847	80847	1	2	SNP	0.5	G/T
A	80822	80822	1	2	SNP	0.5	A/C
A	80820	80820	1	2	SNP	0.5	A/G
C	80819	80819	1	2	SNP	0.5	C/T
A	80781	80781	1	2	SNP	0.5	A/C
A	80780	80780	1	2	SNP	0.5	A/G
A	80750	80750	1	2	SNP	0.5	A/G
C	80748	80748	1	2	SNP	0.5	C/T
C	80700	80700	1	2	SNP	0.5	C/T
A	80585	80585	1	2	SNP	0.5	A/C
A	80540	80540	1	2	SNP	0.5	A/C
A	80530	80530	1	2	SNP	0.5	A/C
C	80450	80450	1	2	SNP	0.5	C/T
C	80421	80421	1	2	SNP	0.5	C/T
C	80389	80389	1	2	SNP	0.5	C/T
A	80348	80348	1	2	SNP	0.5	A/G
C	80347	80347	1	2	SNP	0.5	C/T
A	80346	80346	1	2	SNP	0.5	A/T
G	80345	80345	1	2	SNP	0.5	G/T
C	80344	80344	1	2	SNP	0.5	C/G
G	80340	80340	1	2	SNP	0.5	G/T
C	80339	80339	1	2	SNP	0.5	C/T
G	80309	80309	1	2	SNP	0.5	G/T
A	80308	80308	1	2	SNP	0.5	A/G
C	80307	80307	1	2	SNP	0.5	C/T
C	80301	80301	1	2	SNP	0.5	C/T
C	80300	80300	1	2	SNP	0.5	C/T
A	80291	80291	1	2	SNP	0.5	A/T
A	80284	80284	1	2	SNP	0.5	A/G
C	80275	80275	1	2	SNP	0.5	C/T
G	80271	80271	1	2	SNP	0.5	G/T
A	80235	80235	1	2	SNP	0.5	A/G
A	80214	80214	1	2	SNP	0.5	A/G
A	80204	80204	1	2	SNP	0.5	A/C
A	80202	80202	1	2	SNP	0.5	A/T
A	80201	80201	1	2	SNP	0.5	A/T
A	80200	80200	1	2	SNP	0.5	A/C
G	80198	80198	1	2	SNP	0.5	G/T
C	80193	80193	1	2	SNP	0.5	C/G
C	80186	80186	1	2	SNP	0.5	C/T
C	80185	80185	1	2	SNP	0.5	C/T
C	80184	80184	1	2	SNP	0.5	C/T
G	80183	80183	1	2	SNP	0.5	G/T
A	80181	80181	1	2	SNP	0.5	A/G
A	80180	80180	1	2	SNP	0.5	A/T
A	80170	80170	1	2	SNP	0.5	A/G
A	80168	80168	1	2	SNP	0.5	A/T
C	80167	80167	1	2	SNP	0.5	C/T
A	80164	80164	1	2	SNP	0.5	A/G
A	80163	80163	1	2	SNP	0.5	A/G
A	80151	80151	1	2	SNP	0.5	A/T
A	80150	80150	1	2	SNP	0.5	A/C
C	80149	80149	1	2	SNP	0.5	C/T
A	80146	80146	1	2	SNP	0.5	A/T
C	80099	80099	1	2	SNP	0.5	C/T
A	80098	80098	1	2	SNP	0.5	A/T
A	80095	80095	1	2	SNP	0.5	A/C
C	80094	80094	1	2	SNP	0.5	C/T
A	80092	80092	1	2	SNP	0.5	A/T
C	80089	80089	1	2	SNP	0.5	C/T
A	80088	80088	1	2	SNP	0.5	A/T
C	80087	80087	1	2	SNP	0.5	C/T
C	80085	80085	1	2	SNP	0.5	C/T
G	80062	80062	1	2	SNP	0.5	G/T
C	80057	80057	1	2	SNP	0.5	C/T
A	80056	80056	1	2	SNP	0.5	A/G
A	80054	80054	1	2	SNP	0.5	A/T
A	80053	80053	1	2	SNP	0.5	A/G
C	80052	80052	1	2	SNP	0.5	C/G
C	80051	80051	1	2	SNP	0.5	C/T
A	80048	80048	1	2	SNP	0.5	A/T
A	80034	80034	1	2	SNP	0.5	A/G
A	80032	80032	1	2	SNP	0.5	A/T
G	80031	80031	1	2	SNP	0.5	G/T
A	80030	80030	1	2	SNP	0.5	A/C
C	80029	80029	1	2	SNP	0.5	C/T
A	80026	80026	1	2	SNP	0.5	A/G
A	80024	80024	1	2	SNP	0.5	A/T
A	80021	80021	1	2	SNP	0.5	A/C
A	80020	80020	1	2	SNP	0.5	A/T
A	80019	80019	1	2	SNP	0.5	A/G
A	80017	80017	1	2	SNP	0.5	A/T
G	80014	80014	1	2	SNP	0.5	G/T
A	80013	80013	1	2	SNP	0.5	A/T
C	80011	80011	1	2	SNP	0.5	C/T
A	80009	80009	1	2	SNP	0.5	A/T
A	80005	80005	1	2	SNP	0.5	A/T
G	80004	80004	1	2	SNP	0.5	G/T
C	79999	79999	1	2	SNP	0.5	C/T
A	79977	79977	1	2	SNP	0.5	A/C
A	79973	79973	1	2	SNP	0.5	A/T
C	79970	79970	1	2	SNP	0.5	C/T
A	79969	79969	1	2	SNP	0.5	A/T
A	79968	79968	1	2	SNP	0.5	A/T
C	79958	79958	1	2	SNP	0.5	C/T
C	79955	79955	1	2	SNP	0.5	C/T
A	79954	79954	1	2	SNP	0.5	A/T
A	79942	79942	1	2	SNP	0.5	A/G
C	79941	79941	1	2	SNP	0.5	C/T
A	79940	79940	1	2	SNP	0.5	A/G
G	79938	79938	1	2	SNP	0.5	G/T
A	79936	79936	1	2	SNP	0.5	A/G
C	79935	79935	1	2	SNP	0.5	C/T
A	79929	79929	1	2	SNP	0.5	A/T
A	79927	79927	1	2	SNP	0.5	A/T
A	79926	79926	1	2	SNP	0.5	A/T
A	79924	79924	1	2	SNP	0.5	A/T
A	79914	79914	1	2	SNP	0.5	A/C
A	79912	79912	1	2	SNP	0.5	A/G
G	79908	79908	1	2	SNP	0.5	G/T
A	79850	79850	1	2	SNP	0.5	A/C
A	79849	79849	1	2	SNP	0.5	A/C
A	79844	79844	1	2	SNP	0.5	A/G
C	79841	79841	1	2	SNP	0.5	C/T
A	79838	79838	1	2	SNP	0.5	A/T
A	79837	79837	1	2	SNP	0.5	A/G
C	79827	79827	1	2	SNP	0.5	C/T
A	79825	79825	1	2	SNP	0.5	A/G
A	79824	79824	1	2	SNP	0.5	A/T
A	79823	79823	1	2	SNP	0.5	A/G
A	79821	79821	1	2	SNP	0.5	A/T
A	79819	79819	1	2	SNP	0.5	A/T
C	79815	79815	1	2	SNP	0.5	C/T
A	79814	79814	1	2	SNP	0.5	A/T
C	79813	79813	1	2	SNP	0.5	C/T
A	79811	79811	1	2	SNP	0.5	A/C
C	79807	79807	1	2	SNP	0.5	C/T
A	79806	79806	1	2	SNP	0.5	A/C
A	79804	79804	1	2	SNP	0.5	A/T
A	79785	79785	1	2	SNP	0.5	A/T
A	79779	79779	1	2	SNP	0.5	A/G
G	79777	79777	1	2	SNP	0.5	G/T
C	79775	79775	1	2	SNP	0.5	C/G
C	79768	79768	1	2	SNP	0.5	C/G
C	79767	79767	1	2	SNP	0.5	C/G
C	79766	79766	1	2	SNP	0.5	C/T
G	79765	79765	1	2	SNP	0.5	G/T
A	79762	79762	1	2	SNP	0.5	A/G
A	79751	79751	1	2	SNP	0.5	A/T
A	79747	79747	1	2	SNP	0.5	A/G
A	79744	79744	1	2	SNP	0.5	A/G
A	79741	79741	1	2	SNP	0.5	A/T
A	79738	79738	1	2	SNP	0.5	A/G
C	79737	79737	1	2	SNP	0.5	C/T
C	79736	79736	1	2	SNP	0.5	C/G
C	79735	79735	1	2	SNP	0.5	C/T
C	79734	79734	1	2	SNP	0.5	C/T
C	79731	79731	1	2	SNP	0.5	C/T
A	79664	79664	1	2	SNP	0.5	A/T
A	79654	79654	1	2	SNP	0.5	A/T
A	79651	79651	1	2	SNP	0.5	A/T
A	79649	79649	1	2	SNP	0.5	A/T
A	79577	79577	1	2	SNP	0.5	A/T
A	79576	79576	1	2	SNP	0.5	A/T
G	79573	79573	1	2	SNP	0.5	G/T
C	79539	79539	1	2	SNP	0.5	C/T
A	79538	79538	1	2	SNP	0.5	A/C
G	79534	79534	1	2	SNP	0.5	G/T
C	79533	79533	1	2	SNP	0.5	C/G
C	79528	79528	1	2	SNP	0.5	C/T
A	79523	79523	1	2	SNP	0.5	A/C
C	79521	79521	1	2	SNP	0.5	C/T
A	79519	79519	1	2	SNP	0.5	A/C
A	79518	79518	1	2	SNP	0.5	A/T
C	79515	79515	1	2	SNP	0.5	C/T
A	79513	79513	1	2	SNP	0.5	A/T
G	79512	79512	1	2	SNP	0.5	G/T
A	79511	79511	1	2	SNP	0.5	A/T
A	79508	79508	1	2	SNP	0.5	A/T
A	79505	79505	1	2	SNP	0.5	A/T
A	79503	79503	1	2	SNP	0.5	A/T
C	79481	79481	1	2	SNP	0.5	C/T
A	79478	79478	1	2	SNP	0.5	A/T
C	79477	79477	1	2	SNP	0.5	C/T
C	79476	79476	1	2	SNP	0.5	C/T
C	79460	79460	1	2	SNP	0.5	C/T
C	79456	79456	1	2	SNP	0.5	C/T
A	79452	79452	1	2	SNP	0.5	A/G
A	79451	79451	1	2	SNP	0.5	A/T
C	79447	79447	1	2	SNP	0.5	C/T
C	79445	79445	1	2	SNP	0.5	C/T
C	79444	79444	1	2	SNP	0.5	C/T
A	79442	79442	1	2	SNP	0.5	A/T
C	79422	79422	1	2	SNP	0.5	C/T
A	79419	79419	1	2	SNP	0.5	A/T
C	79417	79417	1	2	SNP	0.5	C/T
C	79415	79415	1	2	SNP	0.5	C/T
A	79414	79414	1	2	SNP	0.5	A/T
A	79413	79413	1	2	SNP	0.5	A/T
A	79409	79409	1	2	SNP	0.5	A/T
C	79408	79408	1	2	SNP	0.5	C/T
C	79407	79407	1	2	SNP	0.5	C/T
A	79405	79405	1	2	SNP	0.5	A/G
A	79404	79404	1	2	SNP	0.5	A/C
A	79402	79402	1	2	SNP	0.5	A/T
A	79397	79397	1	2	SNP	0.5	A/G
A	79393	79393	1	2	SNP	0.5	A/T
A	79346	79346	1	2	SNP	0.5	A/G
A	79343	79343	1	2	SNP	0.5	A/C
C	79342	79342	1	2	SNP	0.5	C/T
A	79338	79338	1	2	SNP	0.5	A/G
G	79337	79337	1	2	SNP	0.5	G/T
A	79335	79335	1	2	SNP	0.5	A/T
C	79334	79334	1	2	SNP	0.5	C/G
C	79333	79333	1	2	SNP	0.5	C/T
A	79325	79325	1	2	SNP	0.5	A/C
A	79323	79323	1	2	SNP	0.5	A/C
A	79319	79319	1	2	SNP	0.5	A/T
A	79318	79318	1	2	SNP	0.5	A/T
C	79292	79292	1	2	SNP	0.5	C/T
A	79277	79277	1	2	SNP	0.5	A/G
C	79188	79188	1	2	SNP	0.5	C/T
C	79143	79143	1	2	SNP	0.5	C/T
A	79140	79140	1	2	SNP	0.5	A/G
C	79134	79134	1	2	SNP	0.5	C/T
G	79116	79116	1	2	SNP	0.5	G/T
C	79089	79089	1	2	SNP	0.5	C/T
G	78969	78969	1	2	SNP	0.5	G/T
C	78965	78965	1	2	SNP	0.5	C/T
A	78939	78939	1	2	SNP	0.5	A/G
G	78934	78934	1	2	SNP	0.5	G/T
C	78933	78933	1	2	SNP	0.5	C/T
A	78930	78930	1	2	SNP	0.5	A/T
C	78929	78929	1	2	SNP	0.5	C/T
A	78927	78927	1	2	SNP	0.5	A/C
C	78926	78926	1	2	SNP	0.5	C/T
C	78917	78917	1	2	SNP	0.5	C/T
C	78800	78800	1	2	SNP	0.5	C/T
A	78640	78640	1	2	SNP	0.5	A/G
C	78546	78546	1	2	SNP	0.5	C/T
C	78333	78333	1	2	SNP	0.5	C/T
A	78306	78306	1	2	SNP	0.5	A/G
A	78268	78268	1	2	SNP	0.5	A/G
A	78265	78265	1	2	SNP	0.5	A/G
C	78264	78264	1	2	SNP	0.5	C/T
C	78262	78262	1	2	SNP	0.5	C/T
A	78114	78114	1	2	SNP	0.5	A/G
A	78078	78078	1	2	SNP	0.5	A/G
C	77958	77958	1	2	SNP	0.5	C/T
C	77930	77930	1	2	SNP	0.5	C/T
C	77851	77851	1	2	SNP	0.5	C/T
C	77819	77819	1	2	SNP	0.5	C/T
C	77790	77790	1	2	SNP	0.5	C/T
A	77788	77788	1	2	SNP	0.5	A/G
A	77770	77770	1	2	SNP	0.5	A/C
G	77768	77768	1	2	SNP	0.5	G/T
G	77669	77669	1	2	SNP	0.5	G/T
C	77592	77592	1	2	SNP	0.5	C/T
A	77568	77568	1	2	SNP	0.5	A/C
C	77553	77553	1	2	SNP	0.5	C/G
A	77528	77528	1	2	SNP	0.5	A/G
C	77458	77458	1	2	SNP	0.5	C/T
A	77439	77439	1	2	SNP	0.5	A/C
G	77438	77438	1	2	SNP	0.5	G/T
A	77410	77410	1	2	SNP	0.5	A/G
C	77368	77368	1	2	SNP	0.5	C/T
C	77366	77366	1	2	SNP	0.5	C/T
A	77361	77361	1	2	SNP	0.5	A/G
G	77352	77352	1	2	SNP	0.5	G/T
A	77326	77326	1	2	SNP	0.5	A/T
A	77298	77298	1	2	SNP	0.5	A/C
A	77199	77199	1	2	SNP	0.5	A/C
G	77198	77198	1	2	SNP	0.5	G/T
A	77193	77193	1	2	SNP	0.5	A/C
C	77178	77178	1	2	SNP	0.5	C/T
A	77173	77173	1	2	SNP	0.5	A/C
C	77161	77161	1	2	SNP	0.5	C/T
A	77157	77157	1	2	SNP	0.5	A/C
A	77100	77100	1	2	SNP	0.5	A/G
A	77099	77099	1	2	SNP	0.5	A/G
C	77033	77033	1	2	SNP	0.5	C/T
A	77020	77020	1	2	SNP	0.5	A/G
C	77002	77002	1	2	SNP	0.5	C/T
C	77000	77000	1	2	SNP	0.5	C/T
C	76898	76898	1	2	SNP	0.5	C/T
A	76760	76760	1	2	SNP	0.5	A/G
C	76568	76568	1	2	SNP	0.5	C/T
G	76396	76396	1	2	SNP	0.5	G/T
A	76386	76386	1	2	SNP	0.5	A/G
A	76375	76375	1	2	SNP	0.5	A/T
A	76371	76371	1	2	SNP	0.5	A/G
A	76354	76354	1	2	SNP	0.5	A/G
A	76334	76334	1	2	SNP	0.5	A/G
C	76297	76297	1	2	SNP	0.5	C/T
A	76293	76293	1	2	SNP	0.5	A/G
G	76258	76258	1	2	SNP	0.5	G/T
C	76255	76255	1	2	SNP	0.5	C/T
C	76240	76240	1	2	SNP	0.5	C/T
C	76200	76200	1	2	SNP	0.5	C/G
C	76199	76199	1	2	SNP	0.5	C/G
A	76030	76030	1	2	SNP	0.5	A/G
G	76025	76025	1	2	SNP	0.5	G/T
C	75994	75994	1	2	SNP	0.5	C/T
C	75981	75981	1	2	SNP	0.5	C/T
G	75980	75980	1	2	SNP	0.5	G/T
A	75979	75979	1	2	SNP	0.5	A/T
A	75925	75925	1	2	SNP	0.5	A/G
A	75830	75830	1	2	SNP	0.5	A/C
G	75791	75791	1	2	SNP	0.5	G/T
A	75732	75732	1	2	SNP	0.5	A/G
G	75724	75724	1	2	SNP	0.5	G/T
G	75723	75723	1	2	SNP	0.5	G/T
A	75703	75703	1	2	SNP	0.5	A/C
C	75699	75699	1	2	SNP	0.5	C/T
A	75682	75682	1	2	SNP	0.5	A/G
A	75639	75639	1	2	SNP	0.5	A/G
A	75623	75623	1	2	SNP	0.5	A/T
C	75619	75619	1	2	SNP	0.5	C/G
A	75614	75614	1	2	SNP	0.5	A/G
G	75609	75609	1	2	SNP	0.5	G/T
C	75608	75608	1	2	SNP	0.5	C/T
A	75573	75573	1	2	SNP	0.5	A/G
A	75569	75569	1	2	SNP	0.5	A/G
C	75445	75445	1	2	SNP	0.5	C/T
A	75436	75436	1	2	SNP	0.5	A/G
C	75232	75232	1	2	SNP	0.5	C/T
A	75100	75100	1	2	SNP	0.5	A/G
C	74998	74998	1	2	SNP	0.5	C/T
C	74923	74923	1	2	SNP	0.5	C/T
C	74823	74823	1	2	SNP	0.5	C/T
C	74821	74821	1	2	SNP	0.5	C/T
A	74784	74784	1	2	SNP	0.5	A/T
A	74782	74782	1	2	SNP	0.5	A/G
A	74781	74781	1	2	SNP	0.5	A/C
A	74780	74780	1	2	SNP	0.5	A/T
G	74779	74779	1	2	SNP	0.5	G/T
G	74778	74778	1	2	SNP	0.5	G/T
G	74776	74776	1	2	SNP	0.5	G/T
C	74775	74775	1	2	SNP	0.5	C/T
A	74774	74774	1	2	SNP	0.5	A/T
A	74773	74773	1	2	SNP	0.5	A/G
C	74772	74772	1	2	SNP	0.5	C/G
A	74758	74758	1	2	SNP	0.5	A/T
G	74748	74748	1	2	SNP	0.5	G/T
C	74601	74601	1	2	SNP	0.5	C/T
C	74560	74560	1	2	SNP	0.5	C/T
A	74440	74440	1	2	SNP	0.5	A/G
C	74405	74405	1	2	SNP	0.5	C/G
C	74404	74404	1	2	SNP	0.5	C/T
A	74399	74399	1	2	SNP	0.5	A/T
C	74395	74395	1	2	SNP	0.5	C/T
C	74384	74384	1	2	SNP	0.5	C/T
C	74380	74380	1	2	SNP	0.5	C/T
C	74376	74376	1	2	SNP	0.5	C/T
A	74365	74365	1	2	SNP	0.5	A/G
A	74362	74362	1	2	SNP	0.5	A/G
A	74356	74356	1	2	SNP	0.5	A/C
A	74350	74350	1	2	SNP	0.5	A/C
A	74190	74190	1	2	SNP	0.5	A/C
C	74075	74075	1	2	SNP	0.5	C/T
C	74050	74050	1	2	SNP	0.5	C/T
A	73893	73893	1	2	SNP	0.5	A/G
A	73820	73820	1	2	SNP	0.5	A/G
C	73714	73714	1	2	SNP	0.5	C/T
A	73649	73649	1	2	SNP	0.5	A/G
A	73531	73531	1	2	SNP	0.5	A/C
C	73527	73527	1	2	SNP	0.5	C/G
A	73519	73519	1	2	SNP	0.5	A/C
A	73496	73496	1	2	SNP	0.5	A/T
A	73483	73483	1	2	SNP	0.5	A/G
C	73411	73411	1	2	SNP	0.5	C/T
A	73312	73312	1	2	SNP	0.5	A/G
A	73294	73294	1	2	SNP	0.5	A/G
A	73250	73250	1	2	SNP	0.5	A/G
C	73177	73177	1	2	SNP	0.5	C/T
A	73076	73076	1	2	SNP	0.5	A/G
A	72995	72995	1	2	SNP	0.5	A/G
G	72917	72917	1	2	SNP	0.5	G/T
C	72752	72752	1	2	SNP	0.5	C/T
A	72709	72709	1	2	SNP	0.5	A/G
C	72707	72707	1	2	SNP	0.5	C/T
C	72689	72689	1	2	SNP	0.5	C/T
C	72602	72602	1	2	SNP	0.5	C/G
A	72533	72533	1	2	SNP	0.5	A/T
A	72485	72485	1	2	SNP	0.5	A/G
C	72368	72368	1	2	SNP	0.5	C/T
A	72314	72314	1	2	SNP	0.5	A/G
C	72281	72281	1	2	SNP	0.5	C/T
C	72170	72170	1	2	SNP	0.5	C/T
A	72095	72095	1	2	SNP	0.5	A/G
C	72092	72092	1	2	SNP	0.5	C/T
C	71930	71930	1	2	SNP	0.5	C/T
C	71801	71801	1	2	SNP	0.5	C/T
C	71783	71783	1	2	SNP	0.5	C/T
C	71739	71739	1	2	SNP	0.5	C/T
C	71691	71691	1	2	SNP	0.5	C/T
A	71648	71648	1	2	SNP	0.5	A/G
A	71569	71569	1	2	SNP	0.5	A/G
A	71564	71564	1	2	SNP	0.5	A/G
A	71561	71561	1	2	SNP	0.5	A/G
C	71555	71555	1	2	SNP	0.5	C/G
C	71430	71430	1	2	SNP	0.5	C/T
A	71365	71365	1	2	SNP	0.5	A/G
A	71362	71362	1	2	SNP	0.5	A/C
A	71349	71349	1	2	SNP	0.5	A/G
A	71335	71335	1	2	SNP	0.5	A/G
A	71334	71334	1	2	SNP	0.5	A/G
C	71317	71317	1	2	SNP	0.5	C/G
C	71290	71290	1	2	SNP	0.5	C/T
C	71210	71210	1	2	SNP	0.5	C/T
C	71116	71116	1	2	SNP	0.5	C/T
C	71090	71090	1	2	SNP	0.5	C/T
C	71040	71040	1	2	SNP	0.5	C/T
C	71031	71031	1	2	SNP	0.5	C/T
C	70997	70997	1	2	SNP	0.5	C/T
C	70930	70930	1	2	SNP	0.5	C/T
A	70911	70911	1	2	SNP	0.5	A/G
C	70827	70827	1	2	SNP	0.5	C/T
A	70781	70781	1	2	SNP	0.5	A/T
C	70765	70765	1	2	SNP	0.5	C/T
C	70763	70763	1	2	SNP	0.5	C/T
G	70715	70715	1	2	SNP	0.5	G/T
G	70664	70664	1	2	SNP	0.5	G/T
A	70600	70600	1	2	SNP	0.5	A/C
A	70589	70589	1	2	SNP	0.5	A/G
A	70498	70498	1	2	SNP	0.5	A/G
A	70314	70314	1	2	SNP	0.5	A/G
C	70257	70257	1	2	SNP	0.5	C/T
A	70239	70239	1	2	SNP	0.5	A/G
C	70151	70151	1	2	SNP	0.5	C/T
A	70137	70137	1	2	SNP	0.5	A/G
A	70119	70119	1	2	SNP	0.5	A/G
C	70107	70107	1	2	SNP	0.5	C/T
C	69986	69986	1	2	SNP	0.5	C/T
C	69869	69869	1	2	SNP	0.5	C/T
A	69860	69860	1	2	SNP	0.5	A/G
A	69837	69837	1	2	SNP	0.5	A/C
C	69825	69825	1	2	SNP	0.5	C/T
A	69552	69552	1	2	SNP	0.5	A/G
C	69356	69356	1	2	SNP	0.5	C/T
C	69279	69279	1	2	SNP	0.5	C/G
C	69196	69196	1	2	SNP	0.5	C/T
A	69119	69119	1	2	SNP	0.5	A/G
G	69101	69101	1	2	SNP	0.5	G/T
A	69096	69096	1	2	SNP	0.5	A/T
A	69060	69060	1	2	SNP	0.5	A/G
G	69045	69045	1	2	SNP	0.5	G/T
G	69027	69027	1	2	SNP	0.5	G/T
C	68987	68987	1	2	SNP	0.5	C/T
G	68965	68965	1	2	SNP	0.5	G/T
C	68796	68796	1	2	SNP	0.5	C/T
G	68642	68642	1	2	SNP	0.5	G/T
A	68551	68551	1	2	SNP	0.5	A/G
A	68548	68548	1	2	SNP	0.5	A/C
C	68349	68349	1	2	SNP	0.5	C/T
C	68335	68335	1	2	SNP	0.5	C/T
A	68288	68288	1	2	SNP	0.5	A/G
C	68275	68275	1	2	SNP	0.5	C/T
G	68223	68223	1	2	SNP	0.5	G/T
C	68198	68198	1	2	SNP	0.5	C/T
G	67830	67830	1	2	SNP	0.5	G/T
G	67829	67829	1	2	SNP	0.5	G/T
A	67813	67813	1	2	SNP	0.5	A/T
A	67776	67776	1	2	SNP	0.5	A/G
C	67767	67767	1	2	SNP	0.5	C/T
C	67746	67746	1	2	SNP	0.5	C/T
C	67711	67711	1	2	SNP	0.5	C/T
A	67673	67673	1	2	SNP	0.5	A/C
C	67645	67645	1	2	SNP	0.5	C/G
G	67616	67616	1	2	SNP	0.5	G/T
A	67612	67612	1	2	SNP	0.5	A/G
G	67611	67611	1	2	SNP	0.5	G/T
A	67608	67608	1	2	SNP	0.5	A/T
A	67607	67607	1	2	SNP	0.5	A/T
A	67603	67603	1	2	SNP	0.5	A/G
A	67589	67589	1	2	SNP	0.5	A/G
A	67538	67538	1	2	SNP	0.5	A/T
A	67537	67537	1	2	SNP	0.5	A/T
A	67531	67531	1	2	SNP	0.5	A/G
A	67514	67514	1	2	SNP	0.5	A/C
A	67438	67438	1	2	SNP	0.5	A/T
A	67372	67372	1	2	SNP	0.5	A/T
A	67351	67351	1	2	SNP	0.5	A/G
C	67349	67349	1	2	SNP	0.5	C/G
A	67270	67270	1	2	SNP	0.5	A/G
A	67267	67267	1	2	SNP	0.5	A/G
A	67264	67264	1	2	SNP	0.5	A/G
G	67262	67262	1	2	SNP	0.5	G/T
C	67260	67260	1	2	SNP	0.5	C/T
C	67247	67247	1	2	SNP	0.5	C/T
A	67238	67238	1	2	SNP	0.5	A/C
A	67201	67201	1	2	SNP	0.5	A/G
C	67190	67190	1	2	SNP	0.5	C/T
C	67135	67135	1	2	SNP	0.5	C/T
G	67128	67128	1	2	SNP	0.5	G/T
G	67086	67086	1	2	SNP	0.5	G/T
A	67077	67077	1	2	SNP	0.5	A/G
A	67071	67071	1	2	SNP	0.5	A/G
C	67050	67050	1	2	SNP	0.5	C/T
A	66997	66997	1	2	SNP	0.5	A/G
C	66991	66991	1	2	SNP	0.5	C/T
C	66968	66968	1	2	SNP	0.5	C/T
A	66956	66956	1	2	SNP	0.5	A/G
G	66952	66952	1	2	SNP	0.5	G/T
A	66794	66794	1	2	SNP	0.5	A/G
A	66775	66775	1	2	SNP	0.5	A/G
A	66774	66774	1	2	SNP	0.5	A/G
A	66762	66762	1	2	SNP	0.5	A/G
C	66695	66695	1	2	SNP	0.5	C/T
G	66692	66692	1	2	SNP	0.5	G/T
C	66676	66676	1	2	SNP	0.5	C/T
G	66675	66675	1	2	SNP	0.5	G/T
C	66673	66673	1	2	SNP	0.5	C/T
A	66623	66623	1	2	SNP	0.5	A/G
C	66474	66474	1	2	SNP	0.5	C/T
A	66473	66473	1	2	SNP	0.5	A/G
A	66472	66472	1	2	SNP	0.5	A/G
A	66435	66435	1	2	SNP	0.5	A/G
C	66413	66413	1	2	SNP	0.5	C/G
A	66387	66387	1	2	SNP	0.5	A/T
G	66349	66349	1	2	SNP	0.5	G/T
A	66293	66293	1	2	SNP	0.5	A/G
C	66277	66277	1	2	SNP	0.5	C/T
G	66239	66239	1	2	SNP	0.5	G/T
C	66235	66235	1	2	SNP	0.5	C/G
A	66223	66223	1	2	SNP	0.5	A/C
C	66221	66221	1	2	SNP	0.5	C/T
A	66206	66206	1	2	SNP	0.5	A/G
C	66205	66205	1	2	SNP	0.5	C/G
A	66198	66198	1	2	SNP	0.5	A/G
A	66182	66182	1	2	SNP	0.5	A/G
A	66176	66176	1	2	SNP	0.5	A/C
A	66170	66170	1	2	SNP	0.5	A/G
C	66155	66155	1	2	SNP	0.5	C/G
A	66150	66150	1	2	SNP	0.5	A/G
A	66067	66067	1	2	SNP	0.5	A/G
C	66027	66027	1	2	SNP	0.5	C/T
C	66011	66011	1	2	SNP	0.5	C/T
C	65996	65996	1	2	SNP	0.5	C/T
C	65995	65995	1	2	SNP	0.5	C/T
A	65994	65994	1	2	SNP	0.5	A/T
C	65955	65955	1	2	SNP	0.5	C/T
C	65918	65918	1	2	SNP	0.5	C/T
C	65891	65891	1	2	SNP	0.5	C/T
A	65886	65886	1	2	SNP	0.5	A/G
A	65866	65866	1	2	SNP	0.5	A/G
G	65569	65569	1	2	SNP	0.5	G/T
C	65517	65517	1	2	SNP	0.5	C/T
C	65515	65515	1	2	SNP	0.5	C/T
A	65514	65514	1	2	SNP	0.5	A/G
C	65484	65484	1	2	SNP	0.5	C/T
C	65476	65476	1	2	SNP	0.5	C/T
G	65465	65465	1	2	SNP	0.5	G/T
A	65464	65464	1	2	SNP	0.5	A/T
A	65463	65463	1	2	SNP	0.5	A/C
A	65398	65398	1	2	SNP	0.5	A/G
A	65388	65388	1	2	SNP	0.5	A/C
A	65386	65386	1	2	SNP	0.5	A/C
C	65384	65384	1	2	SNP	0.5	C/T
C	65383	65383	1	2	SNP	0.5	C/T
A	65349	65349	1	2	SNP	0.5	A/G
A	65348	65348	1	2	SNP	0.5	A/G
G	65343	65343	1	2	SNP	0.5	G/T
A	65314	65314	1	2	SNP	0.5	A/G
A	65309	65309	1	2	SNP	0.5	A/T
A	65252	65252	1	2	SNP	0.5	A/G
A	65232	65232	1	2	SNP	0.5	A/C
A	65228	65228	1	2	SNP	0.5	A/G
C	65213	65213	1	2	SNP	0.5	C/T
G	65205	65205	1	2	SNP	0.5	G/T
A	65194	65194	1	2	SNP	0.5	A/G
G	65193	65193	1	2	SNP	0.5	G/T
C	65182	65182	1	2	SNP	0.5	C/T
C	65124	65124	1	2	SNP	0.5	C/T
C	65112	65112	1	2	SNP	0.5	C/G
A	65095	65095	1	2	SNP	0.5	A/G
C	65075	65075	1	2	SNP	0.5	C/G
A	64995	64995	1	2	SNP	0.5	A/G
G	64987	64987	1	2	SNP	0.5	G/T
G	64917	64917	1	2	SNP	0.5	G/T
A	64875	64875	1	2	SNP	0.5	A/G
G	64861	64861	1	2	SNP	0.5	G/T
C	64694	64694	1	2	SNP	0.5	C/T
A	64661	64661	1	2	SNP	0.5	A/G
A	64640	64640	1	2	SNP	0.5	A/G
A	64634	64634	1	2	SNP	0.5	A/G
A	64333	64333	1	2	SNP	0.5	A/G
A	64256	64256	1	2	SNP	0.5	A/C
A	64214	64214	1	2	SNP	0.5	A/G
A	64086	64086	1	2	SNP	0.5	A/G
C	64082	64082	1	2	SNP	0.5	C/T
G	64058	64058	1	2	SNP	0.5	G/T
C	63964	63964	1	2	SNP	0.5	C/T
C	63869	63869	1	2	SNP	0.5	C/T
C	63857	63857	1	2	SNP	0.5	C/G
C	63852	63852	1	2	SNP	0.5	C/T
A	63836	63836	1	2	SNP	0.5	A/G
C	63830	63830	1	2	SNP	0.5	C/T
A	63820	63820	1	2	SNP	0.5	A/T
A	63819	63819	1	2	SNP	0.5	A/T
A	63818	63818	1	2	SNP	0.5	A/T
G	63812	63812	1	2	SNP	0.5	G/T
A	63804	63804	1	2	SNP	0.5	A/G
A	63761	63761	1	2	SNP	0.5	A/G
A	63753	63753	1	2	SNP	0.5	A/C
A	63742	63742	1	2	SNP	0.5	A/T
A	63740	63740	1	2	SNP	0.5	A/C
A	63736	63736	1	2	SNP	0.5	A/G
C	63711	63711	1	2	SNP	0.5	C/T
A	63700	63700	1	2	SNP	0.5	A/C
C	63675	63675	1	2	SNP	0.5	C/T
A	63671	63671	1	2	SNP	0.5	A/G
A	63647	63647	1	2	SNP	0.5	A/G
A	63642	63642	1	2	SNP	0.5	A/G
G	63640	63640	1	2	SNP	0.5	G/T
A	63633	63633	1	2	SNP	0.5	A/G
A	63629	63629	1	2	SNP	0.5	A/T
A	63628	63628	1	2	SNP	0.5	A/G
C	63627	63627	1	2	SNP	0.5	C/T
A	63625	63625	1	2	SNP	0.5	A/T
A	63623	63623	1	2	SNP	0.5	A/T
A	63617	63617	1	2	SNP	0.5	A/T
A	63615	63615	1	2	SNP	0.5	A/T
A	63614	63614	1	2	SNP	0.5	A/T
A	63613	63613	1	2	SNP	0.5	A/G
A	63609	63609	1	2	SNP	0.5	A/T
A	63607	63607	1	2	SNP	0.5	A/G
A	63606	63606	1	2	SNP	0.5	A/T
C	63605	63605	1	2	SNP	0.5	C/G
C	63604	63604	1	2	SNP	0.5	C/T
A	63603	63603	1	2	SNP	0.5	A/T
A	63602	63602	1	2	SNP	0.5	A/T
A	63599	63599	1	2	SNP	0.5	A/G
A	63598	63598	1	2	SNP	0.5	A/T
A	63597	63597	1	2	SNP	0.5	A/C
A	63596	63596	1	2	SNP	0.5	A/T
C	63590	63590	1	2	SNP	0.5	C/T
A	63588	63588	1	2	SNP	0.5	A/T
A	63586	63586	1	2	SNP	0.5	A/T
C	63573	63573	1	2	SNP	0.5	C/G
A	63562	63562	1	2	SNP	0.5	A/C
A	63561	63561	1	2	SNP	0.5	A/T
G	63545	63545	1	2	SNP	0.5	G/T
C	63502	63502	1	2	SNP	0.5	C/T
A	63497	63497	1	2	SNP	0.5	A/C
A	63484	63484	1	2	SNP	0.5	A/G
A	63448	63448	1	2	SNP	0.5	A/T
C	63429	63429	1	2	SNP	0.5	C/T
A	63424	63424	1	2	SNP	0.5	A/G
G	63407	63407	1	2	SNP	0.5	G/T
C	63392	63392	1	2	SNP	0.5	C/T
G	63391	63391	1	2	SNP	0.5	G/T
C	63390	63390	1	2	SNP	0.5	C/T
G	63364	63364	1	2	SNP	0.5	G/T
C	63334	63334	1	2	SNP	0.5	C/T
A	63326	63326	1	2	SNP	0.5	A/T
C	63258	63258	1	2	SNP	0.5	C/T
G	63222	63222	1	2	SNP	0.5	G/T
A	63111	63111	1	2	SNP	0.5	A/C
A	63091	63091	1	2	SNP	0.5	A/T
A	63087	63087	1	2	SNP	0.5	A/C
A	63052	63052	1	2	SNP	0.5	A/T
A	63038	63038	1	2	SNP	0.5	A/C
A	63037	63037	1	2	SNP	0.5	A/T
C	63025	63025	1	2	SNP	0.5	C/T
A	63008	63008	1	2	SNP	0.5	A/G
C	63002	63002	1	2	SNP	0.5	C/T
A	63000	63000	1	2	SNP	0.5	A/G
A	62991	62991	1	2	SNP	0.5	A/G
C	62988	62988	1	2	SNP	0.5	C/T
C	62986	62986	1	2	SNP	0.5	C/T
C	62849	62849	1	2	SNP	0.5	C/T
C	62716	62716	1	2	SNP	0.5	C/T
C	62714	62714	1	2	SNP	0.5	C/T
A	62678	62678	1	2	SNP	0.5	A/C
C	62653	62653	1	2	SNP	0.5	C/T
A	62621	62621	1	2	SNP	0.5	A/G
A	62574	62574	1	2	SNP	0.5	A/G
C	62552	62552	1	2	SNP	0.5	C/T
C	62528	62528	1	2	SNP	0.5	C/T
A	62339	62339	1	2	SNP	0.5	A/G
C	62327	62327	1	2	SNP	0.5	C/T
A	62324	62324	1	2	SNP	0.5	A/G
A	62216	62216	1	2	SNP	0.5	A/G
A	62171	62171	1	2	SNP	0.5	A/G
A	62162	62162	1	2	SNP	0.5	A/C
C	62078	62078	1	2	SNP	0.5	C/T
C	61961	61961	1	2	SNP	0.5	C/G
C	61922	61922	1	2	SNP	0.5	C/T
A	61899	61899	1	2	SNP	0.5	A/G
G	61737	61737	1	2	SNP	0.5	G/T
A	61662	61662	1	2	SNP	0.5	A/C
C	61572	61572	1	2	SNP	0.5	C/T
A	61509	61509	1	2	SNP	0.5	A/C
C	61492	61492	1	2	SNP	0.5	C/T
A	61477	61477	1	2	SNP	0.5	A/C
C	61476	61476	1	2	SNP	0.5	C/G
G	61473	61473	1	2	SNP	0.5	G/T
C	61383	61383	1	2	SNP	0.5	C/T
C	61374	61374	1	2	SNP	0.5	C/T
A	61330	61330	1	2	SNP	0.5	A/C
A	61273	61273	1	2	SNP	0.5	A/G
A	61252	61252	1	2	SNP	0.5	A/T
A	61176	61176	1	2	SNP	0.5	A/G
A	61138	61138	1	2	SNP	0.5	A/G
A	61134	61134	1	2	SNP	0.5	A/G
A	61102	61102	1	2	SNP	0.5	A/G
C	61101	61101	1	2	SNP	0.5	C/T
C	61009	61009	1	2	SNP	0.5	C/T
C	61006	61006	1	2	SNP	0.5	C/G
A	60958	60958	1	2	SNP	0.5	A/G
C	60951	60951	1	2	SNP	0.5	C/T
A	60950	60950	1	2	SNP	0.5	A/G
A	60947	60947	1	2	SNP	0.5	A/C
C	60912	60912	1	2	SNP	0.5	C/T
A	60901	60901	1	2	SNP	0.5	A/G
A	60892	60892	1	2	SNP	0.5	A/T
C	60890	60890	1	2	SNP	0.5	C/T
A	60849	60849	1	2	SNP	0.5	A/G
C	60847	60847	1	2	SNP	0.5	C/G
A	60828	60828	1	2	SNP	0.5	A/G
A	60796	60796	1	2	SNP	0.5	A/G
C	60694	60694	1	2	SNP	0.5	C/T
C	60688	60688	1	2	SNP	0.5	C/T
C	60682	60682	1	2	SNP	0.5	C/T
A	60664	60664	1	2	SNP	0.5	A/G
A	60634	60634	1	2	SNP	0.5	A/G
A	60629	60629	1	2	SNP	0.5	A/C
A	60487	60487	1	2	SNP	0.5	A/C
C	60472	60472	1	2	SNP	0.5	C/T
C	60427	60427	1	2	SNP	0.5	C/T
C	60193	60193	1	2	SNP	0.5	C/T
C	60163	60163	1	2	SNP	0.5	C/G
C	60115	60115	1	2	SNP	0.5	C/T
A	60097	60097	1	2	SNP	0.5	A/T
G	60096	60096	1	2	SNP	0.5	G/T
A	60091	60091	1	2	SNP	0.5	A/G
G	60056	60056	1	2	SNP	0.5	G/T
G	59995	59995	1	2	SNP	0.5	G/T
A	59990	59990	1	2	SNP	0.5	A/T
A	59987	59987	1	2	SNP	0.5	A/C
A	59983	59983	1	2	SNP	0.5	A/G
C	59953	59953	1	2	SNP	0.5	C/T
A	59941	59941	1	2	SNP	0.5	A/G
C	59925	59925	1	2	SNP	0.5	C/T
A	59914	59914	1	2	SNP	0.5	A/G
A	59912	59912	1	2	SNP	0.5	A/G
A	59884	59884	1	2	SNP	0.5	A/G
A	59880	59880	1	2	SNP	0.5	A/G
A	59838	59838	1	2	SNP	0.5	A/G
C	59836	59836	1	2	SNP	0.5	C/T
A	59826	59826	1	2	SNP	0.5	A/C
A	59701	59701	1	2	SNP	0.5	A/G
A	59674	59674	1	2	SNP	0.5	A/T
C	59651	59651	1	2	SNP	0.5	C/T
A	59646	59646	1	2	SNP	0.5	A/G
A	59645	59645	1	2	SNP	0.5	A/G
A	59643	59643	1	2	SNP	0.5	A/T
A	59642	59642	1	2	SNP	0.5	A/T
A	59640	59640	1	2	SNP	0.5	A/T
A	59639	59639	1	2	SNP	0.5	A/T
A	59637	59637	1	2	SNP	0.5	A/T
A	59636	59636	1	2	SNP	0.5	A/T
C	59631	59631	1	2	SNP	0.5	C/G
A	59618	59618	1	2	SNP	0.5	A/G
A	59617	59617	1	2	SNP	0.5	A/T
A	59615	59615	1	2	SNP	0.5	A/T
A	59614	59614	1	2	SNP	0.5	A/G
C	59578	59578	1	2	SNP	0.5	C/T
A	59576	59576	1	2	SNP	0.5	A/T
A	59552	59552	1	2	SNP	0.5	A/G
A	59545	59545	1	2	SNP	0.5	A/T
A	59531	59531	1	2	SNP	0.5	A/T
G	59498	59498	1	2	SNP	0.5	G/T
C	59492	59492	1	2	SNP	0.5	C/G
C	59441	59441	1	2	SNP	0.5	C/T
A	59412	59412	1	2	SNP	0.5	A/C
A	59292	59292	1	2	SNP	0.5	A/G
A	59253	59253	1	2	SNP	0.5	A/C
A	59182	59182	1	2	SNP	0.5	A/C
C	59133	59133	1	2	SNP	0.5	C/T
G	59114	59114	1	2	SNP	0.5	G/T
A	59113	59113	1	2	SNP	0.5	A/C
G	59099	59099	1	2	SNP	0.5	G/T
G	59069	59069	1	2	SNP	0.5	G/T
A	59051	59051	1	2	SNP	0.5	A/G
C	59032	59032	1	2	SNP	0.5	C/T
A	59026	59026	1	2	SNP	0.5	A/G
G	59001	59001	1	2	SNP	0.5	G/T
C	58967	58967	1	2	SNP	0.5	C/T
A	58956	58956	1	2	SNP	0.5	A/T
A	58954	58954	1	2	SNP	0.5	A/T
A	58948	58948	1	2	SNP	0.5	A/G
A	58917	58917	1	2	SNP	0.5	A/G
C	58915	58915	1	2	SNP	0.5	C/T
G	58852	58852	1	2	SNP	0.5	G/T
C	58850	58850	1	2	SNP	0.5	C/T
A	58846	58846	1	2	SNP	0.5	A/G
A	58824	58824	1	2	SNP	0.5	A/G
A	58818	58818	1	2	SNP	0.5	A/G
A	58791	58791	1	2	SNP	0.5	A/G
G	58772	58772	1	2	SNP	0.5	G/T
C	58769	58769	1	2	SNP	0.5	C/T
A	58742	58742	1	2	SNP	0.5	A/T
A	58656	58656	1	2	SNP	0.5	A/G
C	58625	58625	1	2	SNP	0.5	C/T
C	58622	58622	1	2	SNP	0.5	C/T
C	58613	58613	1	2	SNP	0.5	C/T
A	58599	58599	1	2	SNP	0.5	A/C
A	58580	58580	1	2	SNP	0.5	A/G
A	58545	58545	1	2	SNP	0.5	A/T
A	58511	58511	1	2	SNP	0.5	A/G
C	58502	58502	1	2	SNP	0.5	C/T
A	58334	58334	1	2	SNP	0.5	A/G
A	58279	58279	1	2	SNP	0.5	A/G
A	58250	58250	1	2	SNP	0.5	A/G
A	58223	58223	1	2	SNP	0.5	A/C
A	58213	58213	1	2	SNP	0.5	A/G
A	58208	58208	1	2	SNP	0.5	A/G
C	58187	58187	1	2	SNP	0.5	C/G
A	58174	58174	1	2	SNP	0.5	A/T
C	58172	58172	1	2	SNP	0.5	C/T
C	58171	58171	1	2	SNP	0.5	C/T
G	58160	58160	1	2	SNP	0.5	G/T
A	58159	58159	1	2	SNP	0.5	A/G
C	58157	58157	1	2	SNP	0.5	C/G
A	58147	58147	1	2	SNP	0.5	A/G
A	58139	58139	1	2	SNP	0.5	A/T
G	58127	58127	1	2	SNP	0.5	G/T
C	58091	58091	1	2	SNP	0.5	C/G
C	58084	58084	1	2	SNP	0.5	C/T
C	58076	58076	1	2	SNP	0.5	C/G
C	58075	58075	1	2	SNP	0.5	C/G
A	58072	58072	1	2	SNP	0.5	A/G
C	58030	58030	1	2	SNP	0.5	C/T
G	58026	58026	1	2	SNP	0.5	G/T
A	58019	58019	1	2	SNP	0.5	A/G
C	58018	58018	1	2	SNP	0.5	C/T
A	58003	58003	1	2	SNP	0.5	A/T
G	57998	57998	1	2	SNP	0.5	G/T
G	57995	57995	1	2	SNP	0.5	G/T
A	57994	57994	1	2	SNP	0.5	A/T
G	57993	57993	1	2	SNP	0.5	G/T
C	57985	57985	1	2	SNP	0.5	C/G
G	57983	57983	1	2	SNP	0.5	G/T
G	57978	57978	1	2	SNP	0.5	G/T
G	57968	57968	1	2	SNP	0.5	G/T
A	57960	57960	1	2	SNP	0.5	A/G
A	57957	57957	1	2	SNP	0.5	A/G
A	57928	57928	1	2	SNP	0.5	A/G
C	57913	57913	1	2	SNP	0.5	C/T
A	57910	57910	1	2	SNP	0.5	A/T
A	57909	57909	1	2	SNP	0.5	A/T
A	57908	57908	1	2	SNP	0.5	A/G
A	57866	57866	1	2	SNP	0.5	A/G
A	57851	57851	1	2	SNP	0.5	A/G
A	57841	57841	1	2	SNP	0.5	A/C
G	57833	57833	1	2	SNP	0.5	G/T
C	57828	57828	1	2	SNP	0.5	C/T
A	57821	57821	1	2	SNP	0.5	A/T
G	57820	57820	1	2	SNP	0.5	G/T
C	57781	57781	1	2	SNP	0.5	C/G
C	57775	57775	1	2	SNP	0.5	C/T
A	57762	57762	1	2	SNP	0.5	A/G
G	57752	57752	1	2	SNP	0.5	G/T
A	57741	57741	1	2	SNP	0.5	A/C
A	57737	57737	1	2	SNP	0.5	A/G
A	57722	57722	1	2	SNP	0.5	A/G
A	57717	57717	1	2	SNP	0.5	A/G
A	57639	57639	1	2	SNP	0.5	A/C
G	57636	57636	1	2	SNP	0.5	G/T
C	57630	57630	1	2	SNP	0.5	C/T
A	57622	57622	1	2	SNP	0.5	A/G
A	57621	57621	1	2	SNP	0.5	A/C
A	57525	57525	1	2	SNP	0.5	A/C
A	57504	57504	1	2	SNP	0.5	A/C
C	57482	57482	1	2	SNP	0.5	C/T
A	57467	57467	1	2	SNP	0.5	A/G
A	57435	57435	1	2	SNP	0.5	A/G
A	57359	57359	1	2	SNP	0.5	A/T
A	57350	57350	1	2	SNP	0.5	A/G
A	57343	57343	1	2	SNP	0.5	A/C
A	57342	57342	1	2	SNP	0.5	A/G
A	57310	57310	1	2	SNP	0.5	A/C
A	57291	57291	1	2	SNP	0.5	A/T
A	57261	57261	1	2	SNP	0.5	A/C
G	57255	57255	1	2	SNP	0.5	G/T
C	57235	57235	1	2	SNP	0.5	C/T
G	57218	57218	1	2	SNP	0.5	G/T
C	57215	57215	1	2	SNP	0.5	C/T
A	57202	57202	1	2	SNP	0.5	A/G
A	57159	57159	1	2	SNP	0.5	A/G
C	57158	57158	1	2	SNP	0.5	C/T
G	57152	57152	1	2	SNP	0.5	G/T
A	57136	57136	1	2	SNP	0.5	A/G
A	57120	57120	1	2	SNP	0.5	A/G
A	57119	57119	1	2	SNP	0.5	A/T
A	57113	57113	1	2	SNP	0.5	A/G
A	57098	57098	1	2	SNP	0.5	A/C
A	56976	56976	1	2	SNP	0.5	A/G
A	56974	56974	1	2	SNP	0.5	A/G
G	56972	56972	1	2	SNP	0.5	G/T
A	56969	56969	1	2	SNP	0.5	A/G
C	56956	56956	1	2	SNP	0.5	C/T
G	56948	56948	1	2	SNP	0.5	G/T
C	56942	56942	1	2	SNP	0.5	C/T
A	56940	56940	1	2	SNP	0.5	A/G
C	56923	56923	1	2	SNP	0.5	C/G
A	56905	56905	1	2	SNP	0.5	A/G
A	56889	56889	1	2	SNP	0.5	A/G
C	56856	56856	1	2	SNP	0.5	C/G
C	56844	56844	1	2	SNP	0.5	C/T
C	56840	56840	1	2	SNP	0.5	C/T
A	56837	56837	1	2	SNP	0.5	A/G
A	56815	56815	1	2	SNP	0.5	A/G
A	56811	56811	1	2	SNP	0.5	A/G
A	56810	56810	1	2	SNP	0.5	A/G
A	56808	56808	1	2	SNP	0.5	A/G
A	56801	56801	1	2	SNP	0.5	A/G
A	56788	56788	1	2	SNP	0.5	A/C
A	56775	56775	1	2	SNP	0.5	A/T
G	56757	56757	1	2	SNP	0.5	G/T
A	56751	56751	1	2	SNP	0.5	A/C
A	56709	56709	1	2	SNP	0.5	A/T
C	56708	56708	1	2	SNP	0.5	C/T
A	56707	56707	1	2	SNP	0.5	A/C
A	56706	56706	1	2	SNP	0.5	A/T
A	56705	56705	1	2	SNP	0.5	A/T
C	56702	56702	1	2	SNP	0.5	C/T
C	56685	56685	1	2	SNP	0.5	C/T
C	56659	56659	1	2	SNP	0.5	C/T
A	56649	56649	1	2	SNP	0.5	A/G
A	56619	56619	1	2	SNP	0.5	A/C
C	56551	56551	1	2	SNP	0.5	C/T
A	56406	56406	1	2	SNP	0.5	A/G
C	56365	56365	1	2	SNP	0.5	C/T
A	56359	56359	1	2	SNP	0.5	A/C
A	56272	56272	1	2	SNP	0.5	A/T
A	56268	56268	1	2	SNP	0.5	A/T
A	56258	56258	1	2	SNP	0.5	A/G
A	56249	56249	1	2	SNP	0.5	A/C
A	56215	56215	1	2	SNP	0.5	A/C
A	56211	56211	1	2	SNP	0.5	A/G
C	56201	56201	1	2	SNP	0.5	C/T
A	56171	56171	1	2	SNP	0.5	A/G
C	56166	56166	1	2	SNP	0.5	C/T
A	56143	56143	1	2	SNP	0.5	A/C
A	56140	56140	1	2	SNP	0.5	A/T
G	56021	56021	1	2	SNP	0.5	G/T
A	55985	55985	1	2	SNP	0.5	A/T
A	55984	55984	1	2	SNP	0.5	A/G
A	55983	55983	1	2	SNP	0.5	A/C
A	55974	55974	1	2	SNP	0.5	A/G
G	55916	55916	1	2	SNP	0.5	G/T
C	55815	55815	1	2	SNP	0.5	C/T
C	55700	55700	1	2	SNP	0.5	C/T
C	55670	55670	1	2	SNP	0.5	C/T
C	55628	55628	1	2	SNP	0.5	C/T
C	55574	55574	1	2	SNP	0.5	C/G
C	55469	55469	1	2	SNP	0.5	C/T
A	55427	55427	1	2	SNP	0.5	A/G
A	55379	55379	1	2	SNP	0.5	A/G
C	55313	55313	1	2	SNP	0.5	C/T
C	55229	55229	1	2	SNP	0.5	C/T
C	55151	55151	1	2	SNP	0.5	C/T
C	55142	55142	1	2	SNP	0.5	C/T
C	55117	55117	1	2	SNP	0.5	C/G
A	55116	55116	1	2	SNP	0.5	A/T
C	55097	55097	1	2	SNP	0.5	C/T
C	55044	55044	1	2	SNP	0.5	C/T
C	54965	54965	1	2	SNP	0.5	C/T
C	54914	54914	1	2	SNP	0.5	C/T
C	54785	54785	1	2	SNP	0.5	C/T
A	54779	54779	1	2	SNP	0.5	A/G
C	54552	54552	1	2	SNP	0.5	C/G
C	54547	54547	1	2	SNP	0.5	C/T
C	54523	54523	1	2	SNP	0.5	C/T
A	54519	54519	1	2	SNP	0.5	A/C
A	54461	54461	1	2	SNP	0.5	A/G
A	54417	54417	1	2	SNP	0.5	A/G
A	54374	54374	1	2	SNP	0.5	A/G
G	54304	54304	1	2	SNP	0.5	G/T
C	54281	54281	1	2	SNP	0.5	C/T
C	54280	54280	1	2	SNP	0.5	C/G
C	54270	54270	1	2	SNP	0.5	C/G
C	54266	54266	1	2	SNP	0.5	C/T
C	54264	54264	1	2	SNP	0.5	C/T
A	54208	54208	1	2	SNP	0.5	A/G
A	54204	54204	1	2	SNP	0.5	A/T
C	54151	54151	1	2	SNP	0.5	C/T
A	54111	54111	1	2	SNP	0.5	A/C
A	54108	54108	1	2	SNP	0.5	A/G
C	54044	54044	1	2	SNP	0.5	C/T
A	54000	54000	1	2	SNP	0.5	A/G
C	53998	53998	1	2	SNP	0.5	C/T
A	53968	53968	1	2	SNP	0.5	A/T
G	53880	53880	1	2	SNP	0.5	G/T
C	53871	53871	1	2	SNP	0.5	C/T
C	53795	53795	1	2	SNP	0.5	C/G
C	53712	53712	1	2	SNP	0.5	C/T
C	53697	53697	1	2	SNP	0.5	C/T
C	53619	53619	1	2	SNP	0.5	C/G
A	53586	53586	1	2	SNP	0.5	A/G
A	53469	53469	1	2	SNP	0.5	A/G
C	53439	53439	1	2	SNP	0.5	C/T
C	53433	53433	1	2	SNP	0.5	C/T
C	53421	53421	1	2	SNP	0.5	C/T
A	53289	53289	1	2	SNP	0.5	A/G
A	53229	53229	1	2	SNP	0.5	A/G
C	53159	53159	1	2	SNP	0.5	C/T
A	53054	53054	1	2	SNP	0.5	A/G
A	53046	53046	1	2	SNP	0.5	A/C
A	53036	53036	1	2	SNP	0.5	A/T
C	52908	52908	1	2	SNP	0.5	C/G
A	52875	52875	1	2	SNP	0.5	A/G
A	52725	52725	1	2	SNP	0.5	A/G
A	52716	52716	1	2	SNP	0.5	A/G
C	52556	52556	1	2	SNP	0.5	C/T
C	52470	52470	1	2	SNP	0.5	C/T
A	52354	52354	1	2	SNP	0.5	A/G
A	52200	52200	1	2	SNP	0.5	A/G
A	52198	52198	1	2	SNP	0.5	A/T
C	52186	52186	1	2	SNP	0.5	C/T
C	52138	52138	1	2	SNP	0.5	C/T
A	52116	52116	1	2	SNP	0.5	A/G
A	52111	52111	1	2	SNP	0.5	A/G
G	52108	52108	1	2	SNP	0.5	G/T
C	52090	52090	1	2	SNP	0.5	C/T
A	52061	52061	1	2	SNP	0.5	A/G
A	52037	52037	1	2	SNP	0.5	A/C
A	51949	51949	1	2	SNP	0.5	A/T
A	51948	51948	1	2	SNP	0.5	A/T
C	51947	51947	1	2	SNP	0.5	C/T
G	51927	51927	1	2	SNP	0.5	G/T
A	51917	51917	1	2	SNP	0.5	A/G
C	51793	51793	1	2	SNP	0.5	C/T
A	51776	51776	1	2	SNP	0.5	A/G
C	51759	51759	1	2	SNP	0.5	C/T
G	51700	51700	1	2	SNP	0.5	G/T
A	51668	51668	1	2	SNP	0.5	A/T
C	51550	51550	1	2	SNP	0.5	C/T
A	51542	51542	1	2	SNP	0.5	A/G
A	51539	51539	1	2	SNP	0.5	A/T
A	51445	51445	1	2	SNP	0.5	A/G
A	51441	51441	1	2	SNP	0.5	A/C
G	51377	51377	1	2	SNP	0.5	G/T
A	51354	51354	1	2	SNP	0.5	A/C
A	51347	51347	1	2	SNP	0.5	A/G
G	51336	51336	1	2	SNP	0.5	G/T
A	51291	51291	1	2	SNP	0.5	A/C
A	51266	51266	1	2	SNP	0.5	A/G
C	51241	51241	1	2	SNP	0.5	C/T
A	51217	51217	1	2	SNP	0.5	A/C
A	51178	51178	1	2	SNP	0.5	A/G
A	51177	51177	1	2	SNP	0.5	A/C
C	51096	51096	1	2	SNP	0.5	C/T
C	51092	51092	1	2	SNP	0.5	C/T
G	50872	50872	1	2	SNP	0.5	G/T
A	50870	50870	1	2	SNP	0.5	A/T
G	50851	50851	1	2	SNP	0.5	G/T
C	50833	50833	1	2	SNP	0.5	C/G
A	50832	50832	1	2	SNP	0.5	A/T
A	50781	50781	1	2	SNP	0.5	A/T
G	50780	50780	1	2	SNP	0.5	G/T
A	50716	50716	1	2	SNP	0.5	A/G
A	50670	50670	1	2	SNP	0.5	A/G
C	50669	50669	1	2	SNP	0.5	C/T
A	50663	50663	1	2	SNP	0.5	A/G
A	50473	50473	1	2	SNP	0.5	A/G
A	50386	50386	1	2	SNP	0.5	A/T
A	50371	50371	1	2	SNP	0.5	A/G
A	50353	50353	1	2	SNP	0.5	A/G
C	50296	50296	1	2	SNP	0.5	C/T
C	50287	50287	1	2	SNP	0.5	C/T
A	50163	50163	1	2	SNP	0.5	A/G
A	49979	49979	1	2	SNP	0.5	A/G
A	49949	49949	1	2	SNP	0.5	A/G
C	49937	49937	1	2	SNP	0.5	C/T
G	49862	49862	1	2	SNP	0.5	G/T
C	49777	49777	1	2	SNP	0.5	C/T
G	49696	49696	1	2	SNP	0.5	G/T
A	49624	49624	1	2	SNP	0.5	A/G
G	49593	49593	1	2	SNP	0.5	G/T
C	49589	49589	1	2	SNP	0.5	C/G
A	49553	49553	1	2	SNP	0.5	A/G
G	49542	49542	1	2	SNP	0.5	G/T
A	49504	49504	1	2	SNP	0.5	A/G
C	49466	49466	1	2	SNP	0.5	C/G
C	49226	49226	1	2	SNP	0.5	C/T
A	49193	49193	1	2	SNP	0.5	A/G
C	49136	49136	1	2	SNP	0.5	C/T
A	49118	49118	1	2	SNP	0.5	A/G
C	48986	48986	1	2	SNP	0.5	C/T
C	48925	48925	1	2	SNP	0.5	C/T
C	48897	48897	1	2	SNP	0.5	C/T
A	48873	48873	1	2	SNP	0.5	A/T
A	48870	48870	1	2	SNP	0.5	A/G
C	48837	48837	1	2	SNP	0.5	C/G
C	48835	48835	1	2	SNP	0.5	C/T
A	48829	48829	1	2	SNP	0.5	A/T
A	48827	48827	1	2	SNP	0.5	A/G
C	48824	48824	1	2	SNP	0.5	C/T
A	48823	48823	1	2	SNP	0.5	A/G
A	48784	48784	1	2	SNP	0.5	A/G
A	48782	48782	1	2	SNP	0.5	A/G
A	48781	48781	1	2	SNP	0.5	A/T
C	48581	48581	1	2	SNP	0.5	C/T
C	48566	48566	1	2	SNP	0.5	C/G
A	48562	48562	1	2	SNP	0.5	A/G
A	48558	48558	1	2	SNP	0.5	A/G
A	48536	48536	1	2	SNP	0.5	A/T
A	48535	48535	1	2	SNP	0.5	A/T
C	48520	48520	1	2	SNP	0.5	C/G
C	48495	48495	1	2	SNP	0.5	C/T
C	48469	48469	1	2	SNP	0.5	C/T
A	48468	48468	1	2	SNP	0.5	A/T
A	48467	48467	1	2	SNP	0.5	A/T
A	48466	48466	1	2	SNP	0.5	A/T
A	48438	48438	1	2	SNP	0.5	A/G
G	48428	48428	1	2	SNP	0.5	G/T
G	48411	48411	1	2	SNP	0.5	G/T
C	48342	48342	1	2	SNP	0.5	C/T
A	48310	48310	1	2	SNP	0.5	A/C
A	48195	48195	1	2	SNP	0.5	A/G
G	48118	48118	1	2	SNP	0.5	G/T
C	48100	48100	1	2	SNP	0.5	C/T
A	48092	48092	1	2	SNP	0.5	A/T
A	48081	48081	1	2	SNP	0.5	A/G
C	48076	48076	1	2	SNP	0.5	C/T
G	48025	48025	1	2	SNP	0.5	G/T
C	48000	48000	1	2	SNP	0.5	C/T
C	47988	47988	1	2	SNP	0.5	C/T
A	47987	47987	1	2	SNP	0.5	A/G
C	47905	47905	1	2	SNP	0.5	C/T
A	47861	47861	1	2	SNP	0.5	A/G
G	47860	47860	1	2	SNP	0.5	G/T
C	47853	47853	1	2	SNP	0.5	C/T
A	47750	47750	1	2	SNP	0.5	A/G
A	47746	47746	1	2	SNP	0.5	A/G
G	47745	47745	1	2	SNP	0.5	G/T
A	47744	47744	1	2	SNP	0.5	A/T
A	47743	47743	1	2	SNP	0.5	A/G
A	47742	47742	1	2	SNP	0.5	A/G
A	47741	47741	1	2	SNP	0.5	A/T
A	47723	47723	1	2	SNP	0.5	A/G
G	47718	47718	1	2	SNP	0.5	G/T
A	47698	47698	1	2	SNP	0.5	A/C
A	47583	47583	1	2	SNP	0.5	A/T
C	47351	47351	1	2	SNP	0.5	C/T
A	47330	47330	1	2	SNP	0.5	A/G
A	47329	47329	1	2	SNP	0.5	A/C
A	47317	47317	1	2	SNP	0.5	A/G
C	47250	47250	1	2	SNP	0.5	C/T
C	47186	47186	1	2	SNP	0.5	C/T
A	47154	47154	1	2	SNP	0.5	A/T
C	47130	47130	1	2	SNP	0.5	C/G
C	47071	47071	1	2	SNP	0.5	C/T
C	47069	47069	1	2	SNP	0.5	C/T
A	47051	47051	1	2	SNP	0.5	A/C
A	46995	46995	1	2	SNP	0.5	A/T
A	46992	46992	1	2	SNP	0.5	A/T
G	46991	46991	1	2	SNP	0.5	G/T
A	46990	46990	1	2	SNP	0.5	A/G
A	46989	46989	1	2	SNP	0.5	A/T
A	46988	46988	1	2	SNP	0.5	A/G
G	46965	46965	1	2	SNP	0.5	G/T
C	46960	46960	1	2	SNP	0.5	C/T
A	46921	46921	1	2	SNP	0.5	A/G
A	46912	46912	1	2	SNP	0.5	A/G
A	46847	46847	1	2	SNP	0.5	A/T
C	46815	46815	1	2	SNP	0.5	C/T
A	46785	46785	1	2	SNP	0.5	A/C
C	46779	46779	1	2	SNP	0.5	C/T
C	46763	46763	1	2	SNP	0.5	C/T
G	46734	46734	1	2	SNP	0.5	G/T
A	46733	46733	1	2	SNP	0.5	A/T
A	46732	46732	1	2	SNP	0.5	A/T
A	46731	46731	1	2	SNP	0.5	A/T
A	46726	46726	1	2	SNP	0.5	A/G
A	46724	46724	1	2	SNP	0.5	A/T
A	46723	46723	1	2	SNP	0.5	A/T
A	46715	46715	1	2	SNP	0.5	A/G
A	46713	46713	1	2	SNP	0.5	A/G
C	46703	46703	1	2	SNP	0.5	C/T
A	46676	46676	1	2	SNP	0.5	A/G
G	46675	46675	1	2	SNP	0.5	G/T
G	46667	46667	1	2	SNP	0.5	G/T
C	46664	46664	1	2	SNP	0.5	C/T
C	46619	46619	1	2	SNP	0.5	C/T
A	46618	46618	1	2	SNP	0.5	A/G
C	46464	46464	1	2	SNP	0.5	C/T
A	46460	46460	1	2	SNP	0.5	A/G
C	46457	46457	1	2	SNP	0.5	C/T
A	46410	46410	1	2	SNP	0.5	A/T
A	46408	46408	1	2	SNP	0.5	A/G
G	46407	46407	1	2	SNP	0.5	G/T
A	46396	46396	1	2	SNP	0.5	A/T
A	46391	46391	1	2	SNP	0.5	A/T
A	46390	46390	1	2	SNP	0.5	A/G
G	46388	46388	1	2	SNP	0.5	G/T
C	46385	46385	1	2	SNP	0.5	C/T
A	46384	46384	1	2	SNP	0.5	A/T
G	46383	46383	1	2	SNP	0.5	G/T
C	46380	46380	1	2	SNP	0.5	C/T
A	46314	46314	1	2	SNP	0.5	A/G
A	46304	46304	1	2	SNP	0.5	A/T
A	46280	46280	1	2	SNP	0.5	A/G
A	46231	46231	1	2	SNP	0.5	A/T
A	46103	46103	1	2	SNP	0.5	A/T
A	46076	46076	1	2	SNP	0.5	A/G
A	45959	45959	1	2	SNP	0.5	A/C
A	45911	45911	1	2	SNP	0.5	A/G
A	45806	45806	1	2	SNP	0.5	A/G
C	45707	45707	1	2	SNP	0.5	C/T
C	45671	45671	1	2	SNP	0.5	C/T
C	45661	45661	1	2	SNP	0.5	C/G
A	45638	45638	1	2	SNP	0.5	A/T
A	45620	45620	1	2	SNP	0.5	A/G
C	45609	45609	1	2	SNP	0.5	C/T
A	45581	45581	1	2	SNP	0.5	A/G
A	45574	45574	1	2	SNP	0.5	A/G
C	45521	45521	1	2	SNP	0.5	C/T
A	45451	45451	1	2	SNP	0.5	A/G
C	45396	45396	1	2	SNP	0.5	C/T
A	45382	45382	1	2	SNP	0.5	A/G
A	45375	45375	1	2	SNP	0.5	A/G
C	45374	45374	1	2	SNP	0.5	C/G
A	45372	45372	1	2	SNP	0.5	A/C
C	45289	45289	1	2	SNP	0.5	C/T
A	45240	45240	1	2	SNP	0.5	A/C
C	45237	45237	1	2	SNP	0.5	C/T
G	45235	45235	1	2	SNP	0.5	G/T
A	45232	45232	1	2	SNP	0.5	A/T
A	45231	45231	1	2	SNP	0.5	A/T
A	45228	45228	1	2	SNP	0.5	A/T
C	45205	45205	1	2	SNP	0.5	C/T
C	45066	45066	1	2	SNP	0.5	C/T
A	45059	45059	1	2	SNP	0.5	A/T
C	45039	45039	1	2	SNP	0.5	C/T
C	45028	45028	1	2	SNP	0.5	C/G
A	44984	44984	1	2	SNP	0.5	A/C
A	44983	44983	1	2	SNP	0.5	A/T
A	44943	44943	1	2	SNP	0.5	A/T
A	44942	44942	1	2	SNP	0.5	A/T
A	44939	44939	1	2	SNP	0.5	A/G
A	44935	44935	1	2	SNP	0.5	A/G
G	44927	44927	1	2	SNP	0.5	G/T
A	44905	44905	1	2	SNP	0.5	A/G
C	44901	44901	1	2	SNP	0.5	C/T
C	44894	44894	1	2	SNP	0.5	C/T
A	44781	44781	1	2	SNP	0.5	A/T
A	44779	44779	1	2	SNP	0.5	A/G
C	44738	44738	1	2	SNP	0.5	C/T
C	44737	44737	1	2	SNP	0.5	C/T
A	44733	44733	1	2	SNP	0.5	A/C
C	44722	44722	1	2	SNP	0.5	C/T
A	44690	44690	1	2	SNP	0.5	A/G
A	44625	44625	1	2	SNP	0.5	A/G
C	44595	44595	1	2	SNP	0.5	C/T
A	44518	44518	1	2	SNP	0.5	A/G
C	44515	44515	1	2	SNP	0.5	C/G
C	44479	44479	1	2	SNP	0.5	C/T
A	44449	44449	1	2	SNP	0.5	A/G
C	44414	44414	1	2	SNP	0.5	C/T
A	44405	44405	1	2	SNP	0.5	A/C
G	44399	44399	1	2	SNP	0.5	G/T
A	44319	44319	1	2	SNP	0.5	A/G
C	44286	44286	1	2	SNP	0.5	C/T
A	44254	44254	1	2	SNP	0.5	A/T
A	44229	44229	1	2	SNP	0.5	A/C
C	44195	44195	1	2	SNP	0.5	C/T
C	44173	44173	1	2	SNP	0.5	C/G
A	44170	44170	1	2	SNP	0.5	A/G
A	44076	44076	1	2	SNP	0.5	A/G
A	44071	44071	1	2	SNP	0.5	A/T
A	44070	44070	1	2	SNP	0.5	A/C
G	44069	44069	1	2	SNP	0.5	G/T
A	44068	44068	1	2	SNP	0.5	A/G
A	44066	44066	1	2	SNP	0.5	A/C
C	44065	44065	1	2	SNP	0.5	C/T
A	44064	44064	1	2	SNP	0.5	A/T
A	44063	44063	1	2	SNP	0.5	A/C
A	44062	44062	1	2	SNP	0.5	A/C
A	44060	44060	1	2	SNP	0.5	A/G
G	44059	44059	1	2	SNP	0.5	G/T
A	44055	44055	1	2	SNP	0.5	A/T
A	44052	44052	1	2	SNP	0.5	A/T
A	43970	43970	1	2	SNP	0.5	A/G
C	43966	43966	1	2	SNP	0.5	C/G
A	43959	43959	1	2	SNP	0.5	A/G
G	43938	43938	1	2	SNP	0.5	G/T
C	43930	43930	1	2	SNP	0.5	C/T
G	43675	43675	1	2	SNP	0.5	G/T
A	43583	43583	1	2	SNP	0.5	A/C
C	43538	43538	1	2	SNP	0.5	C/G
C	43496	43496	1	2	SNP	0.5	C/G
C	43447	43447	1	2	SNP	0.5	C/T
C	43445	43445	1	2	SNP	0.5	C/T
C	43322	43322	1	2	SNP	0.5	C/T
C	43293	43293	1	2	SNP	0.5	C/T
A	43275	43275	1	2	SNP	0.5	A/G
A	43157	43157	1	2	SNP	0.5	A/G
C	43111	43111	1	2	SNP	0.5	C/T
C	43089	43089	1	2	SNP	0.5	C/T
C	42986	42986	1	2	SNP	0.5	C/T
A	42975	42975	1	2	SNP	0.5	A/G
A	42932	42932	1	2	SNP	0.5	A/G
A	42928	42928	1	2	SNP	0.5	A/G
A	42828	42828	1	2	SNP	0.5	A/C
A	42762	42762	1	2	SNP	0.5	A/G
A	42741	42741	1	2	SNP	0.5	A/G
A	42655	42655	1	2	SNP	0.5	A/G
A	42654	42654	1	2	SNP	0.5	A/T
C	42644	42644	1	2	SNP	0.5	C/T
C	42640	42640	1	2	SNP	0.5	C/T
A	42634	42634	1	2	SNP	0.5	A/G
A	42613	42613	1	2	SNP	0.5	A/C
C	42520	42520	1	2	SNP	0.5	C/G
G	42487	42487	1	2	SNP	0.5	G/T
A	42483	42483	1	2	SNP	0.5	A/G
G	42474	42474	1	2	SNP	0.5	G/T
A	42460	42460	1	2	SNP	0.5	A/G
C	42459	42459	1	2	SNP	0.5	C/T
A	42446	42446	1	2	SNP	0.5	A/G
C	42436	42436	1	2	SNP	0.5	C/T
G	42387	42387	1	2	SNP	0.5	G/T
A	42374	42374	1	2	SNP	0.5	A/G
A	42320	42320	1	2	SNP	0.5	A/G
A	42276	42276	1	2	SNP	0.5	A/G
A	42261	42261	1	2	SNP	0.5	A/G
A	42247	42247	1	2	SNP	0.5	A/T
C	42244	42244	1	2	SNP	0.5	C/T
C	42243	42243	1	2	SNP	0.5	C/T
A	42229	42229	1	2	SNP	0.5	A/C
C	42228	42228	1	2	SNP	0.5	C/T
C	42219	42219	1	2	SNP	0.5	C/T
C	42216	42216	1	2	SNP	0.5	C/T
A	41893	41893	1	2	SNP	0.5	A/G
A	41866	41866	1	2	SNP	0.5	A/C
A	41848	41848	1	2	SNP	0.5	A/G
C	41764	41764	1	2	SNP	0.5	C/T
G	41691	41691	1	2	SNP	0.5	G/T
A	41622	41622	1	2	SNP	0.5	A/C
C	41617	41617	1	2	SNP	0.5	C/G
A	41530	41530	1	2	SNP	0.5	A/G
C	41478	41478	1	2	SNP	0.5	C/T
C	41290	41290	1	2	SNP	0.5	C/T
A	41242	41242	1	2	SNP	0.5	A/G
A	41179	41179	1	2	SNP	0.5	A/G
A	41170	41170	1	2	SNP	0.5	A/G
C	41037	41037	1	2	SNP	0.5	C/T
A	40840	40840	1	2	SNP	0.5	A/G
C	40798	40798	1	2	SNP	0.5	C/T
C	40711	40711	1	2	SNP	0.5	C/T
A	40645	40645	1	2	SNP	0.5	A/G
C	40576	40576	1	2	SNP	0.5	C/T
C	40564	40564	1	2	SNP	0.5	C/T
A	40465	40465	1	2	SNP	0.5	A/G
A	40327	40327	1	2	SNP	0.5	A/G
G	40279	40279	1	2	SNP	0.5	G/T
C	40165	40165	1	2	SNP	0.5	C/T
A	40120	40120	1	2	SNP	0.5	A/G
A	39762	39762	1	2	SNP	0.5	A/G
A	39687	39687	1	2	SNP	0.5	A/C
A	39651	39651	1	2	SNP	0.5	A/G
A	39555	39555	1	2	SNP	0.5	A/G
A	39543	39543	1	2	SNP	0.5	A/G
A	39504	39504	1	2	SNP	0.5	A/C
A	39498	39498	1	2	SNP	0.5	A/G
C	39290	39290	1	2	SNP	0.5	C/T
C	39222	39222	1	2	SNP	0.5	C/T
C	39084	39084	1	2	SNP	0.5	C/G
C	38883	38883	1	2	SNP	0.5	C/T
A	38646	38646	1	2	SNP	0.5	A/G
C	38622	38622	1	2	SNP	0.5	C/T
A	38589	38589	1	2	SNP	0.5	A/G
A	38568	38568	1	2	SNP	0.5	A/G
A	38529	38529	1	2	SNP	0.5	A/G
A	38439	38439	1	2	SNP	0.5	A/C
A	38432	38432	1	2	SNP	0.5	A/C
C	38391	38391	1	2	SNP	0.5	C/T
A	38376	38376	1	2	SNP	0.5	A/G
A	38358	38358	1	2	SNP	0.5	A/G
A	38049	38049	1	2	SNP	0.5	A/G
C	38004	38004	1	2	SNP	0.5	C/G
C	37636	37636	1	2	SNP	0.5	C/T
C	37600	37600	1	2	SNP	0.5	C/T
G	37587	37587	1	2	SNP	0.5	G/T
C	37425	37425	1	2	SNP	0.5	C/T
A	37362	37362	1	2	SNP	0.5	A/G
A	37323	37323	1	2	SNP	0.5	A/C
A	37278	37278	1	2	SNP	0.5	A/G
C	37236	37236	1	2	SNP	0.5	C/T
A	37218	37218	1	2	SNP	0.5	A/G
A	37186	37186	1	2	SNP	0.5	A/G
A	36989	36989	1	2	SNP	0.5	A/G
A	36988	36988	1	2	SNP	0.5	A/C
A	36982	36982	1	2	SNP	0.5	A/G
C	36964	36964	1	2	SNP	0.5	C/T
A	36958	36958	1	2	SNP	0.5	A/T
G	36926	36926	1	2	SNP	0.5	G/T
C	36895	36895	1	2	SNP	0.5	C/T
C	36892	36892	1	2	SNP	0.5	C/T
C	36867	36867	1	2	SNP	0.5	C/G
A	36708	36708	1	2	SNP	0.5	A/G
A	36698	36698	1	2	SNP	0.5	A/T
A	36697	36697	1	2	SNP	0.5	A/T
C	36673	36673	1	2	SNP	0.5	C/T
C	36671	36671	1	2	SNP	0.5	C/T
A	36660	36660	1	2	SNP	0.5	A/G
C	36653	36653	1	2	SNP	0.5	C/T
C	36590	36590	1	2	SNP	0.5	C/T
A	36558	36558	1	2	SNP	0.5	A/G
C	36503	36503	1	2	SNP	0.5	C/T
A	36502	36502	1	2	SNP	0.5	A/G
A	36478	36478	1	2	SNP	0.5	A/T
C	36464	36464	1	2	SNP	0.5	C/T
C	36432	36432	1	2	SNP	0.5	C/T
C	36336	36336	1	2	SNP	0.5	C/T
A	36236	36236	1	2	SNP	0.5	A/G
A	36222	36222	1	2	SNP	0.5	A/G
A	36174	36174	1	2	SNP	0.5	A/T
A	36156	36156	1	2	SNP	0.5	A/G
C	36010	36010	1	2	SNP	0.5	C/T
C	35990	35990	1	2	SNP	0.5	C/T
C	35963	35963	1	2	SNP	0.5	C/T
C	35846	35846	1	2	SNP	0.5	C/T
G	35730	35730	1	2	SNP	0.5	G/T
A	35622	35622	1	2	SNP	0.5	A/C
G	35590	35590	1	2	SNP	0.5	G/T
A	35578	35578	1	2	SNP	0.5	A/T
A	35577	35577	1	2	SNP	0.5	A/T
A	35543	35543	1	2	SNP	0.5	A/T
A	35539	35539	1	2	SNP	0.5	A/T
C	35525	35525	1	2	SNP	0.5	C/T
C	35523	35523	1	2	SNP	0.5	C/T
C	35520	35520	1	2	SNP	0.5	C/T
C	35492	35492	1	2	SNP	0.5	C/T
C	35324	35324	1	2	SNP	0.5	C/T
A	35180	35180	1	2	SNP	0.5	A/G
A	35095	35095	1	2	SNP	0.5	A/G
C	35086	35086	1	2	SNP	0.5	C/T
C	34918	34918	1	2	SNP	0.5	C/T
A	34879	34879	1	2	SNP	0.5	A/G
C	34663	34663	1	2	SNP	0.5	C/T
A	34636	34636	1	2	SNP	0.5	A/G
A	34621	34621	1	2	SNP	0.5	A/G
C	34486	34486	1	2	SNP	0.5	C/T
C	34321	34321	1	2	SNP	0.5	C/T
C	34219	34219	1	2	SNP	0.5	C/T
C	34196	34196	1	2	SNP	0.5	C/T
C	33933	33933	1	2	SNP	0.5	C/T
A	33879	33879	1	2	SNP	0.5	A/G
C	33798	33798	1	2	SNP	0.5	C/T
C	33675	33675	1	2	SNP	0.5	C/T
A	33618	33618	1	2	SNP	0.5	A/G
C	33585	33585	1	2	SNP	0.5	C/T
C	33454	33454	1	2	SNP	0.5	C/T
C	33396	33396	1	2	SNP	0.5	C/T
A	33300	33300	1	2	SNP	0.5	A/G
G	33279	33279	1	2	SNP	0.5	G/T
A	33177	33177	1	2	SNP	0.5	A/G
A	33052	33052	1	2	SNP	0.5	A/G
A	32951	32951	1	2	SNP	0.5	A/G
C	32927	32927	1	2	SNP	0.5	C/T
C	32857	32857	1	2	SNP	0.5	C/T
A	32449	32449	1	2	SNP	0.5	A/T
A	32402	32402	1	2	SNP	0.5	A/G
C	32397	32397	1	2	SNP	0.5	C/T
A	32383	32383	1	2	SNP	0.5	A/G
A	32318	32318	1	2	SNP	0.5	A/C
C	32307	32307	1	2	SNP	0.5	C/T
A	32293	32293	1	2	SNP	0.5	A/G
C	32273	32273	1	2	SNP	0.5	C/G
C	32224	32224	1	2	SNP	0.5	C/T
C	32148	32148	1	2	SNP	0.5	C/T
C	32141	32141	1	2	SNP	0.5	C/T
A	32119	32119	1	2	SNP	0.5	A/G
A	32117	32117	1	2	SNP	0.5	A/T
A	32114	32114	1	2	SNP	0.5	A/G
A	32113	32113	1	2	SNP	0.5	A/G
A	32054	32054	1	2	SNP	0.5	A/G
C	32020	32020	1	2	SNP	0.5	C/T
A	31998	31998	1	2	SNP	0.5	A/T
C	31970	31970	1	2	SNP	0.5	C/T
A	31945	31945	1	2	SNP	0.5	A/G
C	31939	31939	1	2	SNP	0.5	C/T
G	31929	31929	1	2	SNP	0.5	G/T
C	31879	31879	1	2	SNP	0.5	C/T
A	31844	31844	1	2	SNP	0.5	A/C
A	31812	31812	1	2	SNP	0.5	A/G
G	31810	31810	1	2	SNP	0.5	G/T
A	31809	31809	1	2	SNP	0.5	A/T
A	31800	31800	1	2	SNP	0.5	A/G
A	31799	31799	1	2	SNP	0.5	A/G
A	31763	31763	1	2	SNP	0.5	A/G
A	31762	31762	1	2	SNP	0.5	A/G
G	31760	31760	1	2	SNP	0.5	G/T
A	31759	31759	1	2	SNP	0.5	A/T
A	31758	31758	1	2	SNP	0.5	A/C
A	31756	31756	1	2	SNP	0.5	A/T
C	31755	31755	1	2	SNP	0.5	C/T
A	31754	31754	1	2	SNP	0.5	A/C
A	31752	31752	1	2	SNP	0.5	A/G
A	31750	31750	1	2	SNP	0.5	A/G
C	31719	31719	1	2	SNP	0.5	C/G
C	31627	31627	1	2	SNP	0.5	C/T
A	31615	31615	1	2	SNP	0.5	A/C
A	31605	31605	1	2	SNP	0.5	A/G
C	31590	31590	1	2	SNP	0.5	C/G
C	31499	31499	1	2	SNP	0.5	C/T
A	31487	31487	1	2	SNP	0.5	A/T
A	31474	31474	1	2	SNP	0.5	A/G
G	31467	31467	1	2	SNP	0.5	G/T
C	31463	31463	1	2	SNP	0.5	C/T
A	31438	31438	1	2	SNP	0.5	A/C
A	31417	31417	1	2	SNP	0.5	A/T
A	31415	31415	1	2	SNP	0.5	A/T
A	31398	31398	1	2	SNP	0.5	A/T
A	31395	31395	1	2	SNP	0.5	A/T
A	31389	31389	1	2	SNP	0.5	A/T
A	31385	31385	1	2	SNP	0.5	A/T
C	31358	31358	1	2	SNP	0.5	C/T
C	31299	31299	1	2	SNP	0.5	C/T
G	31240	31240	1	2	SNP	0.5	G/T
G	31234	31234	1	2	SNP	0.5	G/T
C	31213	31213	1	2	SNP	0.5	C/G
C	31166	31166	1	2	SNP	0.5	C/T
A	31103	31103	1	2	SNP	0.5	A/C
A	30982	30982	1	2	SNP	0.5	A/G
A	30964	30964	1	2	SNP	0.5	A/C
C	30938	30938	1	2	SNP	0.5	C/G
A	30848	30848	1	2	SNP	0.5	A/G
A	30833	30833	1	2	SNP	0.5	A/G
C	30812	30812	1	2	SNP	0.5	C/T
A	30809	30809	1	2	SNP	0.5	A/G
A	30753	30753	1	2	SNP	0.5	A/G
A	30735	30735	1	2	SNP	0.5	A/G
C	30645	30645	1	2	SNP	0.5	C/T
A	30601	30601	1	2	SNP	0.5	A/C
C	30495	30495	1	2	SNP	0.5	C/T
A	30494	30494	1	2	SNP	0.5	A/G
A	30492	30492	1	2	SNP	0.5	A/C
C	30483	30483	1	2	SNP	0.5	C/T
C	30476	30476	1	2	SNP	0.5	C/T
C	30474	30474	1	2	SNP	0.5	C/T
A	30316	30316	1	2	SNP	0.5	A/G
C	30309	30309	1	2	SNP	0.5	C/T
A	30308	30308	1	2	SNP	0.5	A/C
A	30270	30270	1	2	SNP	0.5	A/T
A	30258	30258	1	2	SNP	0.5	A/T
A	30257	30257	1	2	SNP	0.5	A/C
A	30243	30243	1	2	SNP	0.5	A/T
A	30233	30233	1	2	SNP	0.5	A/T
A	30181	30181	1	2	SNP	0.5	A/C
A	30122	30122	1	2	SNP	0.5	A/G
A	30044	30044	1	2	SNP	0.5	A/G
A	30029	30029	1	2	SNP	0.5	A/G
G	30022	30022	1	2	SNP	0.5	G/T
A	29997	29997	1	2	SNP	0.5	A/C
G	29996	29996	1	2	SNP	0.5	G/T
C	29986	29986	1	2	SNP	0.5	C/T
G	29959	29959	1	2	SNP	0.5	G/T
A	29950	29950	1	2	SNP	0.5	A/T
A	29943	29943	1	2	SNP	0.5	A/C
A	29864	29864	1	2	SNP	0.5	A/G
G	29814	29814	1	2	SNP	0.5	G/T
A	29771	29771	1	2	SNP	0.5	A/G
C	29763	29763	1	2	SNP	0.5	C/T
G	29707	29707	1	2	SNP	0.5	G/T
C	29685	29685	1	2	SNP	0.5	C/T
A	29657	29657	1	2	SNP	0.5	A/T
A	29656	29656	1	2	SNP	0.5	A/C
G	29652	29652	1	2	SNP	0.5	G/T
C	29646	29646	1	2	SNP	0.5	C/G
A	29598	29598	1	2	SNP	0.5	A/G
C	29592	29592	1	2	SNP	0.5	C/T
C	29576	29576	1	2	SNP	0.5	C/T
C	29564	29564	1	2	SNP	0.5	C/G
C	29560	29560	1	2	SNP	0.5	C/T
C	29480	29480	1	2	SNP	0.5	C/T
A	29476	29476	1	2	SNP	0.5	A/T
A	29362	29362	1	2	SNP	0.5	A/G
C	29359	29359	1	2	SNP	0.5	C/T
A	29267	29267	1	2	SNP	0.5	A/G
G	29242	29242	1	2	SNP	0.5	G/T
A	29189	29189	1	2	SNP	0.5	A/G
C	29187	29187	1	2	SNP	0.5	C/T
G	29168	29168	1	2	SNP	0.5	G/T
C	29162	29162	1	2	SNP	0.5	C/T
C	29161	29161	1	2	SNP	0.5	C/T
C	29158	29158	1	2	SNP	0.5	C/T
A	29095	29095	1	2	SNP	0.5	A/C
C	29047	29047	1	2	SNP	0.5	C/T
A	29045	29045	1	2	SNP	0.5	A/G
A	29028	29028	1	2	SNP	0.5	A/C
C	29019	29019	1	2	SNP	0.5	C/G
A	29009	29009	1	2	SNP	0.5	A/C
C	28986	28986	1	2	SNP	0.5	C/T
C	28984	28984	1	2	SNP	0.5	C/G
A	28980	28980	1	2	SNP	0.5	A/G
C	28969	28969	1	2	SNP	0.5	C/T
A	28934	28934	1	2	SNP	0.5	A/T
A	28922	28922	1	2	SNP	0.5	A/G
G	28909	28909	1	2	SNP	0.5	G/T
A	28893	28893	1	2	SNP	0.5	A/C
G	28835	28835	1	2	SNP	0.5	G/T
A	28793	28793	1	2	SNP	0.5	A/G
C	28792	28792	1	2	SNP	0.5	C/T
C	28726	28726	1	2	SNP	0.5	C/T
C	28681	28681	1	2	SNP	0.5	C/T
C	28565	28565	1	2	SNP	0.5	C/T
C	28560	28560	1	2	SNP	0.5	C/T
A	28555	28555	1	2	SNP	0.5	A/T
A	28552	28552	1	2	SNP	0.5	A/C
G	28550	28550	1	2	SNP	0.5	G/T
G	28549	28549	1	2	SNP	0.5	G/T
C	28490	28490	1	2	SNP	0.5	C/T
C	28485	28485	1	2	SNP	0.5	C/G
A	28449	28449	1	2	SNP	0.5	A/G
C	28443	28443	1	2	SNP	0.5	C/T
A	28421	28421	1	2	SNP	0.5	A/G
C	28418	28418	1	2	SNP	0.5	C/T
C	28402	28402	1	2	SNP	0.5	C/T
C	28365	28365	1	2	SNP	0.5	C/T
C	28324	28324	1	2	SNP	0.5	C/T
A	28321	28321	1	2	SNP	0.5	A/T
A	28319	28319	1	2	SNP	0.5	A/G
C	28318	28318	1	2	SNP	0.5	C/G
A	28295	28295	1	2	SNP	0.5	A/G
C	28290	28290	1	2	SNP	0.5	C/G
C	28284	28284	1	2	SNP	0.5	C/T
A	28272	28272	1	2	SNP	0.5	A/T
A	28248	28248	1	2	SNP	0.5	A/G
C	28247	28247	1	2	SNP	0.5	C/T
G	28200	28200	1	2	SNP	0.5	G/T
A	28190	28190	1	2	SNP	0.5	A/T
A	28186	28186	1	2	SNP	0.5	A/T
A	28158	28158	1	2	SNP	0.5	A/T
C	28153	28153	1	2	SNP	0.5	C/T
C	28149	28149	1	2	SNP	0.5	C/T
G	28133	28133	1	2	SNP	0.5	G/T
A	28128	28128	1	2	SNP	0.5	A/T
G	28127	28127	1	2	SNP	0.5	G/T
C	28095	28095	1	2	SNP	0.5	C/T
A	28072	28072	1	2	SNP	0.5	A/G
A	28070	28070	1	2	SNP	0.5	A/G
G	28059	28059	1	2	SNP	0.5	G/T
A	27978	27978	1	2	SNP	0.5	A/G
A	27977	27977	1	2	SNP	0.5	A/T
A	27973	27973	1	2	SNP	0.5	A/C
A	27972	27972	1	2	SNP	0.5	A/T
G	27960	27960	1	2	SNP	0.5	G/T
A	27947	27947	1	2	SNP	0.5	A/G
A	27945	27945	1	2	SNP	0.5	A/G
C	27936	27936	1	2	SNP	0.5	C/G
A	27923	27923	1	2	SNP	0.5	A/C
A	27883	27883	1	2	SNP	0.5	A/G
A	27873	27873	1	2	SNP	0.5	A/T
G	27821	27821	1	2	SNP	0.5	G/T
C	27815	27815	1	2	SNP	0.5	C/T
A	27802	27802	1	2	SNP	0.5	A/G
A	27784	27784	1	2	SNP	0.5	A/G
A	27782	27782	1	2	SNP	0.5	A/G
C	27768	27768	1	2	SNP	0.5	C/T
A	27766	27766	1	2	SNP	0.5	A/T
A	27736	27736	1	2	SNP	0.5	A/T
A	27712	27712	1	2	SNP	0.5	A/T
G	27690	27690	1	2	SNP	0.5	G/T
A	27688	27688	1	2	SNP	0.5	A/G
G	27674	27674	1	2	SNP	0.5	G/T
A	27670	27670	1	2	SNP	0.5	A/G
G	27634	27634	1	2	SNP	0.5	G/T
G	27597	27597	1	2	SNP	0.5	G/T
A	27562	27562	1	2	SNP	0.5	A/T
A	27545	27545	1	2	SNP	0.5	A/T
A	27521	27521	1	2	SNP	0.5	A/G
C	27464	27464	1	2	SNP	0.5	C/T
A	27434	27434	1	2	SNP	0.5	A/G
A	27422	27422	1	2	SNP	0.5	A/T
A	27419	27419	1	2	SNP	0.5	A/T
A	27369	27369	1	2	SNP	0.5	A/C
A	27358	27358	1	2	SNP	0.5	A/G
G	27346	27346	1	2	SNP	0.5	G/T
A	27273	27273	1	2	SNP	0.5	A/G
C	27182	27182	1	2	SNP	0.5	C/T
A	27121	27121	1	2	SNP	0.5	A/G
A	26951	26951	1	2	SNP	0.5	A/G
A	26924	26924	1	2	SNP	0.5	A/G
A	26702	26702	1	2	SNP	0.5	A/G
C	26484	26484	1	2	SNP	0.5	C/G
A	26339	26339	1	2	SNP	0.5	A/G
C	26294	26294	1	2	SNP	0.5	C/T
A	26120	26120	1	2	SNP	0.5	A/G
A	26051	26051	1	2	SNP	0.5	A/G
C	26044	26044	1	2	SNP	0.5	C/T
C	26032	26032	1	2	SNP	0.5	C/G
C	25985	25985	1	2	SNP	0.5	C/T
A	25978	25978	1	2	SNP	0.5	A/G
C	25910	25910	1	2	SNP	0.5	C/G
A	25742	25742	1	2	SNP	0.5	A/C
A	25619	25619	1	2	SNP	0.5	A/C
C	25612	25612	1	2	SNP	0.5	C/T
C	25610	25610	1	2	SNP	0.5	C/T
C	25606	25606	1	2	SNP	0.5	C/T
A	25592	25592	1	2	SNP	0.5	A/G
A	25577	25577	1	2	SNP	0.5	A/G
C	25574	25574	1	2	SNP	0.5	C/T
C	25571	25571	1	2	SNP	0.5	C/T
A	25558	25558	1	2	SNP	0.5	A/G
C	25508	25508	1	2	SNP	0.5	C/T
A	25496	25496	1	2	SNP	0.5	A/G
C	25489	25489	1	2	SNP	0.5	C/G
C	25488	25488	1	2	SNP	0.5	C/T
C	25466	25466	1	2	SNP	0.5	C/T
A	25445	25445	1	2	SNP	0.5	A/G
C	25415	25415	1	2	SNP	0.5	C/T
A	25118	25118	1	2	SNP	0.5	A/G
A	24951	24951	1	2	SNP	0.5	A/G
C	24869	24869	1	2	SNP	0.5	C/T
C	24809	24809	1	2	SNP	0.5	C/T
C	24755	24755	1	2	SNP	0.5	C/T
A	24748	24748	1	2	SNP	0.5	A/G
A	24704	24704	1	2	SNP	0.5	A/G
A	24575	24575	1	2	SNP	0.5	A/G
A	24551	24551	1	2	SNP	0.5	A/G
A	24500	24500	1	2	SNP	0.5	A/G
A	24317	24317	1	2	SNP	0.5	A/G
A	24211	24211	1	2	SNP	0.5	A/G
A	24072	24072	1	2	SNP	0.5	A/G
C	24066	24066	1	2	SNP	0.5	C/G
C	24042	24042	1	2	SNP	0.5	C/T
A	24018	24018	1	2	SNP	0.5	A/G
C	23973	23973	1	2	SNP	0.5	C/T
C	23895	23895	1	2	SNP	0.5	C/T
A	23608	23608	1	2	SNP	0.5	A/C
A	23564	23564	1	2	SNP	0.5	A/T
A	23508	23508	1	2	SNP	0.5	A/G
C	23395	23395	1	2	SNP	0.5	C/T
C	23336	23336	1	2	SNP	0.5	C/T
A	23257	23257	1	2	SNP	0.5	A/T
A	23253	23253	1	2	SNP	0.5	A/G
C	23235	23235	1	2	SNP	0.5	C/T
G	23151	23151	1	2	SNP	0.5	G/T
C	23136	23136	1	2	SNP	0.5	C/T
A	23003	23003	1	2	SNP	0.5	A/G
G	22803	22803	1	2	SNP	0.5	G/T
A	22726	22726	1	2	SNP	0.5	A/C
C	22663	22663	1	2	SNP	0.5	C/T
C	22615	22615	1	2	SNP	0.5	C/T
A	22516	22516	1	2	SNP	0.5	A/T
G	22393	22393	1	2	SNP	0.5	G/T
G	22312	22312	1	2	SNP	0.5	G/T
A	22273	22273	1	2	SNP	0.5	A/G
C	22270	22270	1	2	SNP	0.5	C/T
C	22258	22258	1	2	SNP	0.5	C/G
A	22249	22249	1	2	SNP	0.5	A/G
A	22228	22228	1	2	SNP	0.5	A/G
A	22213	22213	1	2	SNP	0.5	A/G
C	22195	22195	1	2	SNP	0.5	C/T
A	22168	22168	1	2	SNP	0.5	A/G
A	22006	22006	1	2	SNP	0.5	A/G
C	22003	22003	1	2	SNP	0.5	C/T
A	21991	21991	1	2	SNP	0.5	A/G
C	21967	21967	1	2	SNP	0.5	C/T
A	21781	21781	1	2	SNP	0.5	A/G
C	21697	21697	1	2	SNP	0.5	C/T
A	21317	21317	1	2	SNP	0.5	A/C
C	21307	21307	1	2	SNP	0.5	C/G
C	21296	21296	1	2	SNP	0.5	C/T
A	21272	21272	1	2	SNP	0.5	A/G
C	21266	21266	1	2	SNP	0.5	C/G
C	21265	21265	1	2	SNP	0.5	C/T
C	21246	21246	1	2	SNP	0.5	C/T
C	21176	21176	1	2	SNP	0.5	C/T
C	20992	20992	1	2	SNP	0.5	C/T
C	20956	20956	1	2	SNP	0.5	C/T
A	20845	20845	1	2	SNP	0.5	A/G
A	20776	20776	1	2	SNP	0.5	A/G
C	20668	20668	1	2	SNP	0.5	C/T
A	20566	20566	1	2	SNP	0.5	A/G
C	20468	20468	1	2	SNP	0.5	C/T
C	20389	20389	1	2	SNP	0.5	C/T
A	20374	20374	1	2	SNP	0.5	A/G
A	20362	20362	1	2	SNP	0.5	A/G
A	20359	20359	1	2	SNP	0.5	A/G
A	20316	20316	1	2	SNP	0.5	A/G
A	20233	20233	1	2	SNP	0.5	A/G
A	20224	20224	1	2	SNP	0.5	A/G
A	20071	20071	1	2	SNP	0.5	A/G
C	20042	20042	1	2	SNP	0.5	C/T
G	19957	19957	1	2	SNP	0.5	G/T
C	19708	19708	1	2	SNP	0.5	C/T
A	19703	19703	1	2	SNP	0.5	A/G
A	19684	19684	1	2	SNP	0.5	A/G
G	19621	19621	1	2	SNP	0.5	G/T
C	19615	19615	1	2	SNP	0.5	C/T
C	19612	19612	1	2	SNP	0.5	C/G
G	19604	19604	1	2	SNP	0.5	G/T
A	19573	19573	1	2	SNP	0.5	A/G
C	19563	19563	1	2	SNP	0.5	C/T
C	19553	19553	1	2	SNP	0.5	C/T
A	19496	19496	1	2	SNP	0.5	A/T
C	19495	19495	1	2	SNP	0.5	C/T
G	19491	19491	1	2	SNP	0.5	G/T
C	19468	19468	1	2	SNP	0.5	C/T
C	19431	19431	1	2	SNP	0.5	C/T
A	19378	19378	1	2	SNP	0.5	A/T
A	19363	19363	1	2	SNP	0.5	A/T
C	19359	19359	1	2	SNP	0.5	C/T
A	19358	19358	1	2	SNP	0.5	A/C
G	19351	19351	1	2	SNP	0.5	G/T
A	19344	19344	1	2	SNP	0.5	A/G
C	19258	19258	1	2	SNP	0.5	C/T
C	19242	19242	1	2	SNP	0.5	C/G
C	19109	19109	1	2	SNP	0.5	C/T
C	19050	19050	1	2	SNP	0.5	C/T
A	18994	18994	1	2	SNP	0.5	A/G
G	18989	18989	1	2	SNP	0.5	G/T
G	18968	18968	1	2	SNP	0.5	G/T
A	18908	18908	1	2	SNP	0.5	A/G
A	18907	18907	1	2	SNP	0.5	A/G
C	18903	18903	1	2	SNP	0.5	C/T
A	18898	18898	1	2	SNP	0.5	A/C
C	18854	18854	1	2	SNP	0.5	C/T
C	18800	18800	1	2	SNP	0.5	C/T
A	18765	18765	1	2	SNP	0.5	A/G
C	18750	18750	1	2	SNP	0.5	C/T
A	18736	18736	1	2	SNP	0.5	A/G
G	18634	18634	1	2	SNP	0.5	G/T
G	18628	18628	1	2	SNP	0.5	G/T
C	18611	18611	1	2	SNP	0.5	C/T
A	18600	18600	1	2	SNP	0.5	A/G
C	18560	18560	1	2	SNP	0.5	C/T
A	18541	18541	1	2	SNP	0.5	A/G
A	18529	18529	1	2	SNP	0.5	A/G
G	18490	18490	1	2	SNP	0.5	G/T
A	18476	18476	1	2	SNP	0.5	A/G
G	18467	18467	1	2	SNP	0.5	G/T
A	18397	18397	1	2	SNP	0.5	A/G
C	18311	18311	1	2	SNP	0.5	C/T
C	18302	18302	1	2	SNP	0.5	C/G
C	18295	18295	1	2	SNP	0.5	C/G
A	18225	18225	1	2	SNP	0.5	A/G
C	18219	18219	1	2	SNP	0.5	C/G
A	18218	18218	1	2	SNP	0.5	A/G
A	18175	18175	1	2	SNP	0.5	A/G
G	18147	18147	1	2	SNP	0.5	G/T
G	18129	18129	1	2	SNP	0.5	G/T
C	18102	18102	1	2	SNP	0.5	C/T
C	18082	18082	1	2	SNP	0.5	C/G
A	17978	17978	1	2	SNP	0.5	A/T
A	17975	17975	1	2	SNP	0.5	A/G
A	17919	17919	1	2	SNP	0.5	A/G
C	17911	17911	1	2	SNP	0.5	C/T
A	17848	17848	1	2	SNP	0.5	A/G
A	17833	17833	1	2	SNP	0.5	A/G
A	17746	17746	1	2	SNP	0.5	A/G
C	17710	17710	1	2	SNP	0.5	C/T
C	17539	17539	1	2	SNP	0.5	C/T
A	17421	17421	1	2	SNP	0.5	A/C
G	17320	17320	1	2	SNP	0.5	G/T
[truncated: 540 more rows]

## Sheet: P.lan SSC
Table S3. SNPs in the Plantago lanceolata small single copy plastome region
Name	Minimum	Maximum	Length	Coverage	Polymorphism Type	Variant Frequency	SNP
A	18677	18677	1	2	SNP	0.5	A/T
A	18670	18670	1	2	SNP	0.5	A/G
G	18626	18626	1	2	SNP	0.5	G/T
C	18613	18613	1	2	SNP	0.5	C/T		Transition	C/T	210	411	Ts/Tv	1.36093
C	18581	18581	1	2	SNP	0.5	C/G			A/G	201
C	18573	18573	1	2	SNP	0.5	C/G
A	18568	18568	1	2	SNP	0.5	A/G		Transversion	A/T	69	302
C	18563	18563	1	2	SNP	0.5	C/T			A/C	83
A	18558	18558	1	2	SNP	0.5	A/T			G/T	103
A	18555	18555	1	2	SNP	0.5	A/T			C/G	47
A	18554	18554	1	2	SNP	0.5	A/T			Total	713
G	18552	18552	1	2	SNP	0.5	G/T
C	18544	18544	1	2	SNP	0.5	C/T
A	18539	18539	1	2	SNP	0.5	A/G
G	18533	18533	1	2	SNP	0.5	G/T
A	18521	18521	1	2	SNP	0.5	A/G
G	18520	18520	1	2	SNP	0.5	G/T
A	18503	18503	1	2	SNP	0.5	A/G
G	18450	18450	1	2	SNP	0.5	G/T
A	18447	18447	1	2	SNP	0.5	A/G
C	18445	18445	1	2	SNP	0.5	C/T
G	18430	18430	1	2	SNP	0.5	G/T
A	18392	18392	1	2	SNP	0.5	A/G
C	18391	18391	1	2	SNP	0.5	C/G
A	18386	18386	1	2	SNP	0.5	A/G
A	18383	18383	1	2	SNP	0.5	A/G
C	18341	18341	1	2	SNP	0.5	C/G
A	18338	18338	1	2	SNP	0.5	A/G
A	18307	18307	1	2	SNP	0.5	A/G
A	18299	18299	1	2	SNP	0.5	A/G
A	18273	18273	1	2	SNP	0.5	A/C
C	18270	18270	1	2	SNP	0.5	C/T
G	18254	18254	1	2	SNP	0.5	G/T
A	18246	18246	1	2	SNP	0.5	A/T
A	18224	18224	1	2	SNP	0.5	A/C
A	18218	18218	1	2	SNP	0.5	A/C
G	18165	18165	1	2	SNP	0.5	G/T
C	18152	18152	1	2	SNP	0.5	C/T
C	18132	18132	1	2	SNP	0.5	C/T
A	18125	18125	1	2	SNP	0.5	A/T
A	18077	18077	1	2	SNP	0.5	A/G
A	18061	18061	1	2	SNP	0.5	A/T
C	18045	18045	1	2	SNP	0.5	C/G
C	18005	18005	1	2	SNP	0.5	C/T
A	18002	18002	1	2	SNP	0.5	A/G
C	17996	17996	1	2	SNP	0.5	C/T
A	17993	17993	1	2	SNP	0.5	A/G
C	17979	17979	1	2	SNP	0.5	C/T
G	17978	17978	1	2	SNP	0.5	G/T
A	17955	17955	1	2	SNP	0.5	A/G
C	17915	17915	1	2	SNP	0.5	C/T
C	17907	17907	1	2	SNP	0.5	C/T
A	17900	17900	1	2	SNP	0.5	A/G
C	17899	17899	1	2	SNP	0.5	C/G
A	17896	17896	1	2	SNP	0.5	A/G
A	17885	17885	1	2	SNP	0.5	A/G
A	17862	17862	1	2	SNP	0.5	A/G
C	17860	17860	1	2	SNP	0.5	C/T
C	17806	17806	1	2	SNP	0.5	C/T
C	17798	17798	1	2	SNP	0.5	C/G
A	17774	17774	1	2	SNP	0.5	A/G
C	17740	17740	1	2	SNP	0.5	C/T
C	17721	17721	1	2	SNP	0.5	C/T
A	17712	17712	1	2	SNP	0.5	A/C
A	17711	17711	1	2	SNP	0.5	A/C
A	17710	17710	1	2	SNP	0.5	A/C
A	17701	17701	1	2	SNP	0.5	A/T
C	17695	17695	1	2	SNP	0.5	C/T
C	17686	17686	1	2	SNP	0.5	C/T
A	17684	17684	1	2	SNP	0.5	A/G
A	17680	17680	1	2	SNP	0.5	A/C
A	17677	17677	1	2	SNP	0.5	A/G
C	17658	17658	1	2	SNP	0.5	C/T
A	17644	17644	1	2	SNP	0.5	A/G
C	17638	17638	1	2	SNP	0.5	C/T
C	17635	17635	1	2	SNP	0.5	C/T
C	17631	17631	1	2	SNP	0.5	C/T
A	17624	17624	1	2	SNP	0.5	A/C
A	17621	17621	1	2	SNP	0.5	A/C
A	17613	17613	1	2	SNP	0.5	A/G
A	17609	17609	1	2	SNP	0.5	A/G
A	17604	17604	1	2	SNP	0.5	A/G
A	17602	17602	1	2	SNP	0.5	A/C
A	17601	17601	1	2	SNP	0.5	A/G
A	17600	17600	1	2	SNP	0.5	A/T
A	17599	17599	1	2	SNP	0.5	A/T
A	17597	17597	1	2	SNP	0.5	A/C
A	17595	17595	1	2	SNP	0.5	A/C
C	17586	17586	1	2	SNP	0.5	C/G
C	17584	17584	1	2	SNP	0.5	C/G
A	17583	17583	1	2	SNP	0.5	A/C
A	17577	17577	1	2	SNP	0.5	A/T
C	17562	17562	1	2	SNP	0.5	C/G
A	17549	17549	1	2	SNP	0.5	A/G
C	17545	17545	1	2	SNP	0.5	C/T
C	17539	17539	1	2	SNP	0.5	C/G
A	17536	17536	1	2	SNP	0.5	A/G
C	17533	17533	1	2	SNP	0.5	C/T
A	17511	17511	1	2	SNP	0.5	A/G
A	17468	17468	1	2	SNP	0.5	A/G
A	17454	17454	1	2	SNP	0.5	A/G
A	17444	17444	1	2	SNP	0.5	A/T
G	17419	17419	1	2	SNP	0.5	G/T
A	17418	17418	1	2	SNP	0.5	A/G
A	17301	17301	1	2	SNP	0.5	A/C
G	17284	17284	1	2	SNP	0.5	G/T
A	17273	17273	1	2	SNP	0.5	A/G
G	17266	17266	1	2	SNP	0.5	G/T
C	17233	17233	1	2	SNP	0.5	C/G
C	17227	17227	1	2	SNP	0.5	C/T
A	17220	17220	1	2	SNP	0.5	A/C
G	17218	17218	1	2	SNP	0.5	G/T
A	17214	17214	1	2	SNP	0.5	A/G
C	17212	17212	1	2	SNP	0.5	C/G
G	17202	17202	1	2	SNP	0.5	G/T
C	17198	17198	1	2	SNP	0.5	C/G
A	17188	17188	1	2	SNP	0.5	A/G
C	17187	17187	1	2	SNP	0.5	C/G
A	17177	17177	1	2	SNP	0.5	A/G
C	17167	17167	1	2	SNP	0.5	C/T
A	17165	17165	1	2	SNP	0.5	A/T
C	17137	17137	1	2	SNP	0.5	C/T
C	17136	17136	1	2	SNP	0.5	C/T
C	17134	17134	1	2	SNP	0.5	C/T
A	17106	17106	1	2	SNP	0.5	A/G
G	17093	17093	1	2	SNP	0.5	G/T
A	17081	17081	1	2	SNP	0.5	A/G
A	17060	17060	1	2	SNP	0.5	A/G
C	16994	16994	1	2	SNP	0.5	C/G
C	16963	16963	1	2	SNP	0.5	C/T
A	16957	16957	1	2	SNP	0.5	A/C
C	16947	16947	1	2	SNP	0.5	C/T
A	16946	16946	1	2	SNP	0.5	A/T
A	16943	16943	1	2	SNP	0.5	A/C
A	16942	16942	1	2	SNP	0.5	A/T
A	16941	16941	1	2	SNP	0.5	A/T
A	16940	16940	1	2	SNP	0.5	A/T
A	16938	16938	1	2	SNP	0.5	A/G
A	16935	16935	1	2	SNP	0.5	A/G
A	16934	16934	1	2	SNP	0.5	A/T
C	16933	16933	1	2	SNP	0.5	C/T
C	16928	16928	1	2	SNP	0.5	C/T
C	16924	16924	1	2	SNP	0.5	C/T
C	16916	16916	1	2	SNP	0.5	C/T
G	16909	16909	1	2	SNP	0.5	G/T
G	16872	16872	1	2	SNP	0.5	G/T
C	16857	16857	1	2	SNP	0.5	C/T
C	16849	16849	1	2	SNP	0.5	C/T
C	16820	16820	1	2	SNP	0.5	C/T
G	16779	16779	1	2	SNP	0.5	G/T
C	16768	16768	1	2	SNP	0.5	C/T
C	16767	16767	1	2	SNP	0.5	C/G
G	16744	16744	1	2	SNP	0.5	G/T
G	16729	16729	1	2	SNP	0.5	G/T
A	16712	16712	1	2	SNP	0.5	A/G
A	16667	16667	1	2	SNP	0.5	A/G
G	16650	16650	1	2	SNP	0.5	G/T
A	16598	16598	1	2	SNP	0.5	A/G
C	16581	16581	1	2	SNP	0.5	C/T
A	16577	16577	1	2	SNP	0.5	A/G
C	16552	16552	1	2	SNP	0.5	C/T
A	16513	16513	1	2	SNP	0.5	A/G
A	16505	16505	1	2	SNP	0.5	A/G
A	16427	16427	1	2	SNP	0.5	A/C
A	16415	16415	1	2	SNP	0.5	A/G
G	16379	16379	1	2	SNP	0.5	G/T
A	16376	16376	1	2	SNP	0.5	A/C
G	16370	16370	1	2	SNP	0.5	G/T
C	16355	16355	1	2	SNP	0.5	C/T
C	16350	16350	1	2	SNP	0.5	C/T
C	16318	16318	1	2	SNP	0.5	C/T
C	16317	16317	1	2	SNP	0.5	C/T
C	16294	16294	1	2	SNP	0.5	C/T
G	16281	16281	1	2	SNP	0.5	G/T
A	16275	16275	1	2	SNP	0.5	A/G
C	16240	16240	1	2	SNP	0.5	C/T
C	16174	16174	1	2	SNP	0.5	C/T
G	16169	16169	1	2	SNP	0.5	G/T
G	16159	16159	1	2	SNP	0.5	G/T
C	16113	16113	1	2	SNP	0.5	C/T
G	16093	16093	1	2	SNP	0.5	G/T
A	16058	16058	1	2	SNP	0.5	A/G
C	16057	16057	1	2	SNP	0.5	C/T
C	16043	16043	1	2	SNP	0.5	C/G
A	16026	16026	1	2	SNP	0.5	A/G
A	16025	16025	1	2	SNP	0.5	A/C
A	16017	16017	1	2	SNP	0.5	A/G
A	15951	15951	1	2	SNP	0.5	A/C
C	15941	15941	1	2	SNP	0.5	C/G
G	15909	15909	1	2	SNP	0.5	G/T
A	15900	15900	1	2	SNP	0.5	A/C
G	15886	15886	1	2	SNP	0.5	G/T
C	15884	15884	1	2	SNP	0.5	C/T
C	15857	15857	1	2	SNP	0.5	C/T
A	15855	15855	1	2	SNP	0.5	A/G
C	15853	15853	1	2	SNP	0.5	C/T
C	15852	15852	1	2	SNP	0.5	C/T
C	15846	15846	1	2	SNP	0.5	C/T
A	15830	15830	1	2	SNP	0.5	A/G
A	15817	15817	1	2	SNP	0.5	A/G
C	15812	15812	1	2	SNP	0.5	C/T
A	15791	15791	1	2	SNP	0.5	A/T
C	15736	15736	1	2	SNP	0.5	C/T
A	15727	15727	1	2	SNP	0.5	A/G
A	15689	15689	1	2	SNP	0.5	A/C
A	15611	15611	1	2	SNP	0.5	A/C
C	15553	15553	1	2	SNP	0.5	C/G
C	15545	15545	1	2	SNP	0.5	C/T
G	15529	15529	1	2	SNP	0.5	G/T
A	15511	15511	1	2	SNP	0.5	A/G
C	15501	15501	1	2	SNP	0.5	C/T
C	15497	15497	1	2	SNP	0.5	C/G
C	15490	15490	1	2	SNP	0.5	C/G
C	15446	15446	1	2	SNP	0.5	C/T
A	15441	15441	1	2	SNP	0.5	A/G
C	15439	15439	1	2	SNP	0.5	C/T
A	15429	15429	1	2	SNP	0.5	A/C
A	15421	15421	1	2	SNP	0.5	A/G
A	15419	15419	1	2	SNP	0.5	A/G
C	15416	15416	1	2	SNP	0.5	C/T
A	15398	15398	1	2	SNP	0.5	A/G
C	15387	15387	1	2	SNP	0.5	C/T
C	15346	15346	1	2	SNP	0.5	C/T
C	15330	15330	1	2	SNP	0.5	C/T
A	15307	15307	1	2	SNP	0.5	A/G
C	15306	15306	1	2	SNP	0.5	C/T
G	15277	15277	1	2	SNP	0.5	G/T
C	15214	15214	1	2	SNP	0.5	C/G
A	15207	15207	1	2	SNP	0.5	A/C
G	15164	15164	1	2	SNP	0.5	G/T
C	15132	15132	1	2	SNP	0.5	C/T
C	15083	15083	1	2	SNP	0.5	C/T
A	15066	15066	1	2	SNP	0.5	A/G
C	15061	15061	1	2	SNP	0.5	C/T
A	15042	15042	1	2	SNP	0.5	A/C
A	15015	15015	1	2	SNP	0.5	A/G
A	15002	15002	1	2	SNP	0.5	A/G
A	14999	14999	1	2	SNP	0.5	A/G
C	14988	14988	1	2	SNP	0.5	C/T
C	14986	14986	1	2	SNP	0.5	C/G
C	14979	14979	1	2	SNP	0.5	C/T
A	14975	14975	1	2	SNP	0.5	A/T
G	14974	14974	1	2	SNP	0.5	G/T
G	14921	14921	1	2	SNP	0.5	G/T
A	14855	14855	1	2	SNP	0.5	A/G
C	14837	14837	1	2	SNP	0.5	C/T
C	14804	14804	1	2	SNP	0.5	C/T
G	14789	14789	1	2	SNP	0.5	G/T
C	14768	14768	1	2	SNP	0.5	C/T
A	14712	14712	1	2	SNP	0.5	A/T
C	14687	14687	1	2	SNP	0.5	C/T
A	14674	14674	1	2	SNP	0.5	A/T
A	14673	14673	1	2	SNP	0.5	A/T
C	14658	14658	1	2	SNP	0.5	C/T
A	14644	14644	1	2	SNP	0.5	A/T
A	14643	14643	1	2	SNP	0.5	A/G
G	14641	14641	1	2	SNP	0.5	G/T
C	14634	14634	1	2	SNP	0.5	C/T
C	14617	14617	1	2	SNP	0.5	C/T
G	14614	14614	1	2	SNP	0.5	G/T
A	14576	14576	1	2	SNP	0.5	A/G
C	14575	14575	1	2	SNP	0.5	C/T
C	14572	14572	1	2	SNP	0.5	C/T
C	14569	14569	1	2	SNP	0.5	C/T
A	14568	14568	1	2	SNP	0.5	A/T
C	14551	14551	1	2	SNP	0.5	C/T
G	14549	14549	1	2	SNP	0.5	G/T
C	14481	14481	1	2	SNP	0.5	C/T
C	14479	14479	1	2	SNP	0.5	C/T
C	14476	14476	1	2	SNP	0.5	C/T
A	14454	14454	1	2	SNP	0.5	A/C
C	14444	14444	1	2	SNP	0.5	C/T
C	14441	14441	1	2	SNP	0.5	C/T
G	14440	14440	1	2	SNP	0.5	G/T
C	14363	14363	1	2	SNP	0.5	C/T
G	14299	14299	1	2	SNP	0.5	G/T
A	14289	14289	1	2	SNP	0.5	A/G
A	14216	14216	1	2	SNP	0.5	A/G
G	14200	14200	1	2	SNP	0.5	G/T
C	14188	14188	1	2	SNP	0.5	C/T
C	14176	14176	1	2	SNP	0.5	C/G
G	14172	14172	1	2	SNP	0.5	G/T
C	14129	14129	1	2	SNP	0.5	C/G
C	14124	14124	1	2	SNP	0.5	C/T
A	14087	14087	1	2	SNP	0.5	A/G
C	14082	14082	1	2	SNP	0.5	C/T
C	14081	14081	1	2	SNP	0.5	C/T
G	14075	14075	1	2	SNP	0.5	G/T
C	14041	14041	1	2	SNP	0.5	C/G
C	14023	14023	1	2	SNP	0.5	C/T
C	14013	14013	1	2	SNP	0.5	C/T
A	13976	13976	1	2	SNP	0.5	A/T
A	13973	13973	1	2	SNP	0.5	A/T
G	13972	13972	1	2	SNP	0.5	G/T
C	13961	13961	1	2	SNP	0.5	C/T
A	13924	13924	1	2	SNP	0.5	A/C
A	13895	13895	1	2	SNP	0.5	A/G
A	13889	13889	1	2	SNP	0.5	A/G
C	13876	13876	1	2	SNP	0.5	C/T
C	13844	13844	1	2	SNP	0.5	C/T
A	13795	13795	1	2	SNP	0.5	A/T
A	13794	13794	1	2	SNP	0.5	A/T
A	13793	13793	1	2	SNP	0.5	A/C
C	13745	13745	1	2	SNP	0.5	C/T
A	13729	13729	1	2	SNP	0.5	A/G
C	13728	13728	1	2	SNP	0.5	C/T
C	13691	13691	1	2	SNP	0.5	C/T
G	13686	13686	1	2	SNP	0.5	G/T
G	13685	13685	1	2	SNP	0.5	G/T
A	13682	13682	1	2	SNP	0.5	A/G
A	13668	13668	1	2	SNP	0.5	A/C
A	13667	13667	1	2	SNP	0.5	A/G
A	13639	13639	1	2	SNP	0.5	A/C
A	13539	13539	1	2	SNP	0.5	A/G
A	13537	13537	1	2	SNP	0.5	A/G
A	13513	13513	1	2	SNP	0.5	A/C
A	13475	13475	1	2	SNP	0.5	A/T
A	13474	13474	1	2	SNP	0.5	A/T
C	13473	13473	1	2	SNP	0.5	C/T
A	13472	13472	1	2	SNP	0.5	A/C
A	13469	13469	1	2	SNP	0.5	A/G
A	13467	13467	1	2	SNP	0.5	A/T
C	13457	13457	1	2	SNP	0.5	C/T
A	13366	13366	1	2	SNP	0.5	A/C
C	13325	13325	1	2	SNP	0.5	C/T
G	13315	13315	1	2	SNP	0.5	G/T
A	13277	13277	1	2	SNP	0.5	A/G
A	13202	13202	1	2	SNP	0.5	A/G
C	13160	13160	1	2	SNP	0.5	C/T
C	13148	13148	1	2	SNP	0.5	C/T
A	13113	13113	1	2	SNP	0.5	A/G
A	13109	13109	1	2	SNP	0.5	A/T
C	13108	13108	1	2	SNP	0.5	C/T
G	12944	12944	1	2	SNP	0.5	G/T
G	12920	12920	1	2	SNP	0.5	G/T
C	12809	12809	1	2	SNP	0.5	C/T
C	12770	12770	1	2	SNP	0.5	C/T
A	12728	12728	1	2	SNP	0.5	A/G
A	12716	12716	1	2	SNP	0.5	A/G
A	12709	12709	1	2	SNP	0.5	A/G
C	12650	12650	1	2	SNP	0.5	C/T
A	12587	12587	1	2	SNP	0.5	A/G
A	12518	12518	1	2	SNP	0.5	A/C
A	12419	12419	1	2	SNP	0.5	A/G
A	12415	12415	1	2	SNP	0.5	A/C
G	12414	12414	1	2	SNP	0.5	G/T
G	12314	12314	1	2	SNP	0.5	G/T
G	12151	12151	1	2	SNP	0.5	G/T
A	12125	12125	1	2	SNP	0.5	A/G
A	12119	12119	1	2	SNP	0.5	A/C
G	12116	12116	1	2	SNP	0.5	G/T
C	12095	12095	1	2	SNP	0.5	C/T
G	12074	12074	1	2	SNP	0.5	G/T
A	12044	12044	1	2	SNP	0.5	A/G
A	12026	12026	1	2	SNP	0.5	A/G
A	12023	12023	1	2	SNP	0.5	A/T
A	11872	11872	1	2	SNP	0.5	A/G
C	11745	11745	1	2	SNP	0.5	C/T
A	11740	11740	1	2	SNP	0.5	A/C
C	11717	11717	1	2	SNP	0.5	C/T
C	11575	11575	1	2	SNP	0.5	C/T
A	11527	11527	1	2	SNP	0.5	A/G
C	11437	11437	1	2	SNP	0.5	C/T
A	11415	11415	1	2	SNP	0.5	A/G
A	11371	11371	1	2	SNP	0.5	A/G
C	11335	11335	1	2	SNP	0.5	C/G
A	11014	11014	1	2	SNP	0.5	A/G
A	10979	10979	1	2	SNP	0.5	A/G
A	10952	10952	1	2	SNP	0.5	A/G
A	10948	10948	1	2	SNP	0.5	A/C
A	10944	10944	1	2	SNP	0.5	A/C
A	10924	10924	1	2	SNP	0.5	A/G
C	10895	10895	1	2	SNP	0.5	C/T
A	10877	10877	1	2	SNP	0.5	A/G
A	10869	10869	1	2	SNP	0.5	A/C
A	10826	10826	1	2	SNP	0.5	A/G
A	10797	10797	1	2	SNP	0.5	A/G
C	10785	10785	1	2	SNP	0.5	C/T
C	10771	10771	1	2	SNP	0.5	C/T
C	10770	10770	1	2	SNP	0.5	C/T
C	10664	10664	1	2	SNP	0.5	C/T
A	10645	10645	1	2	SNP	0.5	A/G
A	10644	10644	1	2	SNP	0.5	A/G
C	10558	10558	1	2	SNP	0.5	C/T
C	10552	10552	1	2	SNP	0.5	C/T
A	10525	10525	1	2	SNP	0.5	A/T
A	10519	10519	1	2	SNP	0.5	A/G
A	10518	10518	1	2	SNP	0.5	A/C
A	10510	10510	1	2	SNP	0.5	A/G
A	10472	10472	1	2	SNP	0.5	A/C
G	10218	10218	1	2	SNP	0.5	G/T
A	10201	10201	1	2	SNP	0.5	A/G
C	10162	10162	1	2	SNP	0.5	C/T
A	10156	10156	1	2	SNP	0.5	A/G
C	10128	10128	1	2	SNP	0.5	C/T
C	10063	10063	1	2	SNP	0.5	C/T
C	9940	9940	1	2	SNP	0.5	C/T
C	9934	9934	1	2	SNP	0.5	C/T
A	9783	9783	1	2	SNP	0.5	A/G
C	9765	9765	1	2	SNP	0.5	C/T
C	9750	9750	1	2	SNP	0.5	C/T
C	9727	9727	1	2	SNP	0.5	C/T
A	9402	9402	1	2	SNP	0.5	A/G
A	9383	9383	1	2	SNP	0.5	A/G
C	9375	9375	1	2	SNP	0.5	C/T
C	9183	9183	1	2	SNP	0.5	C/T
A	9060	9060	1	2	SNP	0.5	A/C
C	9048	9048	1	2	SNP	0.5	C/T
C	9039	9039	1	2	SNP	0.5	C/T
G	8967	8967	1	2	SNP	0.5	G/T
G	8955	8955	1	2	SNP	0.5	G/T
A	8951	8951	1	2	SNP	0.5	A/T
G	8934	8934	1	2	SNP	0.5	G/T
C	8933	8933	1	2	SNP	0.5	C/T
A	8931	8931	1	2	SNP	0.5	A/C
A	8910	8910	1	2	SNP	0.5	A/T
C	8900	8900	1	2	SNP	0.5	C/T
A	8898	8898	1	2	SNP	0.5	A/G
C	8897	8897	1	2	SNP	0.5	C/G
C	8873	8873	1	2	SNP	0.5	C/G
A	8839	8839	1	2	SNP	0.5	A/C
A	8824	8824	1	2	SNP	0.5	A/C
A	8818	8818	1	2	SNP	0.5	A/T
G	8817	8817	1	2	SNP	0.5	G/T
A	8814	8814	1	2	SNP	0.5	A/G
A	8812	8812	1	2	SNP	0.5	A/G
C	8770	8770	1	2	SNP	0.5	C/G
A	8710	8710	1	2	SNP	0.5	A/G
A	8682	8682	1	2	SNP	0.5	A/G
C	8673	8673	1	2	SNP	0.5	C/T
C	8507	8507	1	2	SNP	0.5	C/T
A	8465	8465	1	2	SNP	0.5	A/T
A	8392	8392	1	2	SNP	0.5	A/C
C	8327	8327	1	2	SNP	0.5	C/T
C	8311	8311	1	2	SNP	0.5	C/T
G	8285	8285	1	2	SNP	0.5	G/T
C	8141	8141	1	2	SNP	0.5	C/G
A	8120	8120	1	2	SNP	0.5	A/G
C	8071	8071	1	2	SNP	0.5	C/T
A	8013	8013	1	2	SNP	0.5	A/G
A	8009	8009	1	2	SNP	0.5	A/G
C	8002	8002	1	2	SNP	0.5	C/T
G	7985	7985	1	2	SNP	0.5	G/T
C	7979	7979	1	2	SNP	0.5	C/T
A	7978	7978	1	2	SNP	0.5	A/C
A	7977	7977	1	2	SNP	0.5	A/T
A	7953	7953	1	2	SNP	0.5	A/G
A	7937	7937	1	2	SNP	0.5	A/G
A	7933	7933	1	2	SNP	0.5	A/C
C	7930	7930	1	2	SNP	0.5	C/T
A	7676	7676	1	2	SNP	0.5	A/G
A	7510	7510	1	2	SNP	0.5	A/T
C	7502	7502	1	2	SNP	0.5	C/T
C	7494	7494	1	2	SNP	0.5	C/T
C	7487	7487	1	2	SNP	0.5	C/T
A	7458	7458	1	2	SNP	0.5	A/T
C	7445	7445	1	2	SNP	0.5	C/T
A	7440	7440	1	2	SNP	0.5	A/G
C	7429	7429	1	2	SNP	0.5	C/G
A	7401	7401	1	2	SNP	0.5	A/G
A	7393	7393	1	2	SNP	0.5	A/G
A	7389	7389	1	2	SNP	0.5	A/G
C	7383	7383	1	2	SNP	0.5	C/T
G	7355	7355	1	2	SNP	0.5	G/T
A	7354	7354	1	2	SNP	0.5	A/C
A	7337	7337	1	2	SNP	0.5	A/G
A	7239	7239	1	2	SNP	0.5	A/G
G	7233	7233	1	2	SNP	0.5	G/T
A	7128	7128	1	2	SNP	0.5	A/G
G	7027	7027	1	2	SNP	0.5	G/T
G	7026	7026	1	2	SNP	0.5	G/T
A	7007	7007	1	2	SNP	0.5	A/G
G	6990	6990	1	2	SNP	0.5	G/T
G	6988	6988	1	2	SNP	0.5	G/T
A	6987	6987	1	2	SNP	0.5	A/T
A	6986	6986	1	2	SNP	0.5	A/T
A	6985	6985	1	2	SNP	0.5	A/T
A	6983	6983	1	2	SNP	0.5	A/T
A	6981	6981	1	2	SNP	0.5	A/T
A	6980	6980	1	2	SNP	0.5	A/T
A	6979	6979	1	2	SNP	0.5	A/T
A	6978	6978	1	2	SNP	0.5	A/C
A	6976	6976	1	2	SNP	0.5	A/C
A	6893	6893	1	2	SNP	0.5	A/T
G	6890	6890	1	2	SNP	0.5	G/T
C	6851	6851	1	2	SNP	0.5	C/T
A	6833	6833	1	2	SNP	0.5	A/G
A	6754	6754	1	2	SNP	0.5	A/G
A	6709	6709	1	2	SNP	0.5	A/C
C	6689	6689	1	2	SNP	0.5	C/T
G	6674	6674	1	2	SNP	0.5	G/T
C	6664	6664	1	2	SNP	0.5	C/T
C	6659	6659	1	2	SNP	0.5	C/T
C	6656	6656	1	2	SNP	0.5	C/T
C	6614	6614	1	2	SNP	0.5	C/T
G	6596	6596	1	2	SNP	0.5	G/T
A	6563	6563	1	2	SNP	0.5	A/G
C	6548	6548	1	2	SNP	0.5	C/T
A	6452	6452	1	2	SNP	0.5	A/G
A	6407	6407	1	2	SNP	0.5	A/C
A	6377	6377	1	2	SNP	0.5	A/G
C	6341	6341	1	2	SNP	0.5	C/T
G	6332	6332	1	2	SNP	0.5	G/T
A	6119	6119	1	2	SNP	0.5	A/G
C	6089	6089	1	2	SNP	0.5	C/T
G	6050	6050	1	2	SNP	0.5	G/T
A	5999	5999	1	2	SNP	0.5	A/C
C	5963	5963	1	2	SNP	0.5	C/G
A	5939	5939	1	2	SNP	0.5	A/C
C	5882	5882	1	2	SNP	0.5	C/T
A	5810	5810	1	2	SNP	0.5	A/T
A	5780	5780	1	2	SNP	0.5	A/G
A	5727	5727	1	2	SNP	0.5	A/C
C	5726	5726	1	2	SNP	0.5	C/G
G	5696	5696	1	2	SNP	0.5	G/T
G	5681	5681	1	2	SNP	0.5	G/T
C	5615	5615	1	2	SNP	0.5	C/T
A	5606	5606	1	2	SNP	0.5	A/G
A	5603	5603	1	2	SNP	0.5	A/G
C	5452	5452	1	2	SNP	0.5	C/G
A	5402	5402	1	2	SNP	0.5	A/C
A	5391	5391	1	2	SNP	0.5	A/G
C	5379	5379	1	2	SNP	0.5	C/G
A	5363	5363	1	2	SNP	0.5	A/G
C	5338	5338	1	2	SNP	0.5	C/T
C	5326	5326	1	2	SNP	0.5	C/G
G	5314	5314	1	2	SNP	0.5	G/T
A	5281	5281	1	2	SNP	0.5	A/G
C	5240	5240	1	2	SNP	0.5	C/G
A	5237	5237	1	2	SNP	0.5	A/G
A	5206	5206	1	2	SNP	0.5	A/G
A	5205	5205	1	2	SNP	0.5	A/G
C	5203	5203	1	2	SNP	0.5	C/T
G	5130	5130	1	2	SNP	0.5	G/T
A	5129	5129	1	2	SNP	0.5	A/G
A	5128	5128	1	2	SNP	0.5	A/T
A	5119	5119	1	2	SNP	0.5	A/G
A	5116	5116	1	2	SNP	0.5	A/T
A	5115	5115	1	2	SNP	0.5	A/T
A	5114	5114	1	2	SNP	0.5	A/G
C	5080	5080	1	2	SNP	0.5	C/T
A	5037	5037	1	2	SNP	0.5	A/C
A	4993	4993	1	2	SNP	0.5	A/C
C	4974	4974	1	2	SNP	0.5	C/T
A	4959	4959	1	2	SNP	0.5	A/G
C	4834	4834	1	2	SNP	0.5	C/T
A	4803	4803	1	2	SNP	0.5	A/G
A	4772	4772	1	2	SNP	0.5	A/G
A	4735	4735	1	2	SNP	0.5	A/G
A	4734	4734	1	2	SNP	0.5	A/C
C	4728	4728	1	2	SNP	0.5	C/T
G	4702	4702	1	2	SNP	0.5	G/T
A	4698	4698	1	2	SNP	0.5	A/G
C	4584	4584	1	2	SNP	0.5	C/T
C	4488	4488	1	2	SNP	0.5	C/T
C	4479	4479	1	2	SNP	0.5	C/T
C	4472	4472	1	2	SNP	0.5	C/T
A	4454	4454	1	2	SNP	0.5	A/G
A	4270	4270	1	2	SNP	0.5	A/G
C	4269	4269	1	2	SNP	0.5	C/T
A	4194	4194	1	2	SNP	0.5	A/G
C	4187	4187	1	2	SNP	0.5	C/G
A	4134	4134	1	2	SNP	0.5	A/T
A	4130	4130	1	2	SNP	0.5	A/T
A	3928	3928	1	2	SNP	0.5	A/T
A	3908	3908	1	2	SNP	0.5	A/C
C	3904	3904	1	2	SNP	0.5	C/T
C	3896	3896	1	2	SNP	0.5	C/T
G	3874	3874	1	2	SNP	0.5	G/T
C	3866	3866	1	2	SNP	0.5	C/T
A	3857	3857	1	2	SNP	0.5	A/C
A	3854	3854	1	2	SNP	0.5	A/T
G	3850	3850	1	2	SNP	0.5	G/T
C	3848	3848	1	2	SNP	0.5	C/T
C	3816	3816	1	2	SNP	0.5	C/T
A	3791	3791	1	2	SNP	0.5	A/G
C	3778	3778	1	2	SNP	0.5	C/T
A	3759	3759	1	2	SNP	0.5	A/G
A	3756	3756	1	2	SNP	0.5	A/G
A	3741	3741	1	2	SNP	0.5	A/G
A	3716	3716	1	2	SNP	0.5	A/C
A	3713	3713	1	2	SNP	0.5	A/T
A	3710	3710	1	2	SNP	0.5	A/C
A	3695	3695	1	2	SNP	0.5	A/G
G	3688	3688	1	2	SNP	0.5	G/T
A	3673	3673	1	2	SNP	0.5	A/T
A	3669	3669	1	2	SNP	0.5	A/G
G	3641	3641	1	2	SNP	0.5	G/T
C	3640	3640	1	2	SNP	0.5	C/T
A	3611	3611	1	2	SNP	0.5	A/T
C	3571	3571	1	2	SNP	0.5	C/T
C	3546	3546	1	2	SNP	0.5	C/T
A	3526	3526	1	2	SNP	0.5	A/T
G	3409	3409	1	2	SNP	0.5	G/T
A	3407	3407	1	2	SNP	0.5	A/C
C	3403	3403	1	2	SNP	0.5	C/G
C	3361	3361	1	2	SNP	0.5	C/T
C	3335	3335	1	2	SNP	0.5	C/T
A	3325	3325	1	2	SNP	0.5	A/G
A	3323	3323	1	2	SNP	0.5	A/G
A	3310	3310	1	2	SNP	0.5	A/C
A	3275	3275	1	2	SNP	0.5	A/C
A	3240	3240	1	2	SNP	0.5	A/C
A	3078	3078	1	2	SNP	0.5	A/C
G	3062	3062	1	2	SNP	0.5	G/T
C	3044	3044	1	2	SNP	0.5	C/T
A	3043	3043	1	2	SNP	0.5	A/C
C	3041	3041	1	2	SNP	0.5	C/T
A	3031	3031	1	2	SNP	0.5	A/C
A	3023	3023	1	2	SNP	0.5	A/G
C	3000	3000	1	2	SNP	0.5	C/T
G	2999	2999	1	2	SNP	0.5	G/T
A	2995	2995	1	2	SNP	0.5	A/G
C	2994	2994	1	2	SNP	0.5	C/T
A	2953	2953	1	2	SNP	0.5	A/G
A	2928	2928	1	2	SNP	0.5	A/C
A	2901	2901	1	2	SNP	0.5	A/T
A	2900	2900	1	2	SNP	0.5	A/G
A	2897	2897	1	2	SNP	0.5	A/C
A	2896	2896	1	2	SNP	0.5	A/C
A	2890	2890	1	2	SNP	0.5	A/G
A	2877	2877	1	2	SNP	0.5	A/G
A	2876	2876	1	2	SNP	0.5	A/G
C	2865	2865	1	2	SNP	0.5	C/G
C	2825	2825	1	2	SNP	0.5	C/T
C	2806	2806	1	2	SNP	0.5	C/G
A	2790	2790	1	2	SNP	0.5	A/G
A	2774	2774	1	2	SNP	0.5	A/G
C	2766	2766	1	2	SNP	0.5	C/G
C	2761	2761	1	2	SNP	0.5	C/T
G	2751	2751	1	2	SNP	0.5	G/T
G	2738	2738	1	2	SNP	0.5	G/T
G	2728	2728	1	2	SNP	0.5	G/T
G	2717	2717	1	2	SNP	0.5	G/T
A	2705	2705	1	2	SNP	0.5	A/G
C	2699	2699	1	2	SNP	0.5	C/T
A	2685	2685	1	2	SNP	0.5	A/G
A	2682	2682	1	2	SNP	0.5	A/T
G	2610	2610	1	2	SNP	0.5	G/T
A	2605	2605	1	2	SNP	0.5	A/G
A	2596	2596	1	2	SNP	0.5	A/G
C	2569	2569	1	2	SNP	0.5	C/G
A	2562	2562	1	2	SNP	0.5	A/G
A	2560	2560	1	2	SNP	0.5	A/C
G	2559	2559	1	2	SNP	0.5	G/T
A	2554	2554	1	2	SNP	0.5	A/G
C	2523	2523	1	2	SNP	0.5	C/T
G	2522	2522	1	2	SNP	0.5	G/T
A	2510	2510	1	2	SNP	0.5	A/G
G	2319	2319	1	2	SNP	0.5	G/T
A	2309	2309	1	2	SNP	0.5	A/C
A	2266	2266	1	2	SNP	0.5	A/G
A	2229	2229	1	2	SNP	0.5	A/G
G	2211	2211	1	2	SNP	0.5	G/T
A	2205	2205	1	2	SNP	0.5	A/T
A	2196	2196	1	2	SNP	0.5	A/G
A	1953	1953	1	2	SNP	0.5	A/G
A	1926	1926	1	2	SNP	0.5	A/G
C	1911	1911	1	2	SNP	0.5	C/T
C	1908	1908	1	2	SNP	0.5	C/T
C	1821	1821	1	2	SNP	0.5	C/T
C	1722	1722	1	2	SNP	0.5	C/T
C	1623	1623	1	2	SNP	0.5	C/T
G	1614	1614	1	2	SNP	0.5	G/T
C	1601	1601	1	2	SNP	0.5	C/T
G	1494	1494	1	2	SNP	0.5	G/T
A	1482	1482	1	2	SNP	0.5	A/G
C	1467	1467	1	2	SNP	0.5	C/T
C	1464	1464	1	2	SNP	0.5	C/T
A	1440	1440	1	2	SNP	0.5	A/G
C	1329	1329	1	2	SNP	0.5	C/T
C	1200	1200	1	2	SNP	0.5	C/T
A	1095	1095	1	2	SNP	0.5	A/G
C	951	951	1	2	SNP	0.5	C/T
A	905	905	1	2	SNP	0.5	A/G
G	890	890	1	2	SNP	0.5	G/T
G	881	881	1	2	SNP	0.5	G/T
A	880	880	1	2	SNP	0.5	A/C
G	858	858	1	2	SNP	0.5	G/T
C	852	852	1	2	SNP	0.5	C/G
C	831	831	1	2	SNP	0.5	C/T
A	783	783	1	2	SNP	0.5	A/G
C	781	781	1	2	SNP	0.5	C/G
G	779	779	1	2	SNP	0.5	G/T
A	754	754	1	2	SNP	0.5	A/G
A	744	744	1	2	SNP	0.5	A/T
A	734	734	1	2	SNP	0.5	A/G
A	724	724	1	2	SNP	0.5	A/C
A	709	709	1	2	SNP	0.5	A/G
A	705	705	1	2	SNP	0.5	A/C
A	704	704	1	2	SNP	0.5	A/T
A	663	663	1	2	SNP	0.5	A/G
C	621	621	1	2	SNP	0.5	C/T
C	599	599	1	2	SNP	0.5	C/T
C	594	594	1	2	SNP	0.5	C/T
G	551	551	1	2	SNP	0.5	G/T
G	550	550	1	2	SNP	0.5	G/T
G	549	549	1	2	SNP	0.5	G/T
G	548	548	1	2	SNP	0.5	G/T
A	541	541	1	2	SNP	0.5	A/G
A	528	528	1	2	SNP	0.5	A/T
C	477	477	1	2	SNP	0.5	C/T
A	420	420	1	2	SNP	0.5	A/C
A	303	303	1	2	SNP	0.5	A/G
C	301	301	1	2	SNP	0.5	C/T
C	249	249	1	2	SNP	0.5	C/T
A	237	237	1	2	SNP	0.5	A/G
C	115	115	1	2	SNP	0.5	C/T
A	108	108	1	2	SNP	0.5	A/G
C	41	41	1	2	SNP	0.5	C/T
A	28	28	1	2	SNP	0.5	A/G
A	16	16	1	2	SNP	0.5	A/T
C	8	8	1	2	SNP	0.5	C/T

## Sheet: P.lan IR
Table S3. SNPs in the Plantago lanceolata inverted repeats plastome regions
Name	Minimum	Maximum	Length	Coverage	Polymorphism Type	Variant Frequency	SNP
A	24624	24624	1	2	SNP	0.5	A/G
A	24619	24619	1	2	SNP	0.5	A/T
C	24600	24600	1	2	SNP	0.5	C/G
G	24520	24520	1	2	SNP	0.5	G/T		Transition	C/T	43	77	Ts/Tv	1.18462
A	24513	24513	1	2	SNP	0.5	A/G			A/G	34
A	24388	24388	1	2	SNP	0.5	A/G
G	24232	24232	1	2	SNP	0.5	G/T		Transversion	A/T	8	65
C	24122	24122	1	2	SNP	0.5	C/T			A/C	23
A	24115	24115	1	2	SNP	0.5	A/T			G/T	23
C	24020	24020	1	2	SNP	0.5	C/T			C/G	11
G	23981	23981	1	2	SNP	0.5	G/T			Total	142
A	23886	23886	1	2	SNP	0.5	A/C
A	23857	23857	1	2	SNP	0.5	A/C
A	23812	23812	1	2	SNP	0.5	A/C
C	23811	23811	1	2	SNP	0.5	C/T
A	23702	23702	1	2	SNP	0.5	A/G
C	23443	23443	1	2	SNP	0.5	C/T
C	23430	23430	1	2	SNP	0.5	C/T
A	23313	23313	1	2	SNP	0.5	A/G
C	23127	23127	1	2	SNP	0.5	C/G
A	22979	22979	1	2	SNP	0.5	A/T
A	22968	22968	1	2	SNP	0.5	A/C
A	22952	22952	1	2	SNP	0.5	A/G
G	22775	22775	1	2	SNP	0.5	G/T
A	22764	22764	1	2	SNP	0.5	A/T
A	22678	22678	1	2	SNP	0.5	A/G
G	22553	22553	1	2	SNP	0.5	G/T
A	22371	22371	1	2	SNP	0.5	A/G
C	22197	22197	1	2	SNP	0.5	C/T
C	21995	21995	1	2	SNP	0.5	C/T
C	21789	21789	1	2	SNP	0.5	C/T
A	21134	21134	1	2	SNP	0.5	A/G
A	19306	19306	1	2	SNP	0.5	A/C
A	18834	18834	1	2	SNP	0.5	A/G
C	18832	18832	1	2	SNP	0.5	C/G
C	18614	18614	1	2	SNP	0.5	C/T
A	18406	18406	1	2	SNP	0.5	A/C
C	17883	17883	1	2	SNP	0.5	C/T
C	17672	17672	1	2	SNP	0.5	C/G
G	17661	17661	1	2	SNP	0.5	G/T
C	17465	17465	1	2	SNP	0.5	C/T
A	17245	17245	1	2	SNP	0.5	A/G
C	17123	17123	1	2	SNP	0.5	C/T
A	16894	16894	1	2	SNP	0.5	A/G
C	16560	16560	1	2	SNP	0.5	C/T
C	16165	16165	1	2	SNP	0.5	C/T
A	14991	14991	1	2	SNP	0.5	A/C
C	14989	14989	1	2	SNP	0.5	C/T
C	14979	14979	1	2	SNP	0.5	C/T
A	14957	14957	1	2	SNP	0.5	A/G
C	14956	14956	1	2	SNP	0.5	C/T
C	14954	14954	1	2	SNP	0.5	C/T
A	14282	14282	1	2	SNP	0.5	A/T
C	14183	14183	1	2	SNP	0.5	C/T
A	14094	14094	1	2	SNP	0.5	A/G
G	13769	13769	1	2	SNP	0.5	G/T
A	13305	13305	1	2	SNP	0.5	A/G
A	12453	12453	1	2	SNP	0.5	A/G
C	12270	12270	1	2	SNP	0.5	C/T
C	12087	12087	1	2	SNP	0.5	C/T
A	12077	12077	1	2	SNP	0.5	A/G
A	11960	11960	1	2	SNP	0.5	A/C
A	10490	10490	1	2	SNP	0.5	A/T
G	10489	10489	1	2	SNP	0.5	G/T
A	10488	10488	1	2	SNP	0.5	A/T
A	10487	10487	1	2	SNP	0.5	A/C
A	10486	10486	1	2	SNP	0.5	A/T
A	9976	9976	1	2	SNP	0.5	A/G
A	9411	9411	1	2	SNP	0.5	A/C
A	9384	9384	1	2	SNP	0.5	A/G
A	9308	9308	1	2	SNP	0.5	A/C
C	9243	9243	1	2	SNP	0.5	C/T
A	8728	8728	1	2	SNP	0.5	A/G
A	8518	8518	1	2	SNP	0.5	A/G
A	8514	8514	1	2	SNP	0.5	A/G
C	8386	8386	1	2	SNP	0.5	C/T
C	8080	8080	1	2	SNP	0.5	C/T
C	8040	8040	1	2	SNP	0.5	C/G
A	8029	8029	1	2	SNP	0.5	A/C
C	8014	8014	1	2	SNP	0.5	C/T
C	7950	7950	1	2	SNP	0.5	C/T
C	7847	7847	1	2	SNP	0.5	C/T
A	7844	7844	1	2	SNP	0.5	A/C
C	7696	7696	1	2	SNP	0.5	C/G
A	7362	7362	1	2	SNP	0.5	A/G
C	7283	7283	1	2	SNP	0.5	C/T
C	7269	7269	1	2	SNP	0.5	C/T
C	7220	7220	1	2	SNP	0.5	C/T
C	7196	7196	1	2	SNP	0.5	C/T
A	7152	7152	1	2	SNP	0.5	A/G
A	7112	7112	1	2	SNP	0.5	A/G
G	7108	7108	1	2	SNP	0.5	G/T
C	6851	6851	1	2	SNP	0.5	C/T
G	6840	6840	1	2	SNP	0.5	G/T
G	6761	6761	1	2	SNP	0.5	G/T
C	6617	6617	1	2	SNP	0.5	C/T
A	6609	6609	1	2	SNP	0.5	A/G
A	6434	6434	1	2	SNP	0.5	A/G
C	6361	6361	1	2	SNP	0.5	C/T
G	6285	6285	1	2	SNP	0.5	G/T
C	6282	6282	1	2	SNP	0.5	C/T
A	6243	6243	1	2	SNP	0.5	A/C
A	6016	6016	1	2	SNP	0.5	A/G
C	5970	5970	1	2	SNP	0.5	C/T
G	5784	5784	1	2	SNP	0.5	G/T
A	5698	5698	1	2	SNP	0.5	A/C
A	5403	5403	1	2	SNP	0.5	A/G
A	5342	5342	1	2	SNP	0.5	A/G
A	5314	5314	1	2	SNP	0.5	A/C
A	5242	5242	1	2	SNP	0.5	A/C
A	5211	5211	1	2	SNP	0.5	A/G
C	4990	4990	1	2	SNP	0.5	C/G
G	4874	4874	1	2	SNP	0.5	G/T
C	4860	4860	1	2	SNP	0.5	C/T
G	4484	4484	1	2	SNP	0.5	G/T
C	4379	4379	1	2	SNP	0.5	C/T
G	4079	4079	1	2	SNP	0.5	G/T
A	3924	3924	1	2	SNP	0.5	A/C
A	3765	3765	1	2	SNP	0.5	A/C
G	3539	3539	1	2	SNP	0.5	G/T
A	3211	3211	1	2	SNP	0.5	A/G
A	3163	3163	1	2	SNP	0.5	A/G
A	3162	3162	1	2	SNP	0.5	A/C
C	3160	3160	1	2	SNP	0.5	C/T
G	3097	3097	1	2	SNP	0.5	G/T
A	2968	2968	1	2	SNP	0.5	A/C
C	2765	2765	1	2	SNP	0.5	C/T
A	2713	2713	1	2	SNP	0.5	A/C
C	2345	2345	1	2	SNP	0.5	C/G
G	1700	1700	1	2	SNP	0.5	G/T
G	1412	1412	1	2	SNP	0.5	G/T
G	1242	1242	1	2	SNP	0.5	G/T
G	876	876	1	2	SNP	0.5	G/T
C	861	861	1	2	SNP	0.5	C/T
C	505	505	1	2	SNP	0.5	C/G
C	466	466	1	2	SNP	0.5	C/T
C	436	436	1	2	SNP	0.5	C/G
C	289	289	1	2	SNP	0.5	C/T
A	178	178	1	2	SNP	0.5	A/G
G	75	75	1	2	SNP	0.5	G/T
A	74	74	1	2	SNP	0.5	A/C
C	51	51	1	2	SNP	0.5	C/G

## Sheet: P.mar LSC
Table S3. SNPs in the Plantago maritima large single copy plastome region
Name	Minimum	Maximum	Length	Coverage	Polymorphism Type	Variant Frequency	SNP
A	86784	86784	1	2	SNP	0.5	A/C
G	86781	86781	1	2	SNP	0.5	G/T
C	86744	86744	1	2	SNP	0.5	C/T
A	86737	86737	1	2	SNP	0.5	A/C		Transition	C/T	1325	2685	Ts/Tv	1.09951
A	86695	86695	1	2	SNP	0.5	A/G			A/G	1360
C	86684	86684	1	2	SNP	0.5	C/G
A	86680	86680	1	2	SNP	0.5	A/C		Transversion	A/T	591	2442
C	86678	86678	1	2	SNP	0.5	C/G			A/C	684
A	86666	86666	1	2	SNP	0.5	A/G			G/T	768
A	86659	86659	1	2	SNP	0.5	A/G			C/G	399
C	86650	86650	1	2	SNP	0.5	C/T			Total	5127
A	86632	86632	1	2	SNP	0.5	A/G
C	86620	86620	1	2	SNP	0.5	C/T
A	86601	86601	1	2	SNP	0.5	A/G
C	86581	86581	1	2	SNP	0.5	C/T
C	86549	86549	1	2	SNP	0.5	C/T
C	86544	86544	1	2	SNP	0.5	C/T
G	86543	86543	1	2	SNP	0.5	G/T
C	86537	86537	1	2	SNP	0.5	C/T
C	86528	86528	1	2	SNP	0.5	C/T
C	86492	86492	1	2	SNP	0.5	C/T
A	86481	86481	1	2	SNP	0.5	A/T
A	86476	86476	1	2	SNP	0.5	A/G
A	86452	86452	1	2	SNP	0.5	A/G
C	86423	86423	1	2	SNP	0.5	C/T
G	86375	86375	1	2	SNP	0.5	G/T
A	86374	86374	1	2	SNP	0.5	A/C
G	86360	86360	1	2	SNP	0.5	G/T
A	86348	86348	1	2	SNP	0.5	A/C
G	86279	86279	1	2	SNP	0.5	G/T
A	86212	86212	1	2	SNP	0.5	A/C
A	86207	86207	1	2	SNP	0.5	A/G
C	86198	86198	1	2	SNP	0.5	C/G
C	86196	86196	1	2	SNP	0.5	C/T
C	86189	86189	1	2	SNP	0.5	C/G
C	86165	86165	1	2	SNP	0.5	C/T
A	86159	86159	1	2	SNP	0.5	A/G
C	86148	86148	1	2	SNP	0.5	C/G
C	86146	86146	1	2	SNP	0.5	C/T
A	86109	86109	1	2	SNP	0.5	A/T
A	86093	86093	1	2	SNP	0.5	A/G
C	86091	86091	1	2	SNP	0.5	C/G
C	86077	86077	1	2	SNP	0.5	C/T
C	86069	86069	1	2	SNP	0.5	C/T
A	86061	86061	1	2	SNP	0.5	A/T
G	86041	86041	1	2	SNP	0.5	G/T
A	86040	86040	1	2	SNP	0.5	A/T
A	86033	86033	1	2	SNP	0.5	A/T
A	86032	86032	1	2	SNP	0.5	A/T
G	86031	86031	1	2	SNP	0.5	G/T
G	86013	86013	1	2	SNP	0.5	G/T
G	86003	86003	1	2	SNP	0.5	G/T
A	85999	85999	1	2	SNP	0.5	A/T
C	85996	85996	1	2	SNP	0.5	C/T
A	85995	85995	1	2	SNP	0.5	A/G
G	85989	85989	1	2	SNP	0.5	G/T
C	85981	85981	1	2	SNP	0.5	C/T
A	85974	85974	1	2	SNP	0.5	A/G
A	85964	85964	1	2	SNP	0.5	A/C
C	85829	85829	1	2	SNP	0.5	C/G
A	85817	85817	1	2	SNP	0.5	A/G
A	85815	85815	1	2	SNP	0.5	A/T
G	85813	85813	1	2	SNP	0.5	G/T
A	85797	85797	1	2	SNP	0.5	A/G
G	85787	85787	1	2	SNP	0.5	G/T
A	85779	85779	1	2	SNP	0.5	A/C
A	85770	85770	1	2	SNP	0.5	A/C
C	85763	85763	1	2	SNP	0.5	C/G
C	85758	85758	1	2	SNP	0.5	C/T
C	85752	85752	1	2	SNP	0.5	C/T
A	85747	85747	1	2	SNP	0.5	A/T
G	85744	85744	1	2	SNP	0.5	G/T
A	85743	85743	1	2	SNP	0.5	A/G
A	85742	85742	1	2	SNP	0.5	A/C
C	85737	85737	1	2	SNP	0.5	C/T
A	85733	85733	1	2	SNP	0.5	A/C
A	85732	85732	1	2	SNP	0.5	A/T
G	85727	85727	1	2	SNP	0.5	G/T
A	85719	85719	1	2	SNP	0.5	A/G
A	85708	85708	1	2	SNP	0.5	A/T
G	85707	85707	1	2	SNP	0.5	G/T
G	85691	85691	1	2	SNP	0.5	G/T
C	85689	85689	1	2	SNP	0.5	C/G
A	85688	85688	1	2	SNP	0.5	A/G
C	85687	85687	1	2	SNP	0.5	C/T
A	85686	85686	1	2	SNP	0.5	A/C
C	85685	85685	1	2	SNP	0.5	C/T
C	85677	85677	1	2	SNP	0.5	C/G
C	85671	85671	1	2	SNP	0.5	C/T
G	85662	85662	1	2	SNP	0.5	G/T
C	85659	85659	1	2	SNP	0.5	C/G
A	85655	85655	1	2	SNP	0.5	A/C
A	85651	85651	1	2	SNP	0.5	A/G
A	85644	85644	1	2	SNP	0.5	A/C
C	85642	85642	1	2	SNP	0.5	C/T
A	85636	85636	1	2	SNP	0.5	A/C
C	85635	85635	1	2	SNP	0.5	C/T
C	85634	85634	1	2	SNP	0.5	C/T
G	85633	85633	1	2	SNP	0.5	G/T
G	85632	85632	1	2	SNP	0.5	G/T
C	85628	85628	1	2	SNP	0.5	C/G
G	85620	85620	1	2	SNP	0.5	G/T
A	85615	85615	1	2	SNP	0.5	A/C
A	85610	85610	1	2	SNP	0.5	A/G
G	85607	85607	1	2	SNP	0.5	G/T
C	85605	85605	1	2	SNP	0.5	C/T
G	85595	85595	1	2	SNP	0.5	G/T
C	85577	85577	1	2	SNP	0.5	C/T
G	85573	85573	1	2	SNP	0.5	G/T
C	85532	85532	1	2	SNP	0.5	C/T
C	85531	85531	1	2	SNP	0.5	C/T
G	85530	85530	1	2	SNP	0.5	G/T
G	85504	85504	1	2	SNP	0.5	G/T
A	85503	85503	1	2	SNP	0.5	A/C
C	85494	85494	1	2	SNP	0.5	C/T
C	85480	85480	1	2	SNP	0.5	C/T
A	85467	85467	1	2	SNP	0.5	A/T
C	85443	85443	1	2	SNP	0.5	C/G
C	85433	85433	1	2	SNP	0.5	C/T
A	85422	85422	1	2	SNP	0.5	A/C
C	85421	85421	1	2	SNP	0.5	C/G
G	85418	85418	1	2	SNP	0.5	G/T
G	85414	85414	1	2	SNP	0.5	G/T
C	85411	85411	1	2	SNP	0.5	C/T
A	85385	85385	1	2	SNP	0.5	A/C
C	85372	85372	1	2	SNP	0.5	C/T
A	85350	85350	1	2	SNP	0.5	A/G
C	85343	85343	1	2	SNP	0.5	C/T
A	85332	85332	1	2	SNP	0.5	A/G
G	85320	85320	1	2	SNP	0.5	G/T
A	85314	85314	1	2	SNP	0.5	A/G
C	85298	85298	1	2	SNP	0.5	C/T
C	85297	85297	1	2	SNP	0.5	C/T
A	85278	85278	1	2	SNP	0.5	A/G
C	85263	85263	1	2	SNP	0.5	C/T
A	85207	85207	1	2	SNP	0.5	A/G
A	85203	85203	1	2	SNP	0.5	A/G
A	85200	85200	1	2	SNP	0.5	A/G
A	85198	85198	1	2	SNP	0.5	A/G
A	85187	85187	1	2	SNP	0.5	A/T
G	85186	85186	1	2	SNP	0.5	G/T
A	85185	85185	1	2	SNP	0.5	A/G
C	85182	85182	1	2	SNP	0.5	C/T
A	85180	85180	1	2	SNP	0.5	A/G
C	85010	85010	1	2	SNP	0.5	C/T
A	84986	84986	1	2	SNP	0.5	A/C
C	84984	84984	1	2	SNP	0.5	C/G
G	84979	84979	1	2	SNP	0.5	G/T
A	84975	84975	1	2	SNP	0.5	A/G
A	84971	84971	1	2	SNP	0.5	A/G
G	84970	84970	1	2	SNP	0.5	G/T
G	84964	84964	1	2	SNP	0.5	G/T
A	84953	84953	1	2	SNP	0.5	A/G
A	84923	84923	1	2	SNP	0.5	A/T
C	84921	84921	1	2	SNP	0.5	C/T
A	84917	84917	1	2	SNP	0.5	A/C
C	84916	84916	1	2	SNP	0.5	C/T
C	84912	84912	1	2	SNP	0.5	C/T
C	84852	84852	1	2	SNP	0.5	C/T
G	84851	84851	1	2	SNP	0.5	G/T
A	84843	84843	1	2	SNP	0.5	A/G
C	84787	84787	1	2	SNP	0.5	C/T
C	84782	84782	1	2	SNP	0.5	C/G
C	84772	84772	1	2	SNP	0.5	C/T
G	84767	84767	1	2	SNP	0.5	G/T
C	84766	84766	1	2	SNP	0.5	C/G
G	84762	84762	1	2	SNP	0.5	G/T
G	84737	84737	1	2	SNP	0.5	G/T
G	84731	84731	1	2	SNP	0.5	G/T
G	84730	84730	1	2	SNP	0.5	G/T
A	84723	84723	1	2	SNP	0.5	A/G
C	84711	84711	1	2	SNP	0.5	C/T
C	84686	84686	1	2	SNP	0.5	C/T
C	84668	84668	1	2	SNP	0.5	C/T
C	84658	84658	1	2	SNP	0.5	C/T
C	84654	84654	1	2	SNP	0.5	C/T
A	84633	84633	1	2	SNP	0.5	A/G
C	84594	84594	1	2	SNP	0.5	C/T
C	84527	84527	1	2	SNP	0.5	C/T
G	84521	84521	1	2	SNP	0.5	G/T
C	84515	84515	1	2	SNP	0.5	C/T
A	84498	84498	1	2	SNP	0.5	A/G
C	84495	84495	1	2	SNP	0.5	C/G
C	84494	84494	1	2	SNP	0.5	C/T
C	84483	84483	1	2	SNP	0.5	C/T
C	84479	84479	1	2	SNP	0.5	C/T
A	84478	84478	1	2	SNP	0.5	A/G
A	84474	84474	1	2	SNP	0.5	A/T
A	84472	84472	1	2	SNP	0.5	A/G
A	84442	84442	1	2	SNP	0.5	A/C
C	84431	84431	1	2	SNP	0.5	C/T
A	84428	84428	1	2	SNP	0.5	A/G
C	84423	84423	1	2	SNP	0.5	C/T
A	84416	84416	1	2	SNP	0.5	A/C
A	84414	84414	1	2	SNP	0.5	A/T
A	84413	84413	1	2	SNP	0.5	A/G
C	84410	84410	1	2	SNP	0.5	C/T
C	84408	84408	1	2	SNP	0.5	C/G
A	84382	84382	1	2	SNP	0.5	A/C
G	84375	84375	1	2	SNP	0.5	G/T
A	84370	84370	1	2	SNP	0.5	A/T
A	84364	84364	1	2	SNP	0.5	A/G
A	84317	84317	1	2	SNP	0.5	A/C
C	84310	84310	1	2	SNP	0.5	C/T
A	84292	84292	1	2	SNP	0.5	A/G
A	84289	84289	1	2	SNP	0.5	A/C
A	84285	84285	1	2	SNP	0.5	A/G
A	84274	84274	1	2	SNP	0.5	A/C
G	84256	84256	1	2	SNP	0.5	G/T
A	84217	84217	1	2	SNP	0.5	A/C
C	84206	84206	1	2	SNP	0.5	C/G
C	84175	84175	1	2	SNP	0.5	C/T
C	84172	84172	1	2	SNP	0.5	C/G
C	84169	84169	1	2	SNP	0.5	C/T
A	84149	84149	1	2	SNP	0.5	A/C
A	84129	84129	1	2	SNP	0.5	A/T
G	84120	84120	1	2	SNP	0.5	G/T
A	84112	84112	1	2	SNP	0.5	A/C
A	84099	84099	1	2	SNP	0.5	A/C
A	84095	84095	1	2	SNP	0.5	A/C
A	84084	84084	1	2	SNP	0.5	A/G
A	84066	84066	1	2	SNP	0.5	A/C
A	84056	84056	1	2	SNP	0.5	A/G
C	84038	84038	1	2	SNP	0.5	C/T
G	84027	84027	1	2	SNP	0.5	G/T
G	83939	83939	1	2	SNP	0.5	G/T
A	83916	83916	1	2	SNP	0.5	A/C
C	83881	83881	1	2	SNP	0.5	C/T
A	83874	83874	1	2	SNP	0.5	A/G
C	83862	83862	1	2	SNP	0.5	C/T
A	83835	83835	1	2	SNP	0.5	A/G
A	83750	83750	1	2	SNP	0.5	A/T
G	83749	83749	1	2	SNP	0.5	G/T
C	83726	83726	1	2	SNP	0.5	C/T
A	83718	83718	1	2	SNP	0.5	A/C
C	83715	83715	1	2	SNP	0.5	C/T
A	83673	83673	1	2	SNP	0.5	A/G
G	83627	83627	1	2	SNP	0.5	G/T
A	83611	83611	1	2	SNP	0.5	A/C
C	83600	83600	1	2	SNP	0.5	C/T
C	83596	83596	1	2	SNP	0.5	C/G
G	83595	83595	1	2	SNP	0.5	G/T
C	83583	83583	1	2	SNP	0.5	C/T
C	83569	83569	1	2	SNP	0.5	C/T
G	83568	83568	1	2	SNP	0.5	G/T
A	83567	83567	1	2	SNP	0.5	A/T
G	83563	83563	1	2	SNP	0.5	G/T
A	83562	83562	1	2	SNP	0.5	A/G
A	83561	83561	1	2	SNP	0.5	A/T
A	83514	83514	1	2	SNP	0.5	A/G
C	83410	83410	1	2	SNP	0.5	C/T
A	83377	83377	1	2	SNP	0.5	A/G
A	83353	83353	1	2	SNP	0.5	A/G
C	83313	83313	1	2	SNP	0.5	C/G
G	83290	83290	1	2	SNP	0.5	G/T
C	83267	83267	1	2	SNP	0.5	C/G
C	83246	83246	1	2	SNP	0.5	C/T
A	83239	83239	1	2	SNP	0.5	A/C
C	83196	83196	1	2	SNP	0.5	C/T
C	83195	83195	1	2	SNP	0.5	C/T
G	83173	83173	1	2	SNP	0.5	G/T
C	83155	83155	1	2	SNP	0.5	C/G
A	83130	83130	1	2	SNP	0.5	A/T
G	83116	83116	1	2	SNP	0.5	G/T
A	83107	83107	1	2	SNP	0.5	A/T
C	83098	83098	1	2	SNP	0.5	C/T
C	83090	83090	1	2	SNP	0.5	C/G
C	83086	83086	1	2	SNP	0.5	C/G
C	83078	83078	1	2	SNP	0.5	C/T
A	83065	83065	1	2	SNP	0.5	A/G
A	83064	83064	1	2	SNP	0.5	A/G
A	83058	83058	1	2	SNP	0.5	A/C
A	83057	83057	1	2	SNP	0.5	A/C
C	83055	83055	1	2	SNP	0.5	C/T
C	83042	83042	1	2	SNP	0.5	C/T
A	83023	83023	1	2	SNP	0.5	A/G
A	83016	83016	1	2	SNP	0.5	A/T
G	83014	83014	1	2	SNP	0.5	G/T
A	83013	83013	1	2	SNP	0.5	A/T
A	82984	82984	1	2	SNP	0.5	A/T
A	82982	82982	1	2	SNP	0.5	A/G
A	82980	82980	1	2	SNP	0.5	A/G
G	82975	82975	1	2	SNP	0.5	G/T
A	82947	82947	1	2	SNP	0.5	A/T
C	82934	82934	1	2	SNP	0.5	C/T
C	82933	82933	1	2	SNP	0.5	C/T
A	82916	82916	1	2	SNP	0.5	A/C
C	82873	82873	1	2	SNP	0.5	C/T
G	82853	82853	1	2	SNP	0.5	G/T
C	82827	82827	1	2	SNP	0.5	C/G
C	82825	82825	1	2	SNP	0.5	C/T
G	82800	82800	1	2	SNP	0.5	G/T
A	82794	82794	1	2	SNP	0.5	A/C
A	82788	82788	1	2	SNP	0.5	A/G
A	82779	82779	1	2	SNP	0.5	A/T
G	82778	82778	1	2	SNP	0.5	G/T
C	82745	82745	1	2	SNP	0.5	C/G
C	82731	82731	1	2	SNP	0.5	C/G
C	82726	82726	1	2	SNP	0.5	C/T
G	82715	82715	1	2	SNP	0.5	G/T
A	82677	82677	1	2	SNP	0.5	A/G
C	82676	82676	1	2	SNP	0.5	C/T
C	82674	82674	1	2	SNP	0.5	C/T
C	82665	82665	1	2	SNP	0.5	C/T
A	82655	82655	1	2	SNP	0.5	A/C
C	82639	82639	1	2	SNP	0.5	C/T
A	82635	82635	1	2	SNP	0.5	A/G
A	82623	82623	1	2	SNP	0.5	A/G
A	82578	82578	1	2	SNP	0.5	A/G
C	82575	82575	1	2	SNP	0.5	C/T
A	82550	82550	1	2	SNP	0.5	A/G
C	82546	82546	1	2	SNP	0.5	C/T
C	82514	82514	1	2	SNP	0.5	C/T
C	82503	82503	1	2	SNP	0.5	C/G
A	82474	82474	1	2	SNP	0.5	A/G
A	82404	82404	1	2	SNP	0.5	A/T
C	82401	82401	1	2	SNP	0.5	C/T
A	82339	82339	1	2	SNP	0.5	A/G
C	82333	82333	1	2	SNP	0.5	C/T
G	82305	82305	1	2	SNP	0.5	G/T
C	82304	82304	1	2	SNP	0.5	C/T
A	82300	82300	1	2	SNP	0.5	A/G
A	82296	82296	1	2	SNP	0.5	A/G
A	82107	82107	1	2	SNP	0.5	A/T
A	82105	82105	1	2	SNP	0.5	A/T
A	82104	82104	1	2	SNP	0.5	A/G
A	82098	82098	1	2	SNP	0.5	A/T
C	82043	82043	1	2	SNP	0.5	C/T
C	82039	82039	1	2	SNP	0.5	C/T
A	82036	82036	1	2	SNP	0.5	A/C
C	82030	82030	1	2	SNP	0.5	C/T
C	82029	82029	1	2	SNP	0.5	C/T
C	81934	81934	1	2	SNP	0.5	C/T
A	81932	81932	1	2	SNP	0.5	A/C
C	81931	81931	1	2	SNP	0.5	C/T
A	81928	81928	1	2	SNP	0.5	A/C
C	81927	81927	1	2	SNP	0.5	C/T
A	81921	81921	1	2	SNP	0.5	A/G
A	81918	81918	1	2	SNP	0.5	A/G
G	81917	81917	1	2	SNP	0.5	G/T
G	81913	81913	1	2	SNP	0.5	G/T
A	81911	81911	1	2	SNP	0.5	A/G
A	81900	81900	1	2	SNP	0.5	A/G
A	81897	81897	1	2	SNP	0.5	A/G
G	81893	81893	1	2	SNP	0.5	G/T
C	81892	81892	1	2	SNP	0.5	C/T
A	81872	81872	1	2	SNP	0.5	A/T
A	81870	81870	1	2	SNP	0.5	A/T
A	81866	81866	1	2	SNP	0.5	A/T
C	81865	81865	1	2	SNP	0.5	C/T
C	81864	81864	1	2	SNP	0.5	C/G
C	81862	81862	1	2	SNP	0.5	C/T
A	81859	81859	1	2	SNP	0.5	A/G
C	81856	81856	1	2	SNP	0.5	C/T
A	81854	81854	1	2	SNP	0.5	A/G
A	81853	81853	1	2	SNP	0.5	A/T
C	81852	81852	1	2	SNP	0.5	C/T
A	81849	81849	1	2	SNP	0.5	A/T
A	81845	81845	1	2	SNP	0.5	A/T
C	81843	81843	1	2	SNP	0.5	C/T
A	81840	81840	1	2	SNP	0.5	A/C
G	81838	81838	1	2	SNP	0.5	G/T
C	81835	81835	1	2	SNP	0.5	C/T
G	81834	81834	1	2	SNP	0.5	G/T
A	81832	81832	1	2	SNP	0.5	A/T
A	81680	81680	1	2	SNP	0.5	A/G
C	81672	81672	1	2	SNP	0.5	C/G
A	81671	81671	1	2	SNP	0.5	A/C
C	81669	81669	1	2	SNP	0.5	C/T
G	81666	81666	1	2	SNP	0.5	G/T
C	81665	81665	1	2	SNP	0.5	C/G
A	81663	81663	1	2	SNP	0.5	A/T
A	81662	81662	1	2	SNP	0.5	A/C
C	81660	81660	1	2	SNP	0.5	C/T
C	81658	81658	1	2	SNP	0.5	C/T
A	81655	81655	1	2	SNP	0.5	A/T
A	81654	81654	1	2	SNP	0.5	A/C
C	81653	81653	1	2	SNP	0.5	C/T
C	81651	81651	1	2	SNP	0.5	C/T
C	81650	81650	1	2	SNP	0.5	C/T
A	81648	81648	1	2	SNP	0.5	A/T
A	81646	81646	1	2	SNP	0.5	A/T
A	81644	81644	1	2	SNP	0.5	A/G
C	81602	81602	1	2	SNP	0.5	C/T
C	81599	81599	1	2	SNP	0.5	C/T
G	81598	81598	1	2	SNP	0.5	G/T
C	81595	81595	1	2	SNP	0.5	C/T
C	81592	81592	1	2	SNP	0.5	C/T
C	81590	81590	1	2	SNP	0.5	C/T
A	81586	81586	1	2	SNP	0.5	A/G
A	81570	81570	1	2	SNP	0.5	A/T
C	81568	81568	1	2	SNP	0.5	C/T
C	81564	81564	1	2	SNP	0.5	C/T
C	81562	81562	1	2	SNP	0.5	C/T
A	81560	81560	1	2	SNP	0.5	A/C
G	81558	81558	1	2	SNP	0.5	G/T
C	81557	81557	1	2	SNP	0.5	C/T
C	81553	81553	1	2	SNP	0.5	C/T
C	81537	81537	1	2	SNP	0.5	C/T
A	81536	81536	1	2	SNP	0.5	A/C
C	81534	81534	1	2	SNP	0.5	C/T
C	81533	81533	1	2	SNP	0.5	C/G
A	81531	81531	1	2	SNP	0.5	A/T
C	81529	81529	1	2	SNP	0.5	C/T
C	81525	81525	1	2	SNP	0.5	C/T
A	81524	81524	1	2	SNP	0.5	A/T
C	81522	81522	1	2	SNP	0.5	C/T
A	81521	81521	1	2	SNP	0.5	A/T
A	81516	81516	1	2	SNP	0.5	A/G
A	81515	81515	1	2	SNP	0.5	A/T
C	81513	81513	1	2	SNP	0.5	C/T
C	81450	81450	1	2	SNP	0.5	C/T
C	81448	81448	1	2	SNP	0.5	C/T
C	81447	81447	1	2	SNP	0.5	C/T
C	81446	81446	1	2	SNP	0.5	C/T
C	81443	81443	1	2	SNP	0.5	C/T
C	81381	81381	1	2	SNP	0.5	C/T
A	81377	81377	1	2	SNP	0.5	A/G
G	81365	81365	1	2	SNP	0.5	G/T
C	81360	81360	1	2	SNP	0.5	C/T
A	81340	81340	1	2	SNP	0.5	A/C
C	81334	81334	1	2	SNP	0.5	C/T
A	81286	81286	1	2	SNP	0.5	A/G
G	81285	81285	1	2	SNP	0.5	G/T
C	81276	81276	1	2	SNP	0.5	C/T
G	81268	81268	1	2	SNP	0.5	G/T
G	81262	81262	1	2	SNP	0.5	G/T
A	81238	81238	1	2	SNP	0.5	A/C
G	81222	81222	1	2	SNP	0.5	G/T
C	81206	81206	1	2	SNP	0.5	C/G
C	81168	81168	1	2	SNP	0.5	C/G
C	81162	81162	1	2	SNP	0.5	C/T
C	81154	81154	1	2	SNP	0.5	C/T
G	81153	81153	1	2	SNP	0.5	G/T
A	81148	81148	1	2	SNP	0.5	A/C
A	81140	81140	1	2	SNP	0.5	A/C
A	81133	81133	1	2	SNP	0.5	A/C
C	81132	81132	1	2	SNP	0.5	C/G
G	81086	81086	1	2	SNP	0.5	G/T
C	81084	81084	1	2	SNP	0.5	C/T
C	81074	81074	1	2	SNP	0.5	C/T
C	81061	81061	1	2	SNP	0.5	C/T
C	81058	81058	1	2	SNP	0.5	C/T
C	81039	81039	1	2	SNP	0.5	C/T
A	81031	81031	1	2	SNP	0.5	A/G
C	80992	80992	1	2	SNP	0.5	C/T
A	80967	80967	1	2	SNP	0.5	A/G
C	80959	80959	1	2	SNP	0.5	C/T
C	80941	80941	1	2	SNP	0.5	C/T
G	80933	80933	1	2	SNP	0.5	G/T
A	80885	80885	1	2	SNP	0.5	A/C
A	80884	80884	1	2	SNP	0.5	A/C
A	80866	80866	1	2	SNP	0.5	A/C
A	80864	80864	1	2	SNP	0.5	A/G
A	80855	80855	1	2	SNP	0.5	A/G
C	80824	80824	1	2	SNP	0.5	C/T
A	80817	80817	1	2	SNP	0.5	A/G
C	80774	80774	1	2	SNP	0.5	C/T
A	80769	80769	1	2	SNP	0.5	A/G
G	80757	80757	1	2	SNP	0.5	G/T
C	80754	80754	1	2	SNP	0.5	C/T
C	80749	80749	1	2	SNP	0.5	C/G
A	80711	80711	1	2	SNP	0.5	A/G
A	80688	80688	1	2	SNP	0.5	A/C
C	80687	80687	1	2	SNP	0.5	C/G
A	80617	80617	1	2	SNP	0.5	A/G
A	80615	80615	1	2	SNP	0.5	A/T
G	80604	80604	1	2	SNP	0.5	G/T
G	80593	80593	1	2	SNP	0.5	G/T
A	80569	80569	1	2	SNP	0.5	A/G
G	80567	80567	1	2	SNP	0.5	G/T
A	80553	80553	1	2	SNP	0.5	A/C
A	80513	80513	1	2	SNP	0.5	A/G
C	80506	80506	1	2	SNP	0.5	C/G
A	80505	80505	1	2	SNP	0.5	A/C
C	80497	80497	1	2	SNP	0.5	C/G
A	80490	80490	1	2	SNP	0.5	A/C
C	80486	80486	1	2	SNP	0.5	C/T
C	80484	80484	1	2	SNP	0.5	C/G
C	80479	80479	1	2	SNP	0.5	C/G
C	80405	80405	1	2	SNP	0.5	C/T
G	80394	80394	1	2	SNP	0.5	G/T
C	80390	80390	1	2	SNP	0.5	C/T
G	80363	80363	1	2	SNP	0.5	G/T
C	80326	80326	1	2	SNP	0.5	C/G
A	80235	80235	1	2	SNP	0.5	A/G
A	80217	80217	1	2	SNP	0.5	A/G
C	80174	80174	1	2	SNP	0.5	C/G
A	80145	80145	1	2	SNP	0.5	A/G
A	80130	80130	1	2	SNP	0.5	A/G
A	80109	80109	1	2	SNP	0.5	A/G
G	80092	80092	1	2	SNP	0.5	G/T
C	80069	80069	1	2	SNP	0.5	C/T
C	80056	80056	1	2	SNP	0.5	C/T
G	80051	80051	1	2	SNP	0.5	G/T
A	80048	80048	1	2	SNP	0.5	A/C
C	80000	80000	1	2	SNP	0.5	C/T
C	79990	79990	1	2	SNP	0.5	C/T
A	79957	79957	1	2	SNP	0.5	A/C
G	79938	79938	1	2	SNP	0.5	G/T
C	79929	79929	1	2	SNP	0.5	C/T
A	79927	79927	1	2	SNP	0.5	A/G
C	79920	79920	1	2	SNP	0.5	C/G
G	79907	79907	1	2	SNP	0.5	G/T
C	79903	79903	1	2	SNP	0.5	C/T
A	79893	79893	1	2	SNP	0.5	A/G
C	79844	79844	1	2	SNP	0.5	C/T
G	79832	79832	1	2	SNP	0.5	G/T
A	79751	79751	1	2	SNP	0.5	A/G
G	79743	79743	1	2	SNP	0.5	G/T
A	79707	79707	1	2	SNP	0.5	A/C
A	79704	79704	1	2	SNP	0.5	A/C
A	79667	79667	1	2	SNP	0.5	A/G
G	79639	79639	1	2	SNP	0.5	G/T
C	79597	79597	1	2	SNP	0.5	C/T
G	79576	79576	1	2	SNP	0.5	G/T
A	79566	79566	1	2	SNP	0.5	A/T
A	79549	79549	1	2	SNP	0.5	A/G
G	79539	79539	1	2	SNP	0.5	G/T
A	79522	79522	1	2	SNP	0.5	A/G
A	79521	79521	1	2	SNP	0.5	A/G
C	79507	79507	1	2	SNP	0.5	C/T
A	79500	79500	1	2	SNP	0.5	A/G
G	79491	79491	1	2	SNP	0.5	G/T
C	79485	79485	1	2	SNP	0.5	C/T
A	79412	79412	1	2	SNP	0.5	A/G
A	79402	79402	1	2	SNP	0.5	A/G
C	79380	79380	1	2	SNP	0.5	C/T
G	79373	79373	1	2	SNP	0.5	G/T
A	79354	79354	1	2	SNP	0.5	A/G
G	79347	79347	1	2	SNP	0.5	G/T
G	79344	79344	1	2	SNP	0.5	G/T
C	79335	79335	1	2	SNP	0.5	C/T
A	79326	79326	1	2	SNP	0.5	A/G
A	79323	79323	1	2	SNP	0.5	A/G
G	79322	79322	1	2	SNP	0.5	G/T
C	79317	79317	1	2	SNP	0.5	C/T
A	79201	79201	1	2	SNP	0.5	A/C
C	79167	79167	1	2	SNP	0.5	C/T
C	79148	79148	1	2	SNP	0.5	C/T
G	79119	79119	1	2	SNP	0.5	G/T
G	79056	79056	1	2	SNP	0.5	G/T
C	79017	79017	1	2	SNP	0.5	C/T
G	79014	79014	1	2	SNP	0.5	G/T
A	79008	79008	1	2	SNP	0.5	A/G
C	79002	79002	1	2	SNP	0.5	C/T
A	78879	78879	1	2	SNP	0.5	A/G
C	78822	78822	1	2	SNP	0.5	C/T
C	78819	78819	1	2	SNP	0.5	C/T
A	78810	78810	1	2	SNP	0.5	A/G
G	78771	78771	1	2	SNP	0.5	G/T
C	78705	78705	1	2	SNP	0.5	C/T
C	78696	78696	1	2	SNP	0.5	C/T
G	78515	78515	1	2	SNP	0.5	G/T
A	78505	78505	1	2	SNP	0.5	A/G
A	78504	78504	1	2	SNP	0.5	A/G
G	78503	78503	1	2	SNP	0.5	G/T
G	78502	78502	1	2	SNP	0.5	G/T
A	78494	78494	1	2	SNP	0.5	A/T
C	78492	78492	1	2	SNP	0.5	C/G
A	78490	78490	1	2	SNP	0.5	A/G
A	78488	78488	1	2	SNP	0.5	A/C
A	78487	78487	1	2	SNP	0.5	A/C
C	78442	78442	1	2	SNP	0.5	C/T
C	78440	78440	1	2	SNP	0.5	C/T
A	78439	78439	1	2	SNP	0.5	A/T
C	78435	78435	1	2	SNP	0.5	C/T
C	78432	78432	1	2	SNP	0.5	C/T
A	78413	78413	1	2	SNP	0.5	A/G
A	78411	78411	1	2	SNP	0.5	A/T
C	78410	78410	1	2	SNP	0.5	C/T
C	78409	78409	1	2	SNP	0.5	C/T
C	78405	78405	1	2	SNP	0.5	C/G
A	78404	78404	1	2	SNP	0.5	A/C
A	78403	78403	1	2	SNP	0.5	A/T
A	78402	78402	1	2	SNP	0.5	A/G
A	78393	78393	1	2	SNP	0.5	A/C
C	78363	78363	1	2	SNP	0.5	C/G
C	78359	78359	1	2	SNP	0.5	C/T
C	78353	78353	1	2	SNP	0.5	C/T
A	78333	78333	1	2	SNP	0.5	A/G
A	78319	78319	1	2	SNP	0.5	A/G
A	78308	78308	1	2	SNP	0.5	A/C
A	78238	78238	1	2	SNP	0.5	A/G
C	78196	78196	1	2	SNP	0.5	C/T
C	78194	78194	1	2	SNP	0.5	C/G
G	78156	78156	1	2	SNP	0.5	G/T
G	78149	78149	1	2	SNP	0.5	G/T
C	78118	78118	1	2	SNP	0.5	C/T
A	78099	78099	1	2	SNP	0.5	A/T
A	78098	78098	1	2	SNP	0.5	A/C
G	78054	78054	1	2	SNP	0.5	G/T
A	78021	78021	1	2	SNP	0.5	A/C
C	78008	78008	1	2	SNP	0.5	C/T
A	77953	77953	1	2	SNP	0.5	A/C
A	77945	77945	1	2	SNP	0.5	A/C
G	77929	77929	1	2	SNP	0.5	G/T
G	77914	77914	1	2	SNP	0.5	G/T
C	77907	77907	1	2	SNP	0.5	C/T
A	77855	77855	1	2	SNP	0.5	A/G
A	77848	77848	1	2	SNP	0.5	A/G
G	77847	77847	1	2	SNP	0.5	G/T
G	77846	77846	1	2	SNP	0.5	G/T
C	77826	77826	1	2	SNP	0.5	C/T
C	77817	77817	1	2	SNP	0.5	C/T
A	77805	77805	1	2	SNP	0.5	A/G
A	77784	77784	1	2	SNP	0.5	A/C
A	77737	77737	1	2	SNP	0.5	A/G
G	77732	77732	1	2	SNP	0.5	G/T
C	77731	77731	1	2	SNP	0.5	C/T
C	77718	77718	1	2	SNP	0.5	C/T
G	77714	77714	1	2	SNP	0.5	G/T
A	77692	77692	1	2	SNP	0.5	A/G
A	77605	77605	1	2	SNP	0.5	A/T
C	77557	77557	1	2	SNP	0.5	C/T
C	77501	77501	1	2	SNP	0.5	C/G
A	77464	77464	1	2	SNP	0.5	A/G
A	77404	77404	1	2	SNP	0.5	A/G
C	77365	77365	1	2	SNP	0.5	C/T
G	77347	77347	1	2	SNP	0.5	G/T
C	77320	77320	1	2	SNP	0.5	C/G
A	77212	77212	1	2	SNP	0.5	A/G
C	77206	77206	1	2	SNP	0.5	C/T
C	77197	77197	1	2	SNP	0.5	C/T
G	77146	77146	1	2	SNP	0.5	G/T
C	77107	77107	1	2	SNP	0.5	C/T
A	77018	77018	1	2	SNP	0.5	A/G
G	76951	76951	1	2	SNP	0.5	G/T
G	76949	76949	1	2	SNP	0.5	G/T
C	76932	76932	1	2	SNP	0.5	C/G
G	76928	76928	1	2	SNP	0.5	G/T
G	76918	76918	1	2	SNP	0.5	G/T
A	76904	76904	1	2	SNP	0.5	A/G
A	76890	76890	1	2	SNP	0.5	A/G
A	76889	76889	1	2	SNP	0.5	A/G
A	76870	76870	1	2	SNP	0.5	A/T
C	76856	76856	1	2	SNP	0.5	C/T
C	76853	76853	1	2	SNP	0.5	C/T
C	76850	76850	1	2	SNP	0.5	C/T
C	76849	76849	1	2	SNP	0.5	C/G
A	76833	76833	1	2	SNP	0.5	A/G
A	76786	76786	1	2	SNP	0.5	A/G
C	76782	76782	1	2	SNP	0.5	C/T
C	76749	76749	1	2	SNP	0.5	C/G
G	76733	76733	1	2	SNP	0.5	G/T
C	76728	76728	1	2	SNP	0.5	C/G
G	76718	76718	1	2	SNP	0.5	G/T
C	76713	76713	1	2	SNP	0.5	C/T
A	76690	76690	1	2	SNP	0.5	A/C
C	76641	76641	1	2	SNP	0.5	C/T
A	76640	76640	1	2	SNP	0.5	A/T
A	76588	76588	1	2	SNP	0.5	A/T
A	76587	76587	1	2	SNP	0.5	A/T
C	76526	76526	1	2	SNP	0.5	C/G
C	76525	76525	1	2	SNP	0.5	C/T
C	76518	76518	1	2	SNP	0.5	C/T
C	76500	76500	1	2	SNP	0.5	C/T
C	76497	76497	1	2	SNP	0.5	C/T
C	76496	76496	1	2	SNP	0.5	C/T
C	76493	76493	1	2	SNP	0.5	C/T
A	76492	76492	1	2	SNP	0.5	A/T
A	76491	76491	1	2	SNP	0.5	A/T
A	76490	76490	1	2	SNP	0.5	A/T
A	76477	76477	1	2	SNP	0.5	A/C
A	76474	76474	1	2	SNP	0.5	A/T
C	76472	76472	1	2	SNP	0.5	C/T
C	76471	76471	1	2	SNP	0.5	C/T
A	76469	76469	1	2	SNP	0.5	A/T
A	76466	76466	1	2	SNP	0.5	A/T
G	76464	76464	1	2	SNP	0.5	G/T
C	76463	76463	1	2	SNP	0.5	C/G
A	76462	76462	1	2	SNP	0.5	A/C
A	76419	76419	1	2	SNP	0.5	A/G
A	76400	76400	1	2	SNP	0.5	A/C
A	76348	76348	1	2	SNP	0.5	A/G
C	76347	76347	1	2	SNP	0.5	C/T
A	76335	76335	1	2	SNP	0.5	A/G
A	76319	76319	1	2	SNP	0.5	A/G
A	76317	76317	1	2	SNP	0.5	A/C
G	76292	76292	1	2	SNP	0.5	G/T
G	76256	76256	1	2	SNP	0.5	G/T
A	76150	76150	1	2	SNP	0.5	A/G
A	76147	76147	1	2	SNP	0.5	A/G
A	76116	76116	1	2	SNP	0.5	A/G
C	76060	76060	1	2	SNP	0.5	C/T
A	76038	76038	1	2	SNP	0.5	A/T
A	75954	75954	1	2	SNP	0.5	A/C
C	75832	75832	1	2	SNP	0.5	C/T
A	75802	75802	1	2	SNP	0.5	A/T
A	75801	75801	1	2	SNP	0.5	A/T
A	75777	75777	1	2	SNP	0.5	A/G
A	75639	75639	1	2	SNP	0.5	A/C
C	75638	75638	1	2	SNP	0.5	C/T
A	75636	75636	1	2	SNP	0.5	A/C
A	75609	75609	1	2	SNP	0.5	A/T
G	75597	75597	1	2	SNP	0.5	G/T
C	75447	75447	1	2	SNP	0.5	C/T
A	75418	75418	1	2	SNP	0.5	A/C
A	75367	75367	1	2	SNP	0.5	A/G
G	75358	75358	1	2	SNP	0.5	G/T
A	75353	75353	1	2	SNP	0.5	A/G
C	75339	75339	1	2	SNP	0.5	C/T
A	75338	75338	1	2	SNP	0.5	A/G
C	75337	75337	1	2	SNP	0.5	C/T
C	75335	75335	1	2	SNP	0.5	C/T
A	75334	75334	1	2	SNP	0.5	A/T
G	75332	75332	1	2	SNP	0.5	G/T
A	75327	75327	1	2	SNP	0.5	A/G
C	75326	75326	1	2	SNP	0.5	C/G
G	75325	75325	1	2	SNP	0.5	G/T
A	75300	75300	1	2	SNP	0.5	A/G
C	75280	75280	1	2	SNP	0.5	C/T
A	75279	75279	1	2	SNP	0.5	A/G
C	75277	75277	1	2	SNP	0.5	C/T
A	75276	75276	1	2	SNP	0.5	A/G
A	75179	75179	1	2	SNP	0.5	A/G
A	75098	75098	1	2	SNP	0.5	A/G
A	75062	75062	1	2	SNP	0.5	A/G
G	75020	75020	1	2	SNP	0.5	G/T
G	74954	74954	1	2	SNP	0.5	G/T
C	74931	74931	1	2	SNP	0.5	C/G
A	74921	74921	1	2	SNP	0.5	A/G
C	74897	74897	1	2	SNP	0.5	C/T
C	74855	74855	1	2	SNP	0.5	C/T
G	74810	74810	1	2	SNP	0.5	G/T
C	74792	74792	1	2	SNP	0.5	C/T
A	74756	74756	1	2	SNP	0.5	A/G
A	74744	74744	1	2	SNP	0.5	A/C
A	74729	74729	1	2	SNP	0.5	A/G
C	74705	74705	1	2	SNP	0.5	C/G
A	74636	74636	1	2	SNP	0.5	A/T
A	74625	74625	1	2	SNP	0.5	A/G
A	74618	74618	1	2	SNP	0.5	A/G
C	74612	74612	1	2	SNP	0.5	C/T
A	74588	74588	1	2	SNP	0.5	A/G
G	74564	74564	1	2	SNP	0.5	G/T
C	74471	74471	1	2	SNP	0.5	C/T
G	74420	74420	1	2	SNP	0.5	G/T
A	74417	74417	1	2	SNP	0.5	A/G
C	74396	74396	1	2	SNP	0.5	C/T
A	74342	74342	1	2	SNP	0.5	A/G
A	74337	74337	1	2	SNP	0.5	A/G
C	74315	74315	1	2	SNP	0.5	C/T
C	74306	74306	1	2	SNP	0.5	C/G
C	74273	74273	1	2	SNP	0.5	C/T
A	74261	74261	1	2	SNP	0.5	A/G
G	74246	74246	1	2	SNP	0.5	G/T
A	74234	74234	1	2	SNP	0.5	A/G
C	74207	74207	1	2	SNP	0.5	C/T
A	74198	74198	1	2	SNP	0.5	A/G
A	74123	74123	1	2	SNP	0.5	A/T
A	74119	74119	1	2	SNP	0.5	A/C
C	74114	74114	1	2	SNP	0.5	C/T
A	74075	74075	1	2	SNP	0.5	A/C
C	73886	73886	1	2	SNP	0.5	C/T
A	73865	73865	1	2	SNP	0.5	A/G
G	73848	73848	1	2	SNP	0.5	G/T
C	73842	73842	1	2	SNP	0.5	C/T
C	73794	73794	1	2	SNP	0.5	C/T
A	73751	73751	1	2	SNP	0.5	A/G
G	73689	73689	1	2	SNP	0.5	G/T
A	73688	73688	1	2	SNP	0.5	A/T
C	73687	73687	1	2	SNP	0.5	C/T
A	73667	73667	1	2	SNP	0.5	A/G
C	73666	73666	1	2	SNP	0.5	C/G
A	73664	73664	1	2	SNP	0.5	A/G
G	73632	73632	1	2	SNP	0.5	G/T
A	73631	73631	1	2	SNP	0.5	A/T
A	73630	73630	1	2	SNP	0.5	A/T
A	73629	73629	1	2	SNP	0.5	A/T
A	73627	73627	1	2	SNP	0.5	A/G
C	73608	73608	1	2	SNP	0.5	C/T
C	73571	73571	1	2	SNP	0.5	C/G
A	73570	73570	1	2	SNP	0.5	A/G
G	73569	73569	1	2	SNP	0.5	G/T
A	73487	73487	1	2	SNP	0.5	A/G
A	73486	73486	1	2	SNP	0.5	A/T
C	73480	73480	1	2	SNP	0.5	C/G
A	73466	73466	1	2	SNP	0.5	A/G
A	73451	73451	1	2	SNP	0.5	A/G
A	73448	73448	1	2	SNP	0.5	A/T
C	73443	73443	1	2	SNP	0.5	C/G
G	73435	73435	1	2	SNP	0.5	G/T
C	73420	73420	1	2	SNP	0.5	C/T
C	73419	73419	1	2	SNP	0.5	C/G
A	73409	73409	1	2	SNP	0.5	A/G
C	73392	73392	1	2	SNP	0.5	C/T
A	73390	73390	1	2	SNP	0.5	A/T
A	73389	73389	1	2	SNP	0.5	A/T
A	73386	73386	1	2	SNP	0.5	A/C
C	73384	73384	1	2	SNP	0.5	C/T
A	73380	73380	1	2	SNP	0.5	A/T
A	73379	73379	1	2	SNP	0.5	A/G
A	73370	73370	1	2	SNP	0.5	A/G
A	73369	73369	1	2	SNP	0.5	A/G
C	73359	73359	1	2	SNP	0.5	C/G
A	73357	73357	1	2	SNP	0.5	A/T
C	73348	73348	1	2	SNP	0.5	C/G
A	73346	73346	1	2	SNP	0.5	A/T
G	73342	73342	1	2	SNP	0.5	G/T
A	73337	73337	1	2	SNP	0.5	A/T
C	73334	73334	1	2	SNP	0.5	C/T
C	73331	73331	1	2	SNP	0.5	C/T
C	73309	73309	1	2	SNP	0.5	C/T
C	73308	73308	1	2	SNP	0.5	C/T
A	73307	73307	1	2	SNP	0.5	A/G
G	73304	73304	1	2	SNP	0.5	G/T
C	73303	73303	1	2	SNP	0.5	C/T
A	73301	73301	1	2	SNP	0.5	A/G
C	73299	73299	1	2	SNP	0.5	C/T
A	73298	73298	1	2	SNP	0.5	A/G
G	73295	73295	1	2	SNP	0.5	G/T
C	73294	73294	1	2	SNP	0.5	C/T
C	73293	73293	1	2	SNP	0.5	C/T
A	73292	73292	1	2	SNP	0.5	A/G
A	73291	73291	1	2	SNP	0.5	A/C
C	73290	73290	1	2	SNP	0.5	C/T
C	73289	73289	1	2	SNP	0.5	C/G
A	73286	73286	1	2	SNP	0.5	A/G
C	73284	73284	1	2	SNP	0.5	C/T
A	73282	73282	1	2	SNP	0.5	A/T
A	73281	73281	1	2	SNP	0.5	A/T
C	73276	73276	1	2	SNP	0.5	C/T
A	73274	73274	1	2	SNP	0.5	A/C
A	73268	73268	1	2	SNP	0.5	A/C
C	73265	73265	1	2	SNP	0.5	C/G
A	73264	73264	1	2	SNP	0.5	A/T
C	73263	73263	1	2	SNP	0.5	C/T
C	73261	73261	1	2	SNP	0.5	C/G
A	73191	73191	1	2	SNP	0.5	A/C
A	73190	73190	1	2	SNP	0.5	A/G
A	73189	73189	1	2	SNP	0.5	A/G
C	73187	73187	1	2	SNP	0.5	C/T
G	73183	73183	1	2	SNP	0.5	G/T
C	73182	73182	1	2	SNP	0.5	C/T
C	73178	73178	1	2	SNP	0.5	C/T
A	72737	72737	1	2	SNP	0.5	A/G
A	72736	72736	1	2	SNP	0.5	A/T
A	72730	72730	1	2	SNP	0.5	A/G
A	72729	72729	1	2	SNP	0.5	A/C
A	72726	72726	1	2	SNP	0.5	A/T
C	72725	72725	1	2	SNP	0.5	C/T
C	72724	72724	1	2	SNP	0.5	C/T
A	72723	72723	1	2	SNP	0.5	A/C
C	72720	72720	1	2	SNP	0.5	C/T
C	72719	72719	1	2	SNP	0.5	C/T
A	72717	72717	1	2	SNP	0.5	A/T
A	72500	72500	1	2	SNP	0.5	A/T
C	72495	72495	1	2	SNP	0.5	C/T
A	72493	72493	1	2	SNP	0.5	A/G
G	72492	72492	1	2	SNP	0.5	G/T
C	72491	72491	1	2	SNP	0.5	C/T
G	72490	72490	1	2	SNP	0.5	G/T
G	72489	72489	1	2	SNP	0.5	G/T
C	72485	72485	1	2	SNP	0.5	C/G
A	72484	72484	1	2	SNP	0.5	A/C
C	72482	72482	1	2	SNP	0.5	C/G
C	72481	72481	1	2	SNP	0.5	C/T
C	72480	72480	1	2	SNP	0.5	C/G
A	72477	72477	1	2	SNP	0.5	A/T
C	72471	72471	1	2	SNP	0.5	C/G
G	72470	72470	1	2	SNP	0.5	G/T
A	72469	72469	1	2	SNP	0.5	A/G
C	72464	72464	1	2	SNP	0.5	C/T
A	72462	72462	1	2	SNP	0.5	A/G
C	72460	72460	1	2	SNP	0.5	C/G
C	72459	72459	1	2	SNP	0.5	C/G
A	72454	72454	1	2	SNP	0.5	A/T
G	72453	72453	1	2	SNP	0.5	G/T
C	72452	72452	1	2	SNP	0.5	C/T
C	72451	72451	1	2	SNP	0.5	C/G
C	72445	72445	1	2	SNP	0.5	C/T
C	72444	72444	1	2	SNP	0.5	C/G
A	72443	72443	1	2	SNP	0.5	A/G
A	72438	72438	1	2	SNP	0.5	A/G
C	72433	72433	1	2	SNP	0.5	C/T
C	72427	72427	1	2	SNP	0.5	C/T
G	72426	72426	1	2	SNP	0.5	G/T
A	72423	72423	1	2	SNP	0.5	A/G
G	72422	72422	1	2	SNP	0.5	G/T
A	72420	72420	1	2	SNP	0.5	A/G
A	72418	72418	1	2	SNP	0.5	A/G
C	72416	72416	1	2	SNP	0.5	C/T
C	72412	72412	1	2	SNP	0.5	C/T
A	72411	72411	1	2	SNP	0.5	A/T
C	72408	72408	1	2	SNP	0.5	C/G
A	72403	72403	1	2	SNP	0.5	A/G
A	72399	72399	1	2	SNP	0.5	A/C
C	72398	72398	1	2	SNP	0.5	C/G
C	72397	72397	1	2	SNP	0.5	C/T
C	72394	72394	1	2	SNP	0.5	C/T
A	72393	72393	1	2	SNP	0.5	A/C
A	72392	72392	1	2	SNP	0.5	A/G
A	72387	72387	1	2	SNP	0.5	A/G
G	72375	72375	1	2	SNP	0.5	G/T
A	72372	72372	1	2	SNP	0.5	A/C
A	72369	72369	1	2	SNP	0.5	A/C
A	72368	72368	1	2	SNP	0.5	A/G
G	72366	72366	1	2	SNP	0.5	G/T
G	72365	72365	1	2	SNP	0.5	G/T
A	72364	72364	1	2	SNP	0.5	A/T
A	72363	72363	1	2	SNP	0.5	A/G
C	72360	72360	1	2	SNP	0.5	C/G
C	72359	72359	1	2	SNP	0.5	C/G
G	72355	72355	1	2	SNP	0.5	G/T
A	72343	72343	1	2	SNP	0.5	A/G
G	72342	72342	1	2	SNP	0.5	G/T
G	72340	72340	1	2	SNP	0.5	G/T
C	72338	72338	1	2	SNP	0.5	C/G
G	72336	72336	1	2	SNP	0.5	G/T
C	72335	72335	1	2	SNP	0.5	C/T
C	72333	72333	1	2	SNP	0.5	C/T
A	72330	72330	1	2	SNP	0.5	A/T
C	72329	72329	1	2	SNP	0.5	C/T
A	72328	72328	1	2	SNP	0.5	A/C
A	72327	72327	1	2	SNP	0.5	A/C
A	72323	72323	1	2	SNP	0.5	A/G
A	72318	72318	1	2	SNP	0.5	A/T
A	72313	72313	1	2	SNP	0.5	A/C
C	72301	72301	1	2	SNP	0.5	C/T
C	72297	72297	1	2	SNP	0.5	C/T
A	72293	72293	1	2	SNP	0.5	A/C
A	72292	72292	1	2	SNP	0.5	A/C
G	72291	72291	1	2	SNP	0.5	G/T
A	72290	72290	1	2	SNP	0.5	A/G
G	72288	72288	1	2	SNP	0.5	G/T
G	72286	72286	1	2	SNP	0.5	G/T
A	72283	72283	1	2	SNP	0.5	A/C
G	72282	72282	1	2	SNP	0.5	G/T
A	72276	72276	1	2	SNP	0.5	A/G
A	72274	72274	1	2	SNP	0.5	A/G
G	72270	72270	1	2	SNP	0.5	G/T
A	72267	72267	1	2	SNP	0.5	A/C
C	72266	72266	1	2	SNP	0.5	C/G
G	72263	72263	1	2	SNP	0.5	G/T
A	72257	72257	1	2	SNP	0.5	A/G
C	72256	72256	1	2	SNP	0.5	C/T
C	72255	72255	1	2	SNP	0.5	C/G
C	72253	72253	1	2	SNP	0.5	C/G
A	72252	72252	1	2	SNP	0.5	A/G
G	72251	72251	1	2	SNP	0.5	G/T
A	72250	72250	1	2	SNP	0.5	A/G
C	72249	72249	1	2	SNP	0.5	C/G
C	72243	72243	1	2	SNP	0.5	C/T
G	72241	72241	1	2	SNP	0.5	G/T
A	72239	72239	1	2	SNP	0.5	A/C
A	72238	72238	1	2	SNP	0.5	A/C
A	72237	72237	1	2	SNP	0.5	A/C
G	72236	72236	1	2	SNP	0.5	G/T
A	72235	72235	1	2	SNP	0.5	A/T
A	72231	72231	1	2	SNP	0.5	A/T
A	72230	72230	1	2	SNP	0.5	A/G
A	72229	72229	1	2	SNP	0.5	A/C
C	72226	72226	1	2	SNP	0.5	C/T
A	72224	72224	1	2	SNP	0.5	A/T
A	72223	72223	1	2	SNP	0.5	A/G
A	72222	72222	1	2	SNP	0.5	A/G
A	72221	72221	1	2	SNP	0.5	A/G
A	72220	72220	1	2	SNP	0.5	A/G
A	72219	72219	1	2	SNP	0.5	A/T
A	72218	72218	1	2	SNP	0.5	A/T
C	72217	72217	1	2	SNP	0.5	C/G
A	72215	72215	1	2	SNP	0.5	A/G
C	72214	72214	1	2	SNP	0.5	C/T
C	72212	72212	1	2	SNP	0.5	C/T
A	72208	72208	1	2	SNP	0.5	A/G
C	72207	72207	1	2	SNP	0.5	C/T
C	72206	72206	1	2	SNP	0.5	C/G
A	72203	72203	1	2	SNP	0.5	A/C
C	72201	72201	1	2	SNP	0.5	C/G
G	72200	72200	1	2	SNP	0.5	G/T
A	72199	72199	1	2	SNP	0.5	A/G
A	72197	72197	1	2	SNP	0.5	A/G
C	72196	72196	1	2	SNP	0.5	C/G
C	72195	72195	1	2	SNP	0.5	C/T
C	72194	72194	1	2	SNP	0.5	C/T
C	72193	72193	1	2	SNP	0.5	C/T
A	72192	72192	1	2	SNP	0.5	A/C
A	72188	72188	1	2	SNP	0.5	A/T
A	72184	72184	1	2	SNP	0.5	A/C
C	72182	72182	1	2	SNP	0.5	C/T
C	72181	72181	1	2	SNP	0.5	C/G
G	72180	72180	1	2	SNP	0.5	G/T
A	72178	72178	1	2	SNP	0.5	A/T
A	72177	72177	1	2	SNP	0.5	A/G
C	72176	72176	1	2	SNP	0.5	C/G
G	72175	72175	1	2	SNP	0.5	G/T
A	72170	72170	1	2	SNP	0.5	A/G
A	72169	72169	1	2	SNP	0.5	A/G
C	72168	72168	1	2	SNP	0.5	C/T
A	72167	72167	1	2	SNP	0.5	A/G
A	72166	72166	1	2	SNP	0.5	A/G
A	72164	72164	1	2	SNP	0.5	A/C
G	72162	72162	1	2	SNP	0.5	G/T
A	72158	72158	1	2	SNP	0.5	A/G
A	72156	72156	1	2	SNP	0.5	A/C
C	72155	72155	1	2	SNP	0.5	C/T
A	72152	72152	1	2	SNP	0.5	A/T
C	72150	72150	1	2	SNP	0.5	C/T
C	72149	72149	1	2	SNP	0.5	C/G
A	72146	72146	1	2	SNP	0.5	A/T
C	72145	72145	1	2	SNP	0.5	C/G
C	72141	72141	1	2	SNP	0.5	C/T
C	72140	72140	1	2	SNP	0.5	C/T
C	72139	72139	1	2	SNP	0.5	C/G
A	72132	72132	1	2	SNP	0.5	A/C
C	72131	72131	1	2	SNP	0.5	C/T
C	72128	72128	1	2	SNP	0.5	C/G
C	72120	72120	1	2	SNP	0.5	C/G
C	72119	72119	1	2	SNP	0.5	C/G
C	72115	72115	1	2	SNP	0.5	C/G
G	72111	72111	1	2	SNP	0.5	G/T
G	72107	72107	1	2	SNP	0.5	G/T
A	72106	72106	1	2	SNP	0.5	A/C
G	72101	72101	1	2	SNP	0.5	G/T
G	72100	72100	1	2	SNP	0.5	G/T
C	72099	72099	1	2	SNP	0.5	C/G
C	72097	72097	1	2	SNP	0.5	C/T
A	72095	72095	1	2	SNP	0.5	A/G
A	72090	72090	1	2	SNP	0.5	A/T
C	72087	72087	1	2	SNP	0.5	C/G
A	72086	72086	1	2	SNP	0.5	A/G
A	72074	72074	1	2	SNP	0.5	A/C
C	72073	72073	1	2	SNP	0.5	C/T
C	72072	72072	1	2	SNP	0.5	C/T
A	72067	72067	1	2	SNP	0.5	A/G
A	72053	72053	1	2	SNP	0.5	A/G
A	72049	72049	1	2	SNP	0.5	A/T
A	72019	72019	1	2	SNP	0.5	A/C
A	72015	72015	1	2	SNP	0.5	A/T
A	72014	72014	1	2	SNP	0.5	A/G
A	72011	72011	1	2	SNP	0.5	A/G
A	72010	72010	1	2	SNP	0.5	A/C
C	72009	72009	1	2	SNP	0.5	C/T
A	72007	72007	1	2	SNP	0.5	A/T
A	72005	72005	1	2	SNP	0.5	A/G
C	72004	72004	1	2	SNP	0.5	C/T
A	72003	72003	1	2	SNP	0.5	A/G
C	72002	72002	1	2	SNP	0.5	C/G
C	72000	72000	1	2	SNP	0.5	C/T
A	71967	71967	1	2	SNP	0.5	A/C
G	71965	71965	1	2	SNP	0.5	G/T
A	71957	71957	1	2	SNP	0.5	A/T
A	71936	71936	1	2	SNP	0.5	A/C
G	71934	71934	1	2	SNP	0.5	G/T
C	71933	71933	1	2	SNP	0.5	C/T
C	71929	71929	1	2	SNP	0.5	C/T
G	71896	71896	1	2	SNP	0.5	G/T
G	71892	71892	1	2	SNP	0.5	G/T
C	71883	71883	1	2	SNP	0.5	C/T
C	71876	71876	1	2	SNP	0.5	C/G
C	71709	71709	1	2	SNP	0.5	C/T
G	71634	71634	1	2	SNP	0.5	G/T
A	71569	71569	1	2	SNP	0.5	A/C
C	71564	71564	1	2	SNP	0.5	C/T
C	71533	71533	1	2	SNP	0.5	C/G
A	71500	71500	1	2	SNP	0.5	A/C
C	71499	71499	1	2	SNP	0.5	C/T
A	71497	71497	1	2	SNP	0.5	A/T
G	71486	71486	1	2	SNP	0.5	G/T
C	71468	71468	1	2	SNP	0.5	C/T
A	71466	71466	1	2	SNP	0.5	A/G
C	71458	71458	1	2	SNP	0.5	C/T
C	71439	71439	1	2	SNP	0.5	C/T
C	71391	71391	1	2	SNP	0.5	C/G
A	71368	71368	1	2	SNP	0.5	A/G
A	71352	71352	1	2	SNP	0.5	A/C
C	71337	71337	1	2	SNP	0.5	C/T
C	71331	71331	1	2	SNP	0.5	C/T
A	71326	71326	1	2	SNP	0.5	A/C
C	71308	71308	1	2	SNP	0.5	C/T
A	71305	71305	1	2	SNP	0.5	A/C
C	71298	71298	1	2	SNP	0.5	C/T
G	71256	71256	1	2	SNP	0.5	G/T
A	71230	71230	1	2	SNP	0.5	A/G
G	71213	71213	1	2	SNP	0.5	G/T
A	71187	71187	1	2	SNP	0.5	A/G
A	71163	71163	1	2	SNP	0.5	A/G
A	71161	71161	1	2	SNP	0.5	A/T
C	71160	71160	1	2	SNP	0.5	C/T
A	71159	71159	1	2	SNP	0.5	A/G
A	71157	71157	1	2	SNP	0.5	A/T
A	71156	71156	1	2	SNP	0.5	A/G
G	71151	71151	1	2	SNP	0.5	G/T
A	71148	71148	1	2	SNP	0.5	A/G
A	71147	71147	1	2	SNP	0.5	A/C
A	71146	71146	1	2	SNP	0.5	A/T
G	71145	71145	1	2	SNP	0.5	G/T
C	71144	71144	1	2	SNP	0.5	C/T
A	71143	71143	1	2	SNP	0.5	A/G
A	71141	71141	1	2	SNP	0.5	A/C
A	71140	71140	1	2	SNP	0.5	A/C
C	71136	71136	1	2	SNP	0.5	C/T
A	71135	71135	1	2	SNP	0.5	A/T
C	71133	71133	1	2	SNP	0.5	C/T
G	71132	71132	1	2	SNP	0.5	G/T
A	71131	71131	1	2	SNP	0.5	A/T
C	71129	71129	1	2	SNP	0.5	C/T
A	71125	71125	1	2	SNP	0.5	A/G
C	71099	71099	1	2	SNP	0.5	C/T
C	71074	71074	1	2	SNP	0.5	C/T
C	71052	71052	1	2	SNP	0.5	C/G
C	71023	71023	1	2	SNP	0.5	C/G
A	70976	70976	1	2	SNP	0.5	A/C
G	70974	70974	1	2	SNP	0.5	G/T
A	70972	70972	1	2	SNP	0.5	A/C
A	70960	70960	1	2	SNP	0.5	A/G
G	70933	70933	1	2	SNP	0.5	G/T
G	70893	70893	1	2	SNP	0.5	G/T
A	70892	70892	1	2	SNP	0.5	A/G
A	70887	70887	1	2	SNP	0.5	A/G
A	70884	70884	1	2	SNP	0.5	A/G
C	70856	70856	1	2	SNP	0.5	C/T
A	70842	70842	1	2	SNP	0.5	A/G
A	70836	70836	1	2	SNP	0.5	A/G
C	70828	70828	1	2	SNP	0.5	C/T
A	70815	70815	1	2	SNP	0.5	A/C
A	70768	70768	1	2	SNP	0.5	A/T
A	70740	70740	1	2	SNP	0.5	A/T
A	70700	70700	1	2	SNP	0.5	A/G
C	70686	70686	1	2	SNP	0.5	C/T
C	70638	70638	1	2	SNP	0.5	C/T
A	70637	70637	1	2	SNP	0.5	A/G
A	70634	70634	1	2	SNP	0.5	A/C
C	70629	70629	1	2	SNP	0.5	C/T
G	70623	70623	1	2	SNP	0.5	G/T
A	70620	70620	1	2	SNP	0.5	A/G
C	70612	70612	1	2	SNP	0.5	C/T
A	70588	70588	1	2	SNP	0.5	A/G
A	70587	70587	1	2	SNP	0.5	A/C
A	70523	70523	1	2	SNP	0.5	A/C
C	70511	70511	1	2	SNP	0.5	C/T
A	70508	70508	1	2	SNP	0.5	A/C
A	70423	70423	1	2	SNP	0.5	A/C
C	70407	70407	1	2	SNP	0.5	C/G
G	70386	70386	1	2	SNP	0.5	G/T
A	70379	70379	1	2	SNP	0.5	A/G
C	70370	70370	1	2	SNP	0.5	C/T
C	70334	70334	1	2	SNP	0.5	C/G
G	70316	70316	1	2	SNP	0.5	G/T
C	70291	70291	1	2	SNP	0.5	C/T
G	70285	70285	1	2	SNP	0.5	G/T
A	70269	70269	1	2	SNP	0.5	A/G
A	70268	70268	1	2	SNP	0.5	A/G
A	70265	70265	1	2	SNP	0.5	A/C
A	70259	70259	1	2	SNP	0.5	A/G
A	70248	70248	1	2	SNP	0.5	A/G
C	70228	70228	1	2	SNP	0.5	C/G
C	70197	70197	1	2	SNP	0.5	C/T
C	70172	70172	1	2	SNP	0.5	C/T
A	70156	70156	1	2	SNP	0.5	A/G
A	70116	70116	1	2	SNP	0.5	A/G
A	69964	69964	1	2	SNP	0.5	A/C
G	69942	69942	1	2	SNP	0.5	G/T
C	69924	69924	1	2	SNP	0.5	C/G
G	69920	69920	1	2	SNP	0.5	G/T
A	69910	69910	1	2	SNP	0.5	A/C
A	69867	69867	1	2	SNP	0.5	A/G
A	69866	69866	1	2	SNP	0.5	A/G
C	69865	69865	1	2	SNP	0.5	C/T
A	69839	69839	1	2	SNP	0.5	A/C
C	69838	69838	1	2	SNP	0.5	C/T
A	69835	69835	1	2	SNP	0.5	A/G
C	69813	69813	1	2	SNP	0.5	C/G
C	69805	69805	1	2	SNP	0.5	C/T
C	69786	69786	1	2	SNP	0.5	C/T
A	69747	69747	1	2	SNP	0.5	A/C
A	69745	69745	1	2	SNP	0.5	A/G
C	69744	69744	1	2	SNP	0.5	C/G
G	69701	69701	1	2	SNP	0.5	G/T
C	69677	69677	1	2	SNP	0.5	C/G
G	69662	69662	1	2	SNP	0.5	G/T
A	69645	69645	1	2	SNP	0.5	A/G
A	69629	69629	1	2	SNP	0.5	A/C
A	69621	69621	1	2	SNP	0.5	A/G
G	69611	69611	1	2	SNP	0.5	G/T
A	69598	69598	1	2	SNP	0.5	A/G
G	69542	69542	1	2	SNP	0.5	G/T
G	69540	69540	1	2	SNP	0.5	G/T
G	69510	69510	1	2	SNP	0.5	G/T
A	69427	69427	1	2	SNP	0.5	A/G
A	69386	69386	1	2	SNP	0.5	A/C
A	69384	69384	1	2	SNP	0.5	A/G
C	69373	69373	1	2	SNP	0.5	C/T
A	69349	69349	1	2	SNP	0.5	A/G
A	69346	69346	1	2	SNP	0.5	A/G
G	69344	69344	1	2	SNP	0.5	G/T
C	69342	69342	1	2	SNP	0.5	C/T
C	69329	69329	1	2	SNP	0.5	C/T
A	69321	69321	1	2	SNP	0.5	A/C
C	69312	69312	1	2	SNP	0.5	C/T
A	69302	69302	1	2	SNP	0.5	A/G
G	69228	69228	1	2	SNP	0.5	G/T
C	69185	69185	1	2	SNP	0.5	C/T
C	69176	69176	1	2	SNP	0.5	C/T
C	69173	69173	1	2	SNP	0.5	C/T
A	69168	69168	1	2	SNP	0.5	A/G
C	69165	69165	1	2	SNP	0.5	C/T
C	69142	69142	1	2	SNP	0.5	C/T
G	69138	69138	1	2	SNP	0.5	G/T
A	69129	69129	1	2	SNP	0.5	A/G
C	69098	69098	1	2	SNP	0.5	C/T
A	69096	69096	1	2	SNP	0.5	A/T
C	69076	69076	1	2	SNP	0.5	C/T
C	69039	69039	1	2	SNP	0.5	C/T
C	69029	69029	1	2	SNP	0.5	C/T
A	69028	69028	1	2	SNP	0.5	A/G
C	69026	69026	1	2	SNP	0.5	C/G
C	69015	69015	1	2	SNP	0.5	C/G
A	69006	69006	1	2	SNP	0.5	A/C
A	69004	69004	1	2	SNP	0.5	A/G
G	69000	69000	1	2	SNP	0.5	G/T
A	68952	68952	1	2	SNP	0.5	A/T
A	68926	68926	1	2	SNP	0.5	A/G
C	68882	68882	1	2	SNP	0.5	C/T
A	68813	68813	1	2	SNP	0.5	A/G
A	68812	68812	1	2	SNP	0.5	A/G
A	68806	68806	1	2	SNP	0.5	A/C
G	68805	68805	1	2	SNP	0.5	G/T
A	68800	68800	1	2	SNP	0.5	A/G
A	68786	68786	1	2	SNP	0.5	A/T
A	68783	68783	1	2	SNP	0.5	A/T
A	68782	68782	1	2	SNP	0.5	A/T
A	68780	68780	1	2	SNP	0.5	A/T
C	68759	68759	1	2	SNP	0.5	C/G
A	68742	68742	1	2	SNP	0.5	A/T
C	68740	68740	1	2	SNP	0.5	C/T
C	68731	68731	1	2	SNP	0.5	C/T
C	68712	68712	1	2	SNP	0.5	C/T
C	68709	68709	1	2	SNP	0.5	C/T
A	68659	68659	1	2	SNP	0.5	A/G
C	68594	68594	1	2	SNP	0.5	C/T
G	68558	68558	1	2	SNP	0.5	G/T
C	68510	68510	1	2	SNP	0.5	C/T
A	68508	68508	1	2	SNP	0.5	A/G
G	68497	68497	1	2	SNP	0.5	G/T
A	68496	68496	1	2	SNP	0.5	A/C
G	68450	68450	1	2	SNP	0.5	G/T
A	68409	68409	1	2	SNP	0.5	A/G
A	68408	68408	1	2	SNP	0.5	A/G
A	68398	68398	1	2	SNP	0.5	A/G
A	68397	68397	1	2	SNP	0.5	A/T
C	68339	68339	1	2	SNP	0.5	C/T
C	68297	68297	1	2	SNP	0.5	C/G
A	68291	68291	1	2	SNP	0.5	A/G
A	68275	68275	1	2	SNP	0.5	A/G
A	68268	68268	1	2	SNP	0.5	A/G
C	68263	68263	1	2	SNP	0.5	C/T
A	68238	68238	1	2	SNP	0.5	A/C
C	68205	68205	1	2	SNP	0.5	C/T
G	68199	68199	1	2	SNP	0.5	G/T
A	68187	68187	1	2	SNP	0.5	A/T
C	68064	68064	1	2	SNP	0.5	C/T
A	68038	68038	1	2	SNP	0.5	A/C
C	68008	68008	1	2	SNP	0.5	C/T
A	68003	68003	1	2	SNP	0.5	A/T
G	67998	67998	1	2	SNP	0.5	G/T
G	67993	67993	1	2	SNP	0.5	G/T
A	67988	67988	1	2	SNP	0.5	A/C
A	67972	67972	1	2	SNP	0.5	A/C
A	67951	67951	1	2	SNP	0.5	A/C
A	67950	67950	1	2	SNP	0.5	A/T
C	67944	67944	1	2	SNP	0.5	C/T
A	67939	67939	1	2	SNP	0.5	A/G
A	67930	67930	1	2	SNP	0.5	A/G
C	67905	67905	1	2	SNP	0.5	C/T
G	67894	67894	1	2	SNP	0.5	G/T
C	67868	67868	1	2	SNP	0.5	C/T
G	67867	67867	1	2	SNP	0.5	G/T
A	67866	67866	1	2	SNP	0.5	A/T
A	67829	67829	1	2	SNP	0.5	A/G
C	67758	67758	1	2	SNP	0.5	C/T
A	67740	67740	1	2	SNP	0.5	A/C
G	67719	67719	1	2	SNP	0.5	G/T
A	67718	67718	1	2	SNP	0.5	A/C
A	67700	67700	1	2	SNP	0.5	A/C
A	67684	67684	1	2	SNP	0.5	A/T
G	67634	67634	1	2	SNP	0.5	G/T
G	67614	67614	1	2	SNP	0.5	G/T
A	67569	67569	1	2	SNP	0.5	A/C
C	67565	67565	1	2	SNP	0.5	C/G
C	67563	67563	1	2	SNP	0.5	C/T
A	67561	67561	1	2	SNP	0.5	A/C
A	67560	67560	1	2	SNP	0.5	A/G
C	67557	67557	1	2	SNP	0.5	C/T
A	67553	67553	1	2	SNP	0.5	A/G
C	67530	67530	1	2	SNP	0.5	C/T
A	67516	67516	1	2	SNP	0.5	A/C
A	67477	67477	1	2	SNP	0.5	A/G
C	67475	67475	1	2	SNP	0.5	C/T
C	67474	67474	1	2	SNP	0.5	C/G
A	67472	67472	1	2	SNP	0.5	A/T
A	67471	67471	1	2	SNP	0.5	A/C
A	67465	67465	1	2	SNP	0.5	A/C
C	67462	67462	1	2	SNP	0.5	C/T
C	67461	67461	1	2	SNP	0.5	C/T
G	67438	67438	1	2	SNP	0.5	G/T
G	67429	67429	1	2	SNP	0.5	G/T
A	67355	67355	1	2	SNP	0.5	A/C
A	67351	67351	1	2	SNP	0.5	A/G
A	67346	67346	1	2	SNP	0.5	A/C
G	67345	67345	1	2	SNP	0.5	G/T
C	67317	67317	1	2	SNP	0.5	C/T
C	67298	67298	1	2	SNP	0.5	C/G
G	67297	67297	1	2	SNP	0.5	G/T
A	67268	67268	1	2	SNP	0.5	A/G
A	67259	67259	1	2	SNP	0.5	A/G
C	67250	67250	1	2	SNP	0.5	C/T
A	67236	67236	1	2	SNP	0.5	A/G
C	67215	67215	1	2	SNP	0.5	C/T
A	67209	67209	1	2	SNP	0.5	A/C
A	67199	67199	1	2	SNP	0.5	A/G
C	67196	67196	1	2	SNP	0.5	C/G
C	67163	67163	1	2	SNP	0.5	C/T
A	67159	67159	1	2	SNP	0.5	A/T
C	67158	67158	1	2	SNP	0.5	C/G
A	67157	67157	1	2	SNP	0.5	A/T
C	67143	67143	1	2	SNP	0.5	C/T
A	67123	67123	1	2	SNP	0.5	A/G
C	67119	67119	1	2	SNP	0.5	C/G
A	67104	67104	1	2	SNP	0.5	A/G
A	67099	67099	1	2	SNP	0.5	A/G
A	67093	67093	1	2	SNP	0.5	A/G
G	67091	67091	1	2	SNP	0.5	G/T
G	67084	67084	1	2	SNP	0.5	G/T
A	67083	67083	1	2	SNP	0.5	A/T
C	67079	67079	1	2	SNP	0.5	C/T
G	67074	67074	1	2	SNP	0.5	G/T
C	67067	67067	1	2	SNP	0.5	C/T
A	67032	67032	1	2	SNP	0.5	A/G
G	67021	67021	1	2	SNP	0.5	G/T
G	66965	66965	1	2	SNP	0.5	G/T
A	66882	66882	1	2	SNP	0.5	A/T
A	66765	66765	1	2	SNP	0.5	A/G
A	66747	66747	1	2	SNP	0.5	A/G
A	66744	66744	1	2	SNP	0.5	A/C
A	66720	66720	1	2	SNP	0.5	A/G
C	66526	66526	1	2	SNP	0.5	C/T
A	66339	66339	1	2	SNP	0.5	A/C
A	66229	66229	1	2	SNP	0.5	A/G
A	66190	66190	1	2	SNP	0.5	A/G
C	66177	66177	1	2	SNP	0.5	C/G
A	66169	66169	1	2	SNP	0.5	A/G
A	66107	66107	1	2	SNP	0.5	A/G
C	66067	66067	1	2	SNP	0.5	C/T
C	66037	66037	1	2	SNP	0.5	C/T
A	66026	66026	1	2	SNP	0.5	A/G
C	66005	66005	1	2	SNP	0.5	C/T
A	65972	65972	1	2	SNP	0.5	A/C
C	65960	65960	1	2	SNP	0.5	C/G
C	65814	65814	1	2	SNP	0.5	C/T
C	65806	65806	1	2	SNP	0.5	C/G
A	65777	65777	1	2	SNP	0.5	A/G
G	65738	65738	1	2	SNP	0.5	G/T
A	65721	65721	1	2	SNP	0.5	A/C
G	65720	65720	1	2	SNP	0.5	G/T
C	65705	65705	1	2	SNP	0.5	C/G
A	65701	65701	1	2	SNP	0.5	A/G
C	65665	65665	1	2	SNP	0.5	C/G
A	65618	65618	1	2	SNP	0.5	A/T
A	65616	65616	1	2	SNP	0.5	A/G
A	65612	65612	1	2	SNP	0.5	A/T
C	65609	65609	1	2	SNP	0.5	C/T
A	65599	65599	1	2	SNP	0.5	A/G
C	65597	65597	1	2	SNP	0.5	C/G
A	65592	65592	1	2	SNP	0.5	A/G
A	65591	65591	1	2	SNP	0.5	A/G
A	65590	65590	1	2	SNP	0.5	A/G
C	65575	65575	1	2	SNP	0.5	C/T
A	65548	65548	1	2	SNP	0.5	A/G
C	65535	65535	1	2	SNP	0.5	C/T
G	65514	65514	1	2	SNP	0.5	G/T
C	65513	65513	1	2	SNP	0.5	C/T
A	65498	65498	1	2	SNP	0.5	A/G
C	65482	65482	1	2	SNP	0.5	C/T
C	65461	65461	1	2	SNP	0.5	C/G
C	65446	65446	1	2	SNP	0.5	C/T
A	65443	65443	1	2	SNP	0.5	A/T
A	65442	65442	1	2	SNP	0.5	A/C
A	65441	65441	1	2	SNP	0.5	A/T
G	65440	65440	1	2	SNP	0.5	G/T
A	65439	65439	1	2	SNP	0.5	A/T
A	65437	65437	1	2	SNP	0.5	A/T
A	65435	65435	1	2	SNP	0.5	A/G
A	65434	65434	1	2	SNP	0.5	A/G
C	65419	65419	1	2	SNP	0.5	C/G
A	65381	65381	1	2	SNP	0.5	A/C
C	65371	65371	1	2	SNP	0.5	C/G
G	65295	65295	1	2	SNP	0.5	G/T
A	65291	65291	1	2	SNP	0.5	A/G
A	65199	65199	1	2	SNP	0.5	A/C
A	65184	65184	1	2	SNP	0.5	A/C
C	65164	65164	1	2	SNP	0.5	C/T
G	65160	65160	1	2	SNP	0.5	G/T
A	65157	65157	1	2	SNP	0.5	A/G
A	65139	65139	1	2	SNP	0.5	A/C
A	65138	65138	1	2	SNP	0.5	A/G
C	65135	65135	1	2	SNP	0.5	C/T
G	65122	65122	1	2	SNP	0.5	G/T
A	65121	65121	1	2	SNP	0.5	A/T
C	65114	65114	1	2	SNP	0.5	C/T
A	65112	65112	1	2	SNP	0.5	A/G
A	65103	65103	1	2	SNP	0.5	A/G
C	65098	65098	1	2	SNP	0.5	C/T
A	65096	65096	1	2	SNP	0.5	A/G
C	64973	64973	1	2	SNP	0.5	C/T
C	64826	64826	1	2	SNP	0.5	C/T
A	64823	64823	1	2	SNP	0.5	A/C
A	64818	64818	1	2	SNP	0.5	A/G
C	64765	64765	1	2	SNP	0.5	C/T
A	64691	64691	1	2	SNP	0.5	A/G
C	64676	64676	1	2	SNP	0.5	C/T
C	64664	64664	1	2	SNP	0.5	C/T
C	64652	64652	1	2	SNP	0.5	C/G
C	64640	64640	1	2	SNP	0.5	C/T
C	64637	64637	1	2	SNP	0.5	C/T
C	64619	64619	1	2	SNP	0.5	C/G
C	64598	64598	1	2	SNP	0.5	C/T
C	64586	64586	1	2	SNP	0.5	C/G
A	64581	64581	1	2	SNP	0.5	A/G
C	64545	64545	1	2	SNP	0.5	C/G
A	64511	64511	1	2	SNP	0.5	A/C
C	64441	64441	1	2	SNP	0.5	C/G
A	64361	64361	1	2	SNP	0.5	A/G
A	64331	64331	1	2	SNP	0.5	A/G
A	64328	64328	1	2	SNP	0.5	A/G
C	64310	64310	1	2	SNP	0.5	C/T
C	64304	64304	1	2	SNP	0.5	C/G
A	64283	64283	1	2	SNP	0.5	A/G
A	64274	64274	1	2	SNP	0.5	A/C
A	64233	64233	1	2	SNP	0.5	A/G
A	64196	64196	1	2	SNP	0.5	A/G
A	64177	64177	1	2	SNP	0.5	A/C
C	64099	64099	1	2	SNP	0.5	C/T
C	64077	64077	1	2	SNP	0.5	C/T
A	64075	64075	1	2	SNP	0.5	A/G
A	64068	64068	1	2	SNP	0.5	A/G
A	64065	64065	1	2	SNP	0.5	A/G
A	64041	64041	1	2	SNP	0.5	A/C
A	64015	64015	1	2	SNP	0.5	A/G
A	63967	63967	1	2	SNP	0.5	A/C
A	63886	63886	1	2	SNP	0.5	A/C
G	63849	63849	1	2	SNP	0.5	G/T
A	63844	63844	1	2	SNP	0.5	A/C
A	63837	63837	1	2	SNP	0.5	A/T
A	63795	63795	1	2	SNP	0.5	A/G
A	63774	63774	1	2	SNP	0.5	A/C
G	63648	63648	1	2	SNP	0.5	G/T
G	63641	63641	1	2	SNP	0.5	G/T
C	63633	63633	1	2	SNP	0.5	C/T
G	63585	63585	1	2	SNP	0.5	G/T
C	63576	63576	1	2	SNP	0.5	C/G
A	63535	63535	1	2	SNP	0.5	A/G
C	63533	63533	1	2	SNP	0.5	C/T
C	63526	63526	1	2	SNP	0.5	C/T
C	63486	63486	1	2	SNP	0.5	C/G
C	63480	63480	1	2	SNP	0.5	C/G
C	63457	63457	1	2	SNP	0.5	C/T
A	63453	63453	1	2	SNP	0.5	A/G
A	63442	63442	1	2	SNP	0.5	A/C
G	63419	63419	1	2	SNP	0.5	G/T
A	63393	63393	1	2	SNP	0.5	A/G
A	63385	63385	1	2	SNP	0.5	A/G
A	63372	63372	1	2	SNP	0.5	A/G
C	63336	63336	1	2	SNP	0.5	C/T
A	63322	63322	1	2	SNP	0.5	A/C
A	63254	63254	1	2	SNP	0.5	A/C
A	63245	63245	1	2	SNP	0.5	A/G
C	63215	63215	1	2	SNP	0.5	C/T
A	63214	63214	1	2	SNP	0.5	A/G
A	63187	63187	1	2	SNP	0.5	A/C
G	63150	63150	1	2	SNP	0.5	G/T
C	63120	63120	1	2	SNP	0.5	C/T
C	63117	63117	1	2	SNP	0.5	C/G
C	63093	63093	1	2	SNP	0.5	C/T
G	63083	63083	1	2	SNP	0.5	G/T
C	63066	63066	1	2	SNP	0.5	C/T
G	63062	63062	1	2	SNP	0.5	G/T
C	63055	63055	1	2	SNP	0.5	C/T
A	63054	63054	1	2	SNP	0.5	A/G
G	63017	63017	1	2	SNP	0.5	G/T
A	63015	63015	1	2	SNP	0.5	A/T
A	63014	63014	1	2	SNP	0.5	A/T
A	63011	63011	1	2	SNP	0.5	A/C
A	62977	62977	1	2	SNP	0.5	A/G
A	62972	62972	1	2	SNP	0.5	A/G
A	62965	62965	1	2	SNP	0.5	A/C
C	62960	62960	1	2	SNP	0.5	C/G
A	62905	62905	1	2	SNP	0.5	A/G
C	62884	62884	1	2	SNP	0.5	C/T
G	62872	62872	1	2	SNP	0.5	G/T
A	62863	62863	1	2	SNP	0.5	A/G
C	62830	62830	1	2	SNP	0.5	C/T
A	62818	62818	1	2	SNP	0.5	A/T
A	62773	62773	1	2	SNP	0.5	A/G
A	62770	62770	1	2	SNP	0.5	A/C
A	62764	62764	1	2	SNP	0.5	A/C
A	62743	62743	1	2	SNP	0.5	A/G
A	62738	62738	1	2	SNP	0.5	A/C
C	62732	62732	1	2	SNP	0.5	C/T
C	62679	62679	1	2	SNP	0.5	C/T
G	62619	62619	1	2	SNP	0.5	G/T
A	62590	62590	1	2	SNP	0.5	A/G
A	62560	62560	1	2	SNP	0.5	A/G
A	62557	62557	1	2	SNP	0.5	A/G
A	62546	62546	1	2	SNP	0.5	A/C
G	62442	62442	1	2	SNP	0.5	G/T
G	62333	62333	1	2	SNP	0.5	G/T
A	62329	62329	1	2	SNP	0.5	A/T
A	62327	62327	1	2	SNP	0.5	A/T
A	62304	62304	1	2	SNP	0.5	A/G
C	62303	62303	1	2	SNP	0.5	C/G
C	62288	62288	1	2	SNP	0.5	C/G
G	62280	62280	1	2	SNP	0.5	G/T
A	62273	62273	1	2	SNP	0.5	A/G
C	62272	62272	1	2	SNP	0.5	C/T
G	62271	62271	1	2	SNP	0.5	G/T
A	62270	62270	1	2	SNP	0.5	A/T
A	62269	62269	1	2	SNP	0.5	A/T
C	62268	62268	1	2	SNP	0.5	C/G
C	62267	62267	1	2	SNP	0.5	C/T
A	62260	62260	1	2	SNP	0.5	A/C
C	62224	62224	1	2	SNP	0.5	C/T
A	62206	62206	1	2	SNP	0.5	A/T
G	62205	62205	1	2	SNP	0.5	G/T
A	62200	62200	1	2	SNP	0.5	A/G
A	62141	62141	1	2	SNP	0.5	A/G
G	62096	62096	1	2	SNP	0.5	G/T
A	62092	62092	1	2	SNP	0.5	A/T
G	62091	62091	1	2	SNP	0.5	G/T
A	62084	62084	1	2	SNP	0.5	A/G
A	62083	62083	1	2	SNP	0.5	A/T
A	62082	62082	1	2	SNP	0.5	A/C
A	62074	62074	1	2	SNP	0.5	A/G
C	62068	62068	1	2	SNP	0.5	C/T
A	62056	62056	1	2	SNP	0.5	A/G
G	62031	62031	1	2	SNP	0.5	G/T
G	62029	62029	1	2	SNP	0.5	G/T
A	62027	62027	1	2	SNP	0.5	A/G
A	62021	62021	1	2	SNP	0.5	A/G
A	62007	62007	1	2	SNP	0.5	A/C
A	61997	61997	1	2	SNP	0.5	A/G
A	61992	61992	1	2	SNP	0.5	A/G
G	61967	61967	1	2	SNP	0.5	G/T
A	61945	61945	1	2	SNP	0.5	A/G
A	61933	61933	1	2	SNP	0.5	A/G
G	61930	61930	1	2	SNP	0.5	G/T
A	61874	61874	1	2	SNP	0.5	A/G
C	61845	61845	1	2	SNP	0.5	C/T
A	61830	61830	1	2	SNP	0.5	A/C
A	61829	61829	1	2	SNP	0.5	A/C
C	61816	61816	1	2	SNP	0.5	C/T
A	61808	61808	1	2	SNP	0.5	A/G
A	61781	61781	1	2	SNP	0.5	A/T
C	61758	61758	1	2	SNP	0.5	C/T
A	61753	61753	1	2	SNP	0.5	A/G
C	61738	61738	1	2	SNP	0.5	C/T
A	61737	61737	1	2	SNP	0.5	A/T
A	61735	61735	1	2	SNP	0.5	A/T
A	61721	61721	1	2	SNP	0.5	A/G
A	61615	61615	1	2	SNP	0.5	A/T
C	61612	61612	1	2	SNP	0.5	C/G
G	61611	61611	1	2	SNP	0.5	G/T
C	61599	61599	1	2	SNP	0.5	C/G
A	61564	61564	1	2	SNP	0.5	A/T
A	61548	61548	1	2	SNP	0.5	A/T
A	61543	61543	1	2	SNP	0.5	A/T
A	61542	61542	1	2	SNP	0.5	A/T
A	61535	61535	1	2	SNP	0.5	A/T
A	61534	61534	1	2	SNP	0.5	A/T
G	61533	61533	1	2	SNP	0.5	G/T
C	61530	61530	1	2	SNP	0.5	C/T
A	61519	61519	1	2	SNP	0.5	A/C
G	61518	61518	1	2	SNP	0.5	G/T
C	61503	61503	1	2	SNP	0.5	C/T
A	61493	61493	1	2	SNP	0.5	A/G
A	61492	61492	1	2	SNP	0.5	A/T
A	61491	61491	1	2	SNP	0.5	A/T
A	61490	61490	1	2	SNP	0.5	A/G
A	61487	61487	1	2	SNP	0.5	A/T
A	61484	61484	1	2	SNP	0.5	A/T
A	61481	61481	1	2	SNP	0.5	A/G
A	61480	61480	1	2	SNP	0.5	A/G
A	61478	61478	1	2	SNP	0.5	A/G
G	61477	61477	1	2	SNP	0.5	G/T
G	61473	61473	1	2	SNP	0.5	G/T
A	61472	61472	1	2	SNP	0.5	A/G
A	61469	61469	1	2	SNP	0.5	A/C
A	61468	61468	1	2	SNP	0.5	A/C
C	61467	61467	1	2	SNP	0.5	C/T
A	61464	61464	1	2	SNP	0.5	A/G
A	61079	61079	1	2	SNP	0.5	A/T
C	61076	61076	1	2	SNP	0.5	C/T
G	61075	61075	1	2	SNP	0.5	G/T
A	61073	61073	1	2	SNP	0.5	A/T
A	61069	61069	1	2	SNP	0.5	A/T
A	61066	61066	1	2	SNP	0.5	A/G
G	61049	61049	1	2	SNP	0.5	G/T
G	61041	61041	1	2	SNP	0.5	G/T
C	61038	61038	1	2	SNP	0.5	C/T
A	61035	61035	1	2	SNP	0.5	A/G
C	61024	61024	1	2	SNP	0.5	C/T
G	61002	61002	1	2	SNP	0.5	G/T
G	60997	60997	1	2	SNP	0.5	G/T
G	60996	60996	1	2	SNP	0.5	G/T
C	60995	60995	1	2	SNP	0.5	C/T
A	60977	60977	1	2	SNP	0.5	A/C
G	60974	60974	1	2	SNP	0.5	G/T
A	60970	60970	1	2	SNP	0.5	A/C
A	60969	60969	1	2	SNP	0.5	A/G
A	60966	60966	1	2	SNP	0.5	A/G
A	60963	60963	1	2	SNP	0.5	A/G
C	60961	60961	1	2	SNP	0.5	C/G
A	60956	60956	1	2	SNP	0.5	A/T
A	60949	60949	1	2	SNP	0.5	A/C
A	60944	60944	1	2	SNP	0.5	A/G
A	60936	60936	1	2	SNP	0.5	A/G
G	60927	60927	1	2	SNP	0.5	G/T
G	60917	60917	1	2	SNP	0.5	G/T
C	60914	60914	1	2	SNP	0.5	C/T
A	60911	60911	1	2	SNP	0.5	A/G
A	60899	60899	1	2	SNP	0.5	A/G
A	60893	60893	1	2	SNP	0.5	A/G
A	60887	60887	1	2	SNP	0.5	A/T
A	60877	60877	1	2	SNP	0.5	A/T
A	60876	60876	1	2	SNP	0.5	A/G
A	60875	60875	1	2	SNP	0.5	A/G
A	60804	60804	1	2	SNP	0.5	A/C
A	60801	60801	1	2	SNP	0.5	A/G
A	60800	60800	1	2	SNP	0.5	A/C
C	60790	60790	1	2	SNP	0.5	C/G
G	60782	60782	1	2	SNP	0.5	G/T
C	60770	60770	1	2	SNP	0.5	C/T
C	60767	60767	1	2	SNP	0.5	C/T
A	60758	60758	1	2	SNP	0.5	A/T
G	60752	60752	1	2	SNP	0.5	G/T
G	60735	60735	1	2	SNP	0.5	G/T
A	60725	60725	1	2	SNP	0.5	A/G
G	60720	60720	1	2	SNP	0.5	G/T
A	60715	60715	1	2	SNP	0.5	A/T
A	60713	60713	1	2	SNP	0.5	A/T
C	60698	60698	1	2	SNP	0.5	C/G
G	60695	60695	1	2	SNP	0.5	G/T
C	60692	60692	1	2	SNP	0.5	C/G
A	60690	60690	1	2	SNP	0.5	A/T
A	60674	60674	1	2	SNP	0.5	A/G
A	60665	60665	1	2	SNP	0.5	A/G
C	60664	60664	1	2	SNP	0.5	C/T
A	60656	60656	1	2	SNP	0.5	A/G
C	60647	60647	1	2	SNP	0.5	C/T
A	60644	60644	1	2	SNP	0.5	A/G
A	60635	60635	1	2	SNP	0.5	A/G
C	60607	60607	1	2	SNP	0.5	C/G
C	60602	60602	1	2	SNP	0.5	C/T
A	60572	60572	1	2	SNP	0.5	A/G
G	60569	60569	1	2	SNP	0.5	G/T
G	60558	60558	1	2	SNP	0.5	G/T
A	60554	60554	1	2	SNP	0.5	A/G
A	60545	60545	1	2	SNP	0.5	A/T
A	60542	60542	1	2	SNP	0.5	A/G
C	60541	60541	1	2	SNP	0.5	C/G
G	60529	60529	1	2	SNP	0.5	G/T
C	60517	60517	1	2	SNP	0.5	C/G
C	60515	60515	1	2	SNP	0.5	C/T
A	60499	60499	1	2	SNP	0.5	A/G
A	60492	60492	1	2	SNP	0.5	A/C
A	60490	60490	1	2	SNP	0.5	A/G
C	60483	60483	1	2	SNP	0.5	C/G
A	60479	60479	1	2	SNP	0.5	A/G
A	60455	60455	1	2	SNP	0.5	A/G
C	60452	60452	1	2	SNP	0.5	C/G
A	60432	60432	1	2	SNP	0.5	A/G
C	60429	60429	1	2	SNP	0.5	C/T
G	60428	60428	1	2	SNP	0.5	G/T
A	60425	60425	1	2	SNP	0.5	A/G
A	60424	60424	1	2	SNP	0.5	A/G
C	60417	60417	1	2	SNP	0.5	C/T
A	60416	60416	1	2	SNP	0.5	A/G
A	60412	60412	1	2	SNP	0.5	A/T
G	60411	60411	1	2	SNP	0.5	G/T
G	60405	60405	1	2	SNP	0.5	G/T
G	60404	60404	1	2	SNP	0.5	G/T
C	60403	60403	1	2	SNP	0.5	C/T
A	60401	60401	1	2	SNP	0.5	A/T
A	60397	60397	1	2	SNP	0.5	A/T
G	60396	60396	1	2	SNP	0.5	G/T
A	60384	60384	1	2	SNP	0.5	A/G
C	60383	60383	1	2	SNP	0.5	C/G
A	60379	60379	1	2	SNP	0.5	A/C
G	60378	60378	1	2	SNP	0.5	G/T
C	60377	60377	1	2	SNP	0.5	C/G
C	60376	60376	1	2	SNP	0.5	C/T
C	60373	60373	1	2	SNP	0.5	C/G
G	60372	60372	1	2	SNP	0.5	G/T
A	60369	60369	1	2	SNP	0.5	A/G
C	60368	60368	1	2	SNP	0.5	C/T
G	60362	60362	1	2	SNP	0.5	G/T
C	60361	60361	1	2	SNP	0.5	C/T
C	60351	60351	1	2	SNP	0.5	C/T
G	60350	60350	1	2	SNP	0.5	G/T
A	60307	60307	1	2	SNP	0.5	A/G
G	60303	60303	1	2	SNP	0.5	G/T
C	60302	60302	1	2	SNP	0.5	C/T
A	60299	60299	1	2	SNP	0.5	A/T
A	60295	60295	1	2	SNP	0.5	A/T
G	60294	60294	1	2	SNP	0.5	G/T
A	60288	60288	1	2	SNP	0.5	A/G
A	60283	60283	1	2	SNP	0.5	A/C
G	60282	60282	1	2	SNP	0.5	G/T
C	60281	60281	1	2	SNP	0.5	C/G
C	60280	60280	1	2	SNP	0.5	C/T
A	60277	60277	1	2	SNP	0.5	A/C
G	60276	60276	1	2	SNP	0.5	G/T
A	60267	60267	1	2	SNP	0.5	A/G
C	60266	60266	1	2	SNP	0.5	C/T
G	60260	60260	1	2	SNP	0.5	G/T
C	60259	60259	1	2	SNP	0.5	C/T
C	60249	60249	1	2	SNP	0.5	C/T
A	60241	60241	1	2	SNP	0.5	A/C
A	60238	60238	1	2	SNP	0.5	A/G
C	60235	60235	1	2	SNP	0.5	C/G
G	60234	60234	1	2	SNP	0.5	G/T
G	60233	60233	1	2	SNP	0.5	G/T
C	60228	60228	1	2	SNP	0.5	C/T
C	60220	60220	1	2	SNP	0.5	C/T
A	60219	60219	1	2	SNP	0.5	A/T
C	60217	60217	1	2	SNP	0.5	C/G
C	60216	60216	1	2	SNP	0.5	C/T
G	60215	60215	1	2	SNP	0.5	G/T
A	60214	60214	1	2	SNP	0.5	A/T
G	60212	60212	1	2	SNP	0.5	G/T
A	60211	60211	1	2	SNP	0.5	A/C
C	60210	60210	1	2	SNP	0.5	C/T
C	60209	60209	1	2	SNP	0.5	C/T
C	60208	60208	1	2	SNP	0.5	C/T
G	60204	60204	1	2	SNP	0.5	G/T
C	60201	60201	1	2	SNP	0.5	C/G
A	60199	60199	1	2	SNP	0.5	A/G
A	60197	60197	1	2	SNP	0.5	A/G
C	60195	60195	1	2	SNP	0.5	C/G
C	60176	60176	1	2	SNP	0.5	C/T
A	60175	60175	1	2	SNP	0.5	A/G
G	60173	60173	1	2	SNP	0.5	G/T
G	60171	60171	1	2	SNP	0.5	G/T
A	60169	60169	1	2	SNP	0.5	A/G
A	60167	60167	1	2	SNP	0.5	A/G
A	60163	60163	1	2	SNP	0.5	A/G
C	60148	60148	1	2	SNP	0.5	C/T
C	60133	60133	1	2	SNP	0.5	C/T
A	60130	60130	1	2	SNP	0.5	A/G
A	60127	60127	1	2	SNP	0.5	A/G
A	60126	60126	1	2	SNP	0.5	A/G
A	60125	60125	1	2	SNP	0.5	A/C
A	60124	60124	1	2	SNP	0.5	A/T
G	60120	60120	1	2	SNP	0.5	G/T
A	60116	60116	1	2	SNP	0.5	A/T
G	60115	60115	1	2	SNP	0.5	G/T
A	60114	60114	1	2	SNP	0.5	A/G
C	60113	60113	1	2	SNP	0.5	C/T
G	60109	60109	1	2	SNP	0.5	G/T
A	60093	60093	1	2	SNP	0.5	A/G
A	60092	60092	1	2	SNP	0.5	A/G
A	60091	60091	1	2	SNP	0.5	A/G
C	60090	60090	1	2	SNP	0.5	C/G
A	60087	60087	1	2	SNP	0.5	A/G
A	60085	60085	1	2	SNP	0.5	A/G
A	60084	60084	1	2	SNP	0.5	A/T
A	60082	60082	1	2	SNP	0.5	A/G
G	60081	60081	1	2	SNP	0.5	G/T
A	60079	60079	1	2	SNP	0.5	A/G
A	60074	60074	1	2	SNP	0.5	A/G
C	60062	60062	1	2	SNP	0.5	C/T
A	60059	60059	1	2	SNP	0.5	A/G
C	60054	60054	1	2	SNP	0.5	C/G
A	60052	60052	1	2	SNP	0.5	A/G
A	60051	60051	1	2	SNP	0.5	A/T
C	60049	60049	1	2	SNP	0.5	C/T
C	60048	60048	1	2	SNP	0.5	C/G
A	60047	60047	1	2	SNP	0.5	A/G
A	60044	60044	1	2	SNP	0.5	A/C
G	60042	60042	1	2	SNP	0.5	G/T
A	60036	60036	1	2	SNP	0.5	A/T
A	60035	60035	1	2	SNP	0.5	A/T
A	60034	60034	1	2	SNP	0.5	A/G
A	60033	60033	1	2	SNP	0.5	A/G
C	60032	60032	1	2	SNP	0.5	C/T
A	60030	60030	1	2	SNP	0.5	A/T
A	60028	60028	1	2	SNP	0.5	A/C
A	60025	60025	1	2	SNP	0.5	A/G
A	60023	60023	1	2	SNP	0.5	A/T
A	60021	60021	1	2	SNP	0.5	A/T
C	60020	60020	1	2	SNP	0.5	C/G
A	59954	59954	1	2	SNP	0.5	A/C
A	59951	59951	1	2	SNP	0.5	A/C
G	59950	59950	1	2	SNP	0.5	G/T
C	59949	59949	1	2	SNP	0.5	C/T
G	59942	59942	1	2	SNP	0.5	G/T
C	59929	59929	1	2	SNP	0.5	C/T
G	59925	59925	1	2	SNP	0.5	G/T
C	59924	59924	1	2	SNP	0.5	C/T
C	59914	59914	1	2	SNP	0.5	C/T
A	59906	59906	1	2	SNP	0.5	A/C
A	59903	59903	1	2	SNP	0.5	A/G
A	59901	59901	1	2	SNP	0.5	A/G
G	59899	59899	1	2	SNP	0.5	G/T
A	59897	59897	1	2	SNP	0.5	A/G
G	59895	59895	1	2	SNP	0.5	G/T
C	59893	59893	1	2	SNP	0.5	C/T
G	59892	59892	1	2	SNP	0.5	G/T
A	59891	59891	1	2	SNP	0.5	A/C
A	59889	59889	1	2	SNP	0.5	A/G
C	59888	59888	1	2	SNP	0.5	C/T
A	59887	59887	1	2	SNP	0.5	A/G
A	59886	59886	1	2	SNP	0.5	A/T
C	59885	59885	1	2	SNP	0.5	C/T
A	59836	59836	1	2	SNP	0.5	A/G
A	59835	59835	1	2	SNP	0.5	A/T
C	59830	59830	1	2	SNP	0.5	C/G
A	59827	59827	1	2	SNP	0.5	A/G
A	59824	59824	1	2	SNP	0.5	A/G
A	59809	59809	1	2	SNP	0.5	A/T
A	59808	59808	1	2	SNP	0.5	A/G
G	59806	59806	1	2	SNP	0.5	G/T
A	59798	59798	1	2	SNP	0.5	A/T
A	59797	59797	1	2	SNP	0.5	A/G
A	59795	59795	1	2	SNP	0.5	A/G
C	59794	59794	1	2	SNP	0.5	C/G
C	59792	59792	1	2	SNP	0.5	C/T
A	59790	59790	1	2	SNP	0.5	A/G
G	59789	59789	1	2	SNP	0.5	G/T
A	59787	59787	1	2	SNP	0.5	A/G
A	59786	59786	1	2	SNP	0.5	A/G
A	59784	59784	1	2	SNP	0.5	A/G
A	59783	59783	1	2	SNP	0.5	A/G
A	59782	59782	1	2	SNP	0.5	A/T
A	59780	59780	1	2	SNP	0.5	A/G
A	59779	59779	1	2	SNP	0.5	A/C
G	59778	59778	1	2	SNP	0.5	G/T
A	59767	59767	1	2	SNP	0.5	A/G
C	59765	59765	1	2	SNP	0.5	C/T
G	59763	59763	1	2	SNP	0.5	G/T
A	59762	59762	1	2	SNP	0.5	A/G
A	59760	59760	1	2	SNP	0.5	A/G
A	59754	59754	1	2	SNP	0.5	A/T
A	59753	59753	1	2	SNP	0.5	A/T
C	59752	59752	1	2	SNP	0.5	C/G
A	59750	59750	1	2	SNP	0.5	A/T
A	59749	59749	1	2	SNP	0.5	A/G
C	59748	59748	1	2	SNP	0.5	C/T
C	59744	59744	1	2	SNP	0.5	C/T
C	59735	59735	1	2	SNP	0.5	C/T
C	59734	59734	1	2	SNP	0.5	C/T
A	59731	59731	1	2	SNP	0.5	A/G
C	59729	59729	1	2	SNP	0.5	C/T
C	59714	59714	1	2	SNP	0.5	C/T
A	59712	59712	1	2	SNP	0.5	A/C
A	59708	59708	1	2	SNP	0.5	A/G
A	59707	59707	1	2	SNP	0.5	A/G
C	59705	59705	1	2	SNP	0.5	C/G
A	59698	59698	1	2	SNP	0.5	A/G
A	59694	59694	1	2	SNP	0.5	A/T
C	59693	59693	1	2	SNP	0.5	C/T
A	59692	59692	1	2	SNP	0.5	A/C
A	59690	59690	1	2	SNP	0.5	A/T
A	59685	59685	1	2	SNP	0.5	A/T
A	59678	59678	1	2	SNP	0.5	A/C
A	59673	59673	1	2	SNP	0.5	A/T
A	59671	59671	1	2	SNP	0.5	A/T
A	59670	59670	1	2	SNP	0.5	A/T
G	59669	59669	1	2	SNP	0.5	G/T
A	59668	59668	1	2	SNP	0.5	A/G
A	59666	59666	1	2	SNP	0.5	A/C
A	59663	59663	1	2	SNP	0.5	A/T
C	59662	59662	1	2	SNP	0.5	C/G
C	59661	59661	1	2	SNP	0.5	C/G
G	59659	59659	1	2	SNP	0.5	G/T
C	59658	59658	1	2	SNP	0.5	C/G
C	59654	59654	1	2	SNP	0.5	C/T
A	59644	59644	1	2	SNP	0.5	A/T
C	59643	59643	1	2	SNP	0.5	C/G
G	59642	59642	1	2	SNP	0.5	G/T
G	59639	59639	1	2	SNP	0.5	G/T
C	59624	59624	1	2	SNP	0.5	C/G
C	59623	59623	1	2	SNP	0.5	C/T
A	59622	59622	1	2	SNP	0.5	A/T
C	59621	59621	1	2	SNP	0.5	C/T
A	59616	59616	1	2	SNP	0.5	A/G
C	59609	59609	1	2	SNP	0.5	C/T
A	59608	59608	1	2	SNP	0.5	A/G
A	59607	59607	1	2	SNP	0.5	A/G
C	59605	59605	1	2	SNP	0.5	C/G
C	59604	59604	1	2	SNP	0.5	C/G
A	59600	59600	1	2	SNP	0.5	A/T
A	59597	59597	1	2	SNP	0.5	A/G
C	59596	59596	1	2	SNP	0.5	C/T
G	59595	59595	1	2	SNP	0.5	G/T
C	59592	59592	1	2	SNP	0.5	C/T
A	59591	59591	1	2	SNP	0.5	A/G
C	59588	59588	1	2	SNP	0.5	C/T
A	59582	59582	1	2	SNP	0.5	A/G
C	59578	59578	1	2	SNP	0.5	C/T
G	59577	59577	1	2	SNP	0.5	G/T
C	59573	59573	1	2	SNP	0.5	C/T
A	59572	59572	1	2	SNP	0.5	A/G
A	59567	59567	1	2	SNP	0.5	A/G
A	59565	59565	1	2	SNP	0.5	A/G
A	59564	59564	1	2	SNP	0.5	A/G
C	59561	59561	1	2	SNP	0.5	C/T
A	59557	59557	1	2	SNP	0.5	A/C
C	59556	59556	1	2	SNP	0.5	C/T
C	59543	59543	1	2	SNP	0.5	C/T
C	59540	59540	1	2	SNP	0.5	C/T
A	59536	59536	1	2	SNP	0.5	A/T
A	59534	59534	1	2	SNP	0.5	A/C
A	59532	59532	1	2	SNP	0.5	A/C
A	59528	59528	1	2	SNP	0.5	A/T
A	59525	59525	1	2	SNP	0.5	A/C
A	59524	59524	1	2	SNP	0.5	A/G
G	59522	59522	1	2	SNP	0.5	G/T
A	59519	59519	1	2	SNP	0.5	A/T
A	59517	59517	1	2	SNP	0.5	A/T
A	59515	59515	1	2	SNP	0.5	A/C
A	59514	59514	1	2	SNP	0.5	A/C
A	59513	59513	1	2	SNP	0.5	A/G
A	59512	59512	1	2	SNP	0.5	A/G
A	59501	59501	1	2	SNP	0.5	A/C
A	59498	59498	1	2	SNP	0.5	A/C
A	59497	59497	1	2	SNP	0.5	A/T
A	59496	59496	1	2	SNP	0.5	A/G
A	59489	59489	1	2	SNP	0.5	A/C
C	59486	59486	1	2	SNP	0.5	C/T
A	59483	59483	1	2	SNP	0.5	A/T
A	59482	59482	1	2	SNP	0.5	A/C
C	59481	59481	1	2	SNP	0.5	C/T
A	59480	59480	1	2	SNP	0.5	A/T
C	59479	59479	1	2	SNP	0.5	C/T
G	59478	59478	1	2	SNP	0.5	G/T
A	59474	59474	1	2	SNP	0.5	A/T
C	59472	59472	1	2	SNP	0.5	C/T
C	59468	59468	1	2	SNP	0.5	C/G
A	59467	59467	1	2	SNP	0.5	A/G
C	59465	59465	1	2	SNP	0.5	C/T
A	59464	59464	1	2	SNP	0.5	A/C
A	59462	59462	1	2	SNP	0.5	A/C
A	59460	59460	1	2	SNP	0.5	A/G
A	59458	59458	1	2	SNP	0.5	A/C
A	59457	59457	1	2	SNP	0.5	A/C
A	59456	59456	1	2	SNP	0.5	A/G
C	59452	59452	1	2	SNP	0.5	C/T
C	59450	59450	1	2	SNP	0.5	C/G
A	59447	59447	1	2	SNP	0.5	A/C
C	59445	59445	1	2	SNP	0.5	C/G
G	59444	59444	1	2	SNP	0.5	G/T
A	59443	59443	1	2	SNP	0.5	A/C
G	59442	59442	1	2	SNP	0.5	G/T
C	59441	59441	1	2	SNP	0.5	C/G
C	59436	59436	1	2	SNP	0.5	C/T
A	59433	59433	1	2	SNP	0.5	A/G
C	59432	59432	1	2	SNP	0.5	C/G
A	59431	59431	1	2	SNP	0.5	A/C
A	59430	59430	1	2	SNP	0.5	A/G
C	59428	59428	1	2	SNP	0.5	C/T
A	59427	59427	1	2	SNP	0.5	A/T
C	59426	59426	1	2	SNP	0.5	C/T
A	59425	59425	1	2	SNP	0.5	A/C
G	59424	59424	1	2	SNP	0.5	G/T
C	59423	59423	1	2	SNP	0.5	C/T
A	59422	59422	1	2	SNP	0.5	A/G
C	59420	59420	1	2	SNP	0.5	C/T
C	59419	59419	1	2	SNP	0.5	C/G
G	59414	59414	1	2	SNP	0.5	G/T
A	59401	59401	1	2	SNP	0.5	A/C
A	59400	59400	1	2	SNP	0.5	A/C
C	59398	59398	1	2	SNP	0.5	C/T
A	59396	59396	1	2	SNP	0.5	A/G
A	59395	59395	1	2	SNP	0.5	A/G
A	59393	59393	1	2	SNP	0.5	A/T
C	59392	59392	1	2	SNP	0.5	C/T
A	59391	59391	1	2	SNP	0.5	A/T
A	59390	59390	1	2	SNP	0.5	A/T
A	59389	59389	1	2	SNP	0.5	A/T
C	59387	59387	1	2	SNP	0.5	C/G
C	59386	59386	1	2	SNP	0.5	C/G
G	59385	59385	1	2	SNP	0.5	G/T
A	59383	59383	1	2	SNP	0.5	A/G
G	59381	59381	1	2	SNP	0.5	G/T
C	59379	59379	1	2	SNP	0.5	C/G
A	59377	59377	1	2	SNP	0.5	A/G
A	59375	59375	1	2	SNP	0.5	A/C
A	59371	59371	1	2	SNP	0.5	A/G
A	59370	59370	1	2	SNP	0.5	A/T
A	59368	59368	1	2	SNP	0.5	A/G
A	59366	59366	1	2	SNP	0.5	A/G
G	59363	59363	1	2	SNP	0.5	G/T
C	59360	59360	1	2	SNP	0.5	C/T
A	59357	59357	1	2	SNP	0.5	A/G
C	59339	59339	1	2	SNP	0.5	C/T
C	59338	59338	1	2	SNP	0.5	C/T
[truncated: 3,129 more rows]

[truncated: 2 more sheets: P.mar SSC, P.mar IR]
