# Supplementary material for: Comparative Plastomics of Plantains (Plantago, Plantaginaceae) as a Tool for the Development of Species-Specific DNA Barcodes
Source: Plants (Basel). 2024 Sep 25;13(19):2691. doi: 10.3390/plants13192691 (PMC11478842; doi:10.3390/plants13192691)
Supplement: Supplementary file 1 [file plants-13-02691-s001.zip › plants-3143619-supplementary/Table S5 Plantago intraspecific substitutions.xlsx]

## Sheet: MatrixOutput
	MW877582_Plantago_lanceolata_plastid_complete_genome	OR911481_Plantago_lanceolata_chloroplast_complete_genome	NC_068049_Plantago_lanceolata_chloroplast_complete_genome	Plantago_lanceolata_Plantago_lanceolata_L._chloroplast
MW877582_Plantago_lanceolata_plastid_complete_genome
OR911481_Plantago_lanceolata_chloroplast_complete_genome	8.01456e-05						0.000285209	0.00017759		0.000387639	0.000387841	8.01456e-05
NC_068049_Plantago_lanceolata_chloroplast_complete_genome	0.000387639	0.000387841							t-test	0.0603829	0.0230531
Plantago_lanceolata_Plantago_lanceolata_L._chloroplast	0.000661701	0.000622231	0.0007022				0.000662044	3.99857e-05		0.000661701	0.000622231	0.0007022
MW877582, OR911481, NC_068049
	KR297244_Plantago_maritima_plastid_complete_genome	Plantago_maritima_Plantago_maritima_chloroplast_complete_genome
KR297244_Plantago_maritima_plastid_complete_genome
Plantago_maritima_Plantago_maritima_chloroplast_complete_genome	0.000177336
	MW877580_Plantago_atrata_plastid_complete_genome	Plantago_atrata_Plantago_atrata_Hoppe_subsp._fuscescens_(Jord.)_Pilg._chloroplast
MW877580_Plantago_atrata_plastid_complete_genome
Plantago_atrata_Plantago_atrata_Hoppe_subsp._fuscescens_(Jord.)_Pilg._chloroplast	0.0030249
	Average distance	StdDev
P. lanceolata average distance	0.000473626
P. atrata average distance	0.0030249
P. maritima average distance	0.000177336

## Sheet: Base_Substitutions
Table S5. Intraspecific base substitution rates in the plastomes of different Plantago species
NCBI_20240820
Species	Substitutions/base*	Standard deviation	Accessions
P. aristata	1.33436e-05	NA	MW877578, OR911466
P. asiatica	0.00157036	0.00146229	MZ779005, NC_060521, OL694048, OR911467
P. atrata	0.0030249	NA	MW877580, PP541856
P. depressa	0.000402921	0.000165254	MW877570, NC_041161, OR911474
P. lagopus	0.000507458	0.000427984	MW877581, NC_041420, ON641301
P. lanceolata	0.000473626	0.000236339	MW877582, OR911481, NC_068049, PP541857
P. major	0.000321	NA	OR187835, OR911483
P. maritima	0.00125732	0.000936958	NC_028519, OR911484, PP5541858
P. media	0.00103	NA	NC_028520, OR911485
P. ovata	0.00103994	0.000802344	NC_041421, MW877583, OR911489
P. rigida	0.0023	NA	MW877572, NC_088479
* the value is the average for species with 3 or more plastomes
