# Supplementary material for: Comparative Plastomics of Plantains (Plantago, Plantaginaceae) as a Tool for the Development of Species-Specific DNA Barcodes
Source: Plants (Basel). 2024 Sep 25;13(19):2691. doi: 10.3390/plants13192691 (PMC11478842; doi:10.3390/plants13192691)
Supplement: Supplementary file 1 [file plants-13-02691-s001.zip › plants-3143619-supplementary/Table S6 P.lan SNPS_01.xlsx]

## Sheet: P. lan species-specific SNPs
Table S6. P. lanceolata species-specific SNPs
Position in P. lanceolata (PP541857)	Base in P. lanceolata	Others
197	G	A, T and indel
2326	C	A, G
2327	C	T
2729	G	T
2774	G	T
3115	G	C and T
3139	T	A and indel
3840	A	G
4706	A	G
5383	G	T
5431	T	A and G
5826	A	C and T
5948	A	G and indel
6294	C	T
6641	A	C and indel
6872	A	G and indel
9127	T	C
9143	C	A and G
12898	T	G
12907	T	C and G
14032	G	A, C and indel
14158	T	A and indel
15445	T	A and G
17048	T	A and C
17440	T	C
17949	T	C
18833	C	T
18834	T	A
20634	T	C
21566	A	C and G
24948	C	T
25387	A	G and T
27302	C	A and indel
27448	T	C
28235	A	T and indel
28260	A	T and indel
29605	T	G and indel
29606	T	A, G and indel
29630	G	A and indel
30869	A	G
30904	A	G
31568	T	G and indel
31786	C	G and indel
32026	G	A
35522	T	C
36281	C	T
36323	G	A
38696	G	A
39372	A	G
41480	T	C and indel
41504	A	G
41529	T	G
41782	G	A
43754	T	C
43795	A	G
43797	A	T and indel
43805	G	A, T and indel
45564	T	C
47471	G	A and indel
47472	T	A and indel
47848	C	T
48565	A	G
48779	G	A
48986	A	G
52704	A	C, G and T
52707	C	A
53938	A	G
53986	A	G
55501	A	G,T and indel
55567	A	G and indel
55665	T	G,A and indel
55972	C	A and indel
56068	C	A and indel
56069	G	A and indel
56086	C	A and indel
56126	T	C, G and indel
56169	G	A, T and indel
56353	A	C, G, T and indel
56507	C	A, T and indel
56550	T	A, C, G and indel
56616	T	A and indel
56618	T	A, G and indel
57269	A	G
58246	G	A and indel
58829	T	C
58844	A	C
60677	T	C
60971	A	G
61881	G	T
64188	T	C
64437	A	G
64490	A	C, G and indel
64622	A	G and indel
64680	G	C
64740	A	G and indel
64973	A	T and indel
65230	T	C
65682	A	T and indel
66011	T	C
67781	G	C and T
68491	C	G and T
74452	T	C
75613	T	A and G
76289	A	G
77140	C	T
78072	G	T and indel
78092	A	T and indel
78133	A	G
79683	T	A, C and indel
80098	T	A and indel
80909	G	T
81263	G	T
82487	A	C, G and T
82488	T	A and G
84100	G	T
88682	C	T
88849	G	A and indel
89620	C	T
90096	G	C
90414	C	T and indel
91124	A	G and indel
91807	C	A and indel
91816	G	A and indel
91822	T	C and indel
97325	C	A and G
99994	G	T
100005	C	G and indel
100216	T	C
100739	C	A
106875	C	A, G and indel
108347	G	A
108728	C	T
108815	C	T
109768	G	A
109777	C	A and indel
109867	C	A, G, T and indel
110627	T	C and indel
112637	A	C and T
113486	C	G and T
113501	G	T
113717	G	C and T
114753	T	C
115101	G	T
115625	A	G and indel
115628	G	C, T and indel
115871	C	A
117012	A	G and T
118311	A	G and T
120661	G	T and indel
120764	G	T and indel
120905	G	A and indel
121333	A	G, T and indel
121362	T	A and indel
121363	T	A and indel
123272	G	A and indel
123583	G	A, C and T
123876	G	T and indel
124195	A	G and indel
124317	C	T and indel
124360	A	G, T and indel
124389	A	G and indel
124521	G	A, T and indel
124649	G	A, C and indel
125106	G	C, T and indel
125159	A	G and indel
125189	T	G
125200	T	C
125334	G	T and indel
125371	G	A, C, T and indel
127238	T	C
131507	G	A and T
132030	A	G
132241	G	C and indel
132252	C	A and T
134921	G	C and T
140439	G	T
141122	T	C and indel
141832	G	A and indel
142150	C	G
142626	G	A
143397	C	T
143564	G	A
148146	C	A and indel
149758	A	C, T and indel
149759	T	A, C, G and indel
