# Supplementary material for: Comparative Plastomics of Plantains (Plantago, Plantaginaceae) as a Tool for the Development of Species-Specific DNA Barcodes
Source: Plants (Basel). 2024 Sep 25;13(19):2691. doi: 10.3390/plants13192691 (PMC11478842; doi:10.3390/plants13192691)
Supplement: Supplementary file 1 [file plants-13-02691-s001.zip › plants-3143619-supplementary/Table S7. ka.ks Plantago_01.xlsx]

## Sheet: Ka-Ks ratio
Table S7. Ka/Ks ratios for the plastome genes of the four Plantago accessions sequenced
Gene	Plantago argentea	Plantago atrata	Plantago lanceolata	Plantago maritima
PsbA	0.744681	0	1.22917	1.36458
matK	0.960573	1.41532	0.955782	0.594898
psbK	0.185185	0.283465	0.282651	0.0292
psbI	0	0	0	0
atpA	5.21875	2.34375	4.6875	2.75194
atpF	0.761062	1.34722	0.862876	0.960526
atpH	0	0	0	0
atpI	0.898649	1.23649	0.783784	0.668896
rps2	0	0	0	1.96341
rpoC2	1.61438	1.34752	1.41143	1.03983
rpoC1	0.576037	0.921687	0.704918	1.12
rpoB	1.00741	0.791209	0.953642	0.887097
petN	0	0	0	0
psbM	0	0	0	0
psbD	0.0240964	0.0178838	0.0263736	0
psbC	0.025641	0	0.025641	0.030303
psbZ	0	0	0	0
rps14	0.589041	0.902778	1.20833	1.2529
psaB	2.47826	2.6087	2.6087	2.72043
psaA	1.78788	1.35632	1.34091	1.97248
ycf3	0.822314	0.754902	0.85124	0.639198
rps4	1.59873	1.46497	1.46497	0.845918
ndhJ	0	0	0	0
ndhK	0.44	0.586885	0.615044	0.669951
ndhC	0	0.491166	0	0
atpE	1.2356	4.25397	1.2356	0
atpB	1.82653	2.43939	1.73469	1.34112
rbcL	0.107143	0.147448	0.101351	0.158549
accD	0.605594	0.675	0.612943	0.645154
ycf4	0.0435572	0.0771704	0.0335664	0.172131
cemA	0.216393	0.205534	0.154098	0.351779
petA	0.082495	0.0069	0.0693739	0.0069
psbJ	0.52	0.52	0.52	0
psbL	0	0	0	0
psbF	0	0.257908	0	0
psbE	0	0	0	0
petL	0	0	0	0
petG	0.337017	0	0.337017	0
psaJ	0.751236	0.978365	0.489583	0.260504
rpl33	5.64912	0	5.64912	2.62069
rps18	0	0	0	0.715054
rpl20	0	0	0	1.05814
rps12	0.864407	0	0.864407	0.877212
clpP	0.523364	1.03302	0.523364	0.077957
psbB	0.0299824	0.0137405	0.0299824	0
psbT	0	0	0	0
psbN	0	0	0	0
psbH	0.317949	0.15736	0.317949	0
petB	0.0185	0.017	0.989796	0.017
petD	0.590323	1.22043	0.516373	1.07349
rpoA	1.77717	1.06557	1.70109	2.2179
rps11	0	0	0	1.24053
rpl36	0	0	0	0.292461
infA	0	0	0	0.852667
rps8	0.668639	1.4574	0.575668	2.36471
rpl14	1.57576	1.57576	1.31061	4.06107
rpl16	0.617512	0.634892	0.565847	0.891248
rps3	0.991342	1.48701	1.49673	1.00654
rpl22	1.42905	2.10811	1.42905	2.31852
rps19	1.21505	0	1.21505	1.17725
rpl2	0	0	0	1.27863
rpl23	0	0	0	2.25532
ycf2	1.12821	1.6383	1.0814	1.6383
ndhB	2.66667	1.42857	2.66667	2.31852
rps7	0	0	0	0
ndhF	1.30233	1.4507	1.77844	0.427591
ccsA	0.151049	0.263251	0.162406	0.335975
ndhD	1.14894	1.64407	1.66507	0.13858
psaC	0	0	0	0
ndhG	0	0.330144	1.57843	0.418569
ndhI	1.35106	1.06316	1.62766	0.12093
ndhA	0.511364	0.478632	0.478632	0.977591
ndhH	2.10476	5.11905	2.20952	0.0684647
rps15	1.92746	1.43523	1.92746	0.395161
ycf1	0.888696	0.957895	0.952128	0.631682
