# Supplementary material for: Comparative Plastomics of Plantains (Plantago, Plantaginaceae) as a Tool for the Development of Species-Specific DNA Barcodes
Source: Plants (Basel). 2024 Sep 25;13(19):2691. doi: 10.3390/plants13192691 (PMC11478842; doi:10.3390/plants13192691)
Supplement: Supplementary file 1 [file plants-13-02691-s001.zip › plants-3143619-supplementary/Table S8. Positive selection Plantago_01.xlsx]

## Sheet: BUSTED
Table S8: Positive selected sites in protein-coding genes and list of converted amino acids by using BUSTED
						Amino acid replacements
Gene	Codon	ER (ω>1, constr.)	ER (ω>1, optim.)	LR	p-value	P.arg	P.atr	P.lan	P.mar
rpoB	1	35.507	6.792	3.831	p=0.01509	M	M	M	M
	2	78.301	17.056	5.673	p=0.01509	S	S	S	L

## Sheet: FUBAR
Table S8: Positive selected sites in protein-coding genes and list of converted amino acids by using FUBAR
							Amino acid replacements
Genes	Site	Partition	α	β	Prob[α>β]	Prob[α<β]	P.arg	P.atr	P.lan	P.mar
rpoB	980	1	3.512	22.417	0.059	0.902	L	L	L	L
	337	1	3.537	22.071	0.062	0.901	T	T	T	S
rpl22	45	1	2.896	27.928	0.026	0.948	I	I	I	I
	139	1	1.513	21.662	0.026	0.956	S	S	S	S
	79	1	1.663	21.289	0.032	0.947	R	R	R	R
	151	1	2.403	18.277	0.056	0.914	T	T	T	T
	10	1	2.274	17.414	0.062	0.907	S	S	S	S
	150	1	2.266	16.304	0.062	0.906	E	E	E	E
rps3	73	1	2.884	18.518	0.055	0.913	P	P	P	A
	58	1	1.528	14.764	0.037	0.94	S	S	S	S
rpl33	39	1	1.379	10.119	0.066	0.904	L	L	L	L
atpB	55	1	3.658	31.352	0.036	0.931	L	L	L	P
	127	1	3.912	30.302	0.042	0.923	I	I	I	I
psaA	362	1	3.763	30.758	0.041	0.925	Q	Q	Q	Q
rpoC2	990	1	2.718	20.841	0.058	0.908	P	P	P	P
	1372	1	2.716	20.423	0.054	0.912	A	A	A	A
	771	1	1.91	18.755	0.046	0.926	T	T	T	T
	733	1	1.766	17.736	0.046	0.926	I	I	I	I
	453	1	1.578	15.115	0.05	0.921	G	G	G	G
atpF	107	1	3.789	25.259	0.056	0.908	V	V	V	V

## Sheet: MEME
Table S8: Positive selected sites in protein-coding genes and list of converted amino acids by using MEME
				Amino acid replacements
Genes	Site	LRT	p-value	P.arg	P.atr	P.lan	P.mar
rpoB	2	6.03	0.02	S	S	S	L
	586	4.12	0.06	D	D	D	D
ycf2	816	7.1	0.01	I	I	I	I
	894	6.47	0.02	L	L	L	L
	1783	5.14	0.04	E	E	E	E
	1892	5	0.04	W	W	W	F
	1353	4.27	0.06	F	F	F	F
	1408	4.26	0.06	L	L	I	I
	656	3.29	0.09	F	F	F	L
	1606	3.29	0.09	K	K	K	K
	663	3.24	0.09	Y	Y	D	D
rpl22	10	3.47	0.08	S	S	S	S
	139	3.16	0.1	S	S	S	S
rpl33	23	3.91	0.07	R	R	R	R
rps4	143	3.42	0.09	R	R	R	R
rpoC2	556	8.83	0.01	R	R	R	R
	990	5.48	0.15	P	P	P	P
	1029	4.22	0.26	G	G	G	G
	855	3.16	0.23	A	A	A	A
