# Supplementary material for: Comparative Plastomics of Plantains (Plantago, Plantaginaceae) as a Tool for the Development of Species-Specific DNA Barcodes
Source: Plants (Basel). 2024 Sep 25;13(19):2691. doi: 10.3390/plants13192691 (PMC11478842; doi:10.3390/plants13192691)
Supplement: Supplementary file 1 [file plants-13-02691-s001.zip › plants-3143619-supplementary/Table S9. MISA Loci_01.xlsx]

## Sheet: P.arg
Table S9 Microsatellites loci frequency in Plantago argentea
Repeats	3	4	5	6	7	8	9	10	11	12	13	14	15	16	17	Total
A	-	-	-	-	93	31	19	12	3							158
C	-	-	-	-	12	1										13
G	-	-	-	-	8	1										9
T	-	-	-	-	87	36	19	8	6	2				1	1	160
AC	-	2														2
AG	-	3														3
AT	-	8	3	1												12
CA	-	1														1
CT	-	1														1
GA	-	8														8
TA	-	5	5	2												12
TC	-	8														8
AAC	3															3
AAG	1															1
AAT	6	2														8
ACT	1															1
AGA	2															2
AGC	1															1
AGT	2															2
ATA	1															1
ATC	1															1
ATG	3															3
ATT	2	1	1													4
CAA	1															1
CAG	1															1
CAT	1	1														2
CTG	1															1
CTT	3															3
GAA	2															2
GAT	1															1
TAA	3															3
TAC	1															1
TAT	1															1
TCA	1															1
TCG				1												1
TCT	4															4
TGA	1															1
TGC	2															2
TTA	5															5
TTC	6	1														7
TTG	2															2
AATA	1															1
GGTT	1															1
CTATT	1															1
																456

## Sheet: P.atr
Table S9a Microsatellites loci frequency in Plantago atrata
Repeats	3	4	5	6	7	8	9	10	11	12	13	14	15	Total
A	-	-	-	-	76	28	19	8	8	1	1	1	1	143
C	-	-	-	-	11		1							12
G	-	-	-	-	6	1								7
T	-	-	-	-	77	37	17	13	4	3	1	2	1	155
AC	-	2												2
AG	-	2												2
AT	-	8	2											10
CA	-	1												1
CT	-	2												2
GA	-	6												6
TA	-	6	1											7
TC	-	6												6
AAC	3													3
AAG	2													2
AAT	3	1	1											5
AGA	1													1
AGC	1													1
AGT	1													1
ATA	2													2
ATC	1													1
ATG	2													2
ATT	4	1	1											6
CAA	1													1
CAG	1													1
CTG	1													1
CTT	4													4
GAA	2													2
GAT	1													1
GCT	1													1
TAA	5													5
TAC	1													1
TAT	3													3
TCA	1													1
TCG				1										1
TCT	4													4
TGA	1													1
TGC	2													2
TTA	6													6
TTC	5													5
TTG	2													2
AATA	1													1
GGTT	1													1
TATTA	1													1
ATCCTC	1													1
TGAGGA	1													1
														424

## Sheet: P.lan
Table S9b Microsatellites loci frequency in Plantago lanceolata
Repeats	3	4	5	6	7	8	9	10	11	12	13	14	15	16	Total
A	-	-	-	-	93	30	17	11	2	2	2				157
C	-	-	-	-	9	2	2								13
G	-	-	-	-	9	1									10
T	-	-	-	-	89	31	18	10	4	5		1		1	159
AC	-	2													2
AG	-	3													3
AT	-	12	2												14
CA	-	1													1
CT	-	1													1
GA	-	8													8
TA	-	8	2												10
TC	-	7													7
AAC	3														3
AAG	1														1
AAT	6	2													8
ACT	1														1
AGA	2														2
AGC	1														1
AGT	2														2
ATA	1	1													2
ATC	1														1
ATG	3														3
ATT	2		1												3
CAA	1														1
CAG	1														1
CAT	1	1													2
CTG	1														1
CTT	4														4
GAA	2														2
GAT	1														1
TAA	3														3
TAC	1														1
TAT	2	1													3
TCA	1														1
TCG				1											1
TCT	3														3
TGA	1														1
TGC	2														2
TTA	6														6
TTC	6														6
TTG	2														2
AATA	1														1
CCCT	1														1
GAGG	1														1
GGTT	1														1
AAGAAA	1														1
TTTTTC	1														1
															459

## Sheet: P.mar
Table S9c Microsatellites loci frequency in Plantago maritima
Repeats	3	4	5	6	7	8	9	10	11	12	13	14	15	16	total
A	-	-	-	-	81	41	17	9	3	2					153
C	-	-	-	-	6		1	1							8
G	-	-	-	-	6	1		1							8
T	-	-	-	-	81	32	19	5	5	3	3	1	1	1	151
AC	-	2													2
AG	-	3													3
AT	-	6	1												7
CA	-	1													1
CT	-	2													2
GA	-	7	1												8
GT	-	1													1
TA	-	8	1	1											10
TC	-	8													8
AAC	3														3
AAG	4														4
AAT	2	1													3
ACT	1														1
AGA	3														3
AGC	1														1
AGT	1														1
ATA							1								1
ATG	2														2
ATT	3														3
CAA	1														1
CAG	1														1
CTG	1														1
CTT	3														3
GAA	3														3
GCT	1														1
TAA	4														4
TAT	1	1													2
TCT	2														2
TGC	1														1
TTA	4	1													5
TTC	5														5
TTG	3														3
AAAT	1														1
AATA	1														1
AGAA	1														1
AGAT	1														1
ATTT	1														1
CAAT	1														1
GGTT	1														1
TATC	1														1
TCAA	1														1
AGAAT	1														1
TATAG	1														1
TAGAAC	1														1
