# Supplementary material for: Comparative Plastomics of Plantains (Plantago, Plantaginaceae) as a Tool for the Development of Species-Specific DNA Barcodes
Source: Plants (Basel). 2024 Sep 25;13(19):2691. doi: 10.3390/plants13192691 (PMC11478842; doi:10.3390/plants13192691)
Supplement: Supplementary file 1 [file plants-13-02691-s001.zip › plants-3143619-supplementary/Table_S14_Plantago_Plastome_primers.xlsx]

## Sheet: Primers
Table S14. List of primers used in this study
Name	Sequence (5'=>3')	NOTES
PlaLan_1F	GGTAGAGAGTAATCGTATCCT	P. lanceolata specific
PlaLan_1R	GCGATACTAGTACGAATTCAA	P. lanceolata specific
Pla_CTRL_F	CAGAGACTAAAGCAAGTGTT	Positive control of amplification (all Plantago species)
Pla_CTRL_R	GATTCGTAGATCTTCCAGAC	Positive control of amplification (all Plantago species)
